# Supplementary material for: B‐N Fused Anthracene as Functional Linker for π‐Extended Viologens: Near‐IR Emission and Electrochromism
Source: Angew Chem Int Ed Engl. 2025 Dec 10;65(5):e21634. doi: 10.1002/anie.202521634 (PMC12851006; doi:10.1002/anie.202521634)
Supplement: Supplementary file 2 — Supporting Information [file ANIE-65-e21634-s001.zip]

Archive with 2 entries (2 files):
- 1Py_CIF.cif
- 1Py-O2_cif.cif
