# Supplementary material for: B‐N Fused Anthracene as Functional Linker for π‐Extended Viologens: Near‐IR Emission and Electrochromism
Source: Angew Chem Int Ed Engl. 2025 Dec 10;65(5):e21634. doi: 10.1002/anie.202521634 (PMC12851006; doi:10.1002/anie.202521634)
Supplement: Supplementary file 2 — Supporting Information [file ANIE-65-e21634-s001.zip › 1Py_CIF.cif]

data_1Py
_audit_creation_date               2024-09-30
_audit_creation_method
;
Olex2 1.5
(compiled 2024.02.16 svn.r378c4104 for OlexSys, GUI svn.r6928)
;
_shelx_SHELXL_version_number       '2019/1'
_audit_contact_author_address      ?
_audit_contact_author_email        ?
_audit_contact_author_name         ''
_audit_contact_author_phone        ?
_publ_contact_author_id_orcid      ?
_publ_section_references
;
Dolomanov, O.V., Bourhis, L.J., Gildea, R.J, Howard, J.A.K. & Puschmann, H.
 (2009), J. Appl. Cryst. 42, 339-341.

Sheldrick, G.M. (2008). Acta Cryst. A64, 112-122.
;
_chemical_name_common              ?
_chemical_name_systematic          ?
_chemical_formula_moiety           'C42 H40 B2 N4'
_chemical_formula_sum              'C42 H40 B2 N4'
_chemical_formula_weight           622.40
_chemical_melting_point            ?
loop_
  _atom_type_symbol
  _atom_type_description
  _atom_type_scat_dispersion_real
  _atom_type_scat_dispersion_imag
  _atom_type_scat_source
 'C' 'C' 0.0181 0.0091 'International Tables Vol C Tables 4.2.6.8 and 6.1.1.4'
 'H' 'H' 0.0000 0.0000 'International Tables Vol C Tables 4.2.6.8 and 6.1.1.4'
 'B' 'B' 0.0090 0.0039 'International Tables Vol C Tables 4.2.6.8 and 6.1.1.4'
 'N' 'N' 0.0311 0.0180 'International Tables Vol C Tables 4.2.6.8 and 6.1.1.4'

_shelx_space_group_comment
;
The symmetry employed for this shelxl refinement is uniquely defined
by the following loop, which should always be used as a source of
symmetry information in preference to the above space-group names.
They are only intended as comments.
;
_space_group_crystal_system        'triclinic'
_space_group_IT_number             2
_space_group_name_H-M_alt          'P -1'
_space_group_name_Hall             '-P 1'
loop_
  _space_group_symop_operation_xyz
 'x, y, z'
 '-x, -y, -z'

_cell_length_a                     11.6773(2)
_cell_length_b                     12.6575(2)
_cell_length_c                     14.04870(10)
_cell_angle_alpha                  110.9740(10)
_cell_angle_beta                   96.5100(10)
_cell_angle_gamma                  113.1950(10)
_cell_volume                       1702.11(4)
_cell_formula_units_Z              2
_cell_measurement_reflns_used      13895
_cell_measurement_temperature      143(10)
_cell_measurement_theta_max        76.0460
_cell_measurement_theta_min        3.5130
_shelx_estimated_absorpt_T_max     0.953
_shelx_estimated_absorpt_T_min     0.842
_exptl_absorpt_coefficient_mu      0.538
_exptl_absorpt_correction_T_max    1.000
_exptl_absorpt_correction_T_min    0.512
_exptl_absorpt_correction_type     gaussian
_exptl_absorpt_process_details
;
CrysAlisPro 1.171.42.101a (Rigaku Oxford Diffraction, 2023)
Numerical absorption correction based on gaussian integration over
a multifaceted crystal model
Empirical absorption correction using spherical harmonics,
implemented in SCALE3 ABSPACK scaling algorithm.
;
_exptl_absorpt_special_details     ?
_exptl_crystal_colour              'dark red'
_exptl_crystal_density_diffrn      1.214
_exptl_crystal_density_meas        ?
_exptl_crystal_density_method      ?
_exptl_crystal_description         'block'
_exptl_crystal_F_000               660
loop_
  _exptl_crystal_face_index_h
  _exptl_crystal_face_index_k
  _exptl_crystal_face_index_l
  _exptl_crystal_face_perp_dist
 -2 -3 9 0.1638
 -1 -6 8 0.1402
 0 -3 9 0.1669
 0 4 -9 0.1619
 2 4 -8 0.1412
 1 4 -9 0.1492
 7 -3 -4 0.0877
 7 -6 3 0.0725
 1 6 0 0.0566
 1 -7 1 0.0429
 1 -7 0 0.0303
 -4 -4 0 0.0508
 -7 1 0 0.0577
 -7 6 0 0.0489
 -3 8 0 0.0508
 7 -1 2 0.0810
 6 1 -4 0.0973

_exptl_crystal_size_max            0.33
_exptl_crystal_size_mid            0.15
_exptl_crystal_size_min            0.09
_exptl_transmission_factor_max     ?
_exptl_transmission_factor_min     ?
_diffrn_reflns_av_R_equivalents    0.0580
_diffrn_reflns_av_unetI/netI       0.0392
_diffrn_reflns_Laue_measured_fraction_full  0.984
_diffrn_reflns_Laue_measured_fraction_max  0.922
_diffrn_reflns_limit_h_max         14
_diffrn_reflns_limit_h_min         -14
_diffrn_reflns_limit_k_max         15
_diffrn_reflns_limit_k_min         -15
_diffrn_reflns_limit_l_max         14
_diffrn_reflns_limit_l_min         -17
_diffrn_reflns_number              31491
_diffrn_reflns_point_group_measured_fraction_full  0.984
_diffrn_reflns_point_group_measured_fraction_max  0.922
_diffrn_reflns_theta_full          67.684
_diffrn_reflns_theta_max           76.215
_diffrn_reflns_theta_min           3.528
_diffrn_ambient_temperature        143.15
_diffrn_detector_area_resol_mean   10.0000
_diffrn_detector_type              HyPix
_diffrn_measured_fraction_theta_full  0.984
_diffrn_measured_fraction_theta_max  0.922
_diffrn_measurement_details
;
List of Runs (angles in degrees, time in seconds):

  # Type    Start    End  Width  t~exp~   \w     \q     \k     \f   Frames
--------------------------------------------------------------------------
  1  \w     32.00 121.00   0.50    0.05    --   46.82  38.00-180.00  178
  2  \w     32.00 120.00   0.50    0.05    --   46.82  50.00-131.00  176
  3  \w     32.00 121.00   0.50    0.05    --   46.82  38.00 -60.00  178
  4  \w     32.00 121.00   0.50    0.05    --   46.82  38.00 -30.00  178
  5  \w     32.00 121.00   0.50    0.05    --   46.82  38.00   0.00  178
  6  \w     32.00 121.00   0.50    0.05    --   46.82  38.00  60.00  178
  7  \w     32.00 121.00   0.50    0.05    --   46.82  38.00  90.00  178
  8  \w     30.00  56.00   0.50    0.05    --  106.24 -15.00  90.00   52
  9  \w     33.00  66.00   0.50    0.05    --  106.24 -50.00  81.00   66
 10  \w    -25.00  62.00   0.50    0.05    --   46.82 -50.00  81.00  174
 11  \w     91.00 178.00   0.50    0.05    --  106.24  50.00-131.00  174
 12  \w     34.00  61.00   0.50    0.05    --  106.24 -45.00-120.00   54
 13  \w     33.00  99.00   0.50    0.05    --  106.24 -77.00-120.00  132
 14  \w     33.00  99.00   0.50    0.05    --  106.24 -77.00   0.00  132
 15  \w     36.00 112.00   0.50    0.05    --  106.24-125.00  30.00  152
 16  \w     33.00 106.00   0.50    0.05    --  106.24 -95.00  90.00  146
 17  \w     34.00  94.00   0.50    0.05    --   46.82-125.00 -60.00  120
 18  \w     33.00 106.00   0.50    0.05    --  106.24 -95.00-180.00  146
 19  \w    -62.00 -19.00   0.50    0.05    --  -91.75  61.00  60.00   86
 20  \w    -51.00  26.00   0.50    0.05    --  -46.82  50.00-131.00  154
 21  \w    -51.00 -19.00   0.50    0.05    --  -91.75  50.00-131.00   64
 22  \w    -41.00 -15.00   0.50    0.05    --  -91.75  15.00-120.00   52
 23  \w    -41.00 -15.00   0.50    0.05    --  -91.75  15.00  60.00   52
 24  \w   -119.00 -32.00   0.50    0.05    --  -46.82 -50.00  81.00  174
 25  \w   -119.00 -82.00   0.50    0.05    --  -46.82 -57.00-120.00   74
 26  \w   -119.00 -82.00   0.50    0.05    --  -46.82 -57.00-150.00   74
 27  \w   -119.00 -82.00   0.50    0.05    --  -46.82 -57.00-180.00   74
 28  \w   -164.00-100.00   0.50    0.05    --  -91.75 -77.00-180.00  128
 29  \w   -164.00 -77.00   0.50    0.05    --  -91.75 -45.00-120.00  174
 30  \w   -164.00 -77.00   0.50    0.05    --  -91.75 -45.00  30.00  174
 31  \w   -164.00 -77.00   0.50    0.05    --  -91.75 -50.00  81.00  174
 32  \w   -164.00 -77.00   0.50    0.05    --  -91.75 -45.00 120.00  174
 33  \w   -164.00 -77.00   0.50    0.05    --  -91.75 -45.00 150.00  174
 34  \w   -164.00 -77.00   0.50    0.05    --  -91.75 -45.00  60.00  174
 35  \w   -164.00 -77.00   0.50    0.05    --  -91.75 -45.00 -60.00  174
 36  \w   -167.00 -74.00   0.50    0.05    --  -91.75 -15.00 -60.00  186
 37  \w   -164.00 -79.00   0.50    0.05    --  -91.75 -45.00 -90.00  170
 38  \w   -164.00 -77.00   0.50    0.05    --  -91.75 -45.00-180.00  174
;
_diffrn_measurement_device         'four-circle diffractometer'
_diffrn_measurement_device_type    'XtaLAB Synergy, Dualflex, HyPix'
_diffrn_measurement_method         '\w scans'
_diffrn_radiation_type             CuK\a
_diffrn_radiation_wavelength       1.54184
_diffrn_source                     ?
_reflns_Friedel_coverage           0.000
_reflns_Friedel_fraction_full      .
_reflns_Friedel_fraction_max       .
_reflns_number_gt                  5619
_reflns_number_total               6584
_reflns_special_details
;
 Reflections were merged by SHELXL according to the crystal
 class for the calculation of statistics and refinement.
 
 _reflns_Friedel_fraction is defined as the number of unique
 Friedel pairs measured divided by the number that would be
 possible theoretically, ignoring centric projections and
 systematic absences.
;
_reflns_threshold_expression       'I > 2\s(I)'
_computing_cell_refinement         'CrysAlisPro 1.171.42.101a (Rigaku OD, 2023)'
_computing_data_collection         'CrysAlisPro 1.171.42.101a (Rigaku OD, 2023)'
_computing_data_reduction          'CrysAlisPro 1.171.42.101a (Rigaku OD, 2023)'
_computing_molecular_graphics      'Olex2 1.5 (Dolomanov et al., 2009)'
_computing_publication_material    'Olex2 1.5 (Dolomanov et al., 2009)'
_computing_structure_refinement    'XL  (Sheldrick, 2008)'
_computing_structure_solution      'SHELXT 2018/2 (Sheldrick, 2018)'
_refine_diff_density_max           0.249
_refine_diff_density_min           -0.211
_refine_diff_density_rms           0.041
_refine_ls_extinction_coef         0.0017(3)
_refine_ls_extinction_expression  
 'Fc^*^=kFc[1+0.001xFc^2^\l^3^/sin(2\q)]^-1/4^'
_refine_ls_extinction_method       'SHELXL-2019/1 (Sheldrick 2019)'
_refine_ls_goodness_of_fit_ref     1.052
_refine_ls_hydrogen_treatment      constr
_refine_ls_matrix_type             full
_refine_ls_number_parameters       438
_refine_ls_number_reflns           6584
_refine_ls_number_restraints       0
_refine_ls_R_factor_all            0.0504
_refine_ls_R_factor_gt             0.0436
_refine_ls_restrained_S_all        1.052
_refine_ls_shift/su_max            0.000
_refine_ls_shift/su_mean           0.000
_refine_ls_structure_factor_coef   Fsqd
_refine_ls_weighting_details      
 'w=1/[\s^2^(Fo^2^)+(0.0578P)^2^+0.3914P] where P=(Fo^2^+2Fc^2^)/3'
_refine_ls_weighting_scheme        calc
_refine_ls_wR_factor_gt            0.1139
_refine_ls_wR_factor_ref           0.1206
_refine_special_details            ?
_olex2_refinement_description
;
1. Fixed Uiso
 At 1.2 times of:
  All C(H) groups, All C(H,H) groups
 At 1.5 times of:
  All C(H,H,H) groups
2.a Secondary CH2 refined with riding coordinates:
 C37(H37A,H37B), C41(H41A,H41B), C35(H35A,H35B), C39(H39A,H39B)
2.b Aromatic/amide H refined with riding coordinates:
 C16(H16), C4(H4), C17(H17), C26(H26), C19(H19), C2(H2), C11(H11), C3(H3),
 C9(H9), C29(H29), C27(H27), C21(H21), C10(H10), C24(H24), C22(H22), C23(H23),
 C31(H31), C34(H34), C32(H32), C33(H33)
2.c Idealised Me refined as rotating group:
 C40(H40A,H40B,H40C), C38(H38A,H38B,H38C), C42(H42A,H42B,H42C), C36(H36A,H36B,
 H36C)
;
_atom_sites_solution_hydrogens     geom
_atom_sites_solution_primary       ?
_atom_sites_solution_secondary     ?
loop_
  _atom_site_label
  _atom_site_type_symbol
  _atom_site_fract_x
  _atom_site_fract_y
  _atom_site_fract_z
  _atom_site_U_iso_or_equiv
  _atom_site_adp_type
  _atom_site_occupancy
  _atom_site_site_symmetry_order
  _atom_site_calc_flag
  _atom_site_refinement_flags_posn
  _atom_site_refinement_flags_adp
  _atom_site_refinement_flags_occupancy
  _atom_site_disorder_assembly
  _atom_site_disorder_group
 N2 N 0.80740(11) 0.57436(10) 0.55533(9) 0.0240(2) Uani 1 1 d . . . . .
 N1 N 0.75103(10) 0.72842(10) 0.08835(9) 0.0234(2) Uani 1 1 d . . . . .
 N3 N 0.44574(13) 0.90692(11) -0.18460(10) 0.0350(3) Uani 1 1 d . . . . .
 C14 C 0.82425(12) 0.62514(12) 0.22546(10) 0.0221(3) Uani 1 1 d . . . . .
 C7 C 0.82049(12) 0.73011(12) 0.44089(10) 0.0224(3) Uani 1 1 d . . . . .
 C5 C 0.83554(12) 0.56443(12) 0.29260(10) 0.0229(3) Uani 1 1 d . . . . .
 C15 C 0.73297(13) 0.75839(12) 0.18664(10) 0.0232(3) Uani 1 1 d . . . . .
 C6 C 0.81443(12) 0.60808(12) 0.39412(10) 0.0225(3) Uani 1 1 d . . . . .
 C12 C 0.81160(12) 0.79230(12) 0.37440(10) 0.0235(3) Uani 1 1 d . . . . .
 C13 C 0.79436(12) 0.72821(12) 0.26364(10) 0.0226(3) Uani 1 1 d . . . . .
 C16 C 0.64501(13) 0.80633(12) 0.20927(11) 0.0259(3) Uani 1 1 d . . . . .
 H16 H 0.626812 0.821104 0.275702 0.031 Uiso 1 1 calc R U . . .
 C25 C 0.77782(12) 0.52400(12) 0.44715(10) 0.0229(3) Uani 1 1 d . . . . .
 C18 C 0.61021(13) 0.80986(12) 0.04012(11) 0.0253(3) Uani 1 1 d . . . . .
 C4 C 0.87250(13) 0.46550(13) 0.25472(11) 0.0256(3) Uani 1 1 d . . . . .
 H4 H 0.882998 0.424858 0.297837 0.031 Uiso 1 1 calc R U . . .
 C17 C 0.58418(13) 0.83263(13) 0.13781(11) 0.0264(3) Uani 1 1 d . . . . .
 H17 H 0.525180 0.865880 0.154787 0.032 Uiso 1 1 calc R U . . .
 C26 C 0.70263(13) 0.39123(13) 0.38718(11) 0.0259(3) Uani 1 1 d . . . . .
 H26 H 0.675519 0.355760 0.311489 0.031 Uiso 1 1 calc R U . . .
 C8 C 0.83566(12) 0.78919(12) 0.55305(10) 0.0245(3) Uani 1 1 d . . . . .
 C20 C 0.55184(13) 0.84024(12) -0.03925(11) 0.0262(3) Uani 1 1 d . . . . .
 C1 C 0.84265(12) 0.58382(12) 0.12146(11) 0.0238(3) Uani 1 1 d . . . . .
 C19 C 0.69216(13) 0.75538(12) 0.01861(11) 0.0262(3) Uani 1 1 d . . . . .
 H19 H 0.707768 0.735937 -0.048968 0.031 Uiso 1 1 calc R U . . .
 C2 C 0.87572(13) 0.48601(13) 0.09061(11) 0.0267(3) Uani 1 1 d . . . . .
 H2 H 0.887435 0.455889 0.021938 0.032 Uiso 1 1 calc R U . . .
 N4 N 0.62155(17) 0.11987(15) 0.70467(12) 0.0490(4) Uani 1 1 d . . . . .
 C11 C 0.82465(13) 0.91778(13) 0.42475(11) 0.0277(3) Uani 1 1 d . . . . .
 H11 H 0.822306 0.962649 0.383541 0.033 Uiso 1 1 calc R U . . .
 C28 C 0.71067(13) 0.36298(13) 0.54638(11) 0.0265(3) Uani 1 1 d . . . . .
 C3 C 0.89282(13) 0.42900(13) 0.15705(11) 0.0275(3) Uani 1 1 d . . . . .
 H3 H 0.918908 0.364111 0.133417 0.033 Uiso 1 1 calc R U . . .
 C30 C 0.68053(14) 0.28043(13) 0.60241(11) 0.0283(3) Uani 1 1 d . . . . .
 C9 C 0.84404(14) 0.90952(13) 0.59427(11) 0.0301(3) Uani 1 1 d . . . . .
 H9 H 0.852562 0.950470 0.667974 0.036 Uiso 1 1 calc R U . . .
 C29 C 0.77956(13) 0.49509(13) 0.60236(11) 0.0267(3) Uani 1 1 d . . . . .
 H29 H 0.808793 0.531849 0.678067 0.032 Uiso 1 1 calc R U . . .
 C37 C 0.78711(13) 0.56925(13) -0.07510(11) 0.0279(3) Uani 1 1 d . . . . .
 H37A H 0.793029 0.622909 -0.113012 0.033 Uiso 1 1 calc R U . . .
 H37B H 0.844248 0.529699 -0.095188 0.033 Uiso 1 1 calc R U . . .
 C27 C 0.66733(13) 0.31133(13) 0.43567(11) 0.0268(3) Uani 1 1 d . . . . .
 H27 H 0.613875 0.221733 0.394060 0.032 Uiso 1 1 calc R U . . .
 C21 C 0.42553(14) 0.82561(13) -0.05336(11) 0.0303(3) Uani 1 1 d . . . . .
 H21 H 0.372865 0.792627 -0.013806 0.036 Uiso 1 1 calc R U . . .
 C10 C 0.84045(14) 0.97419(13) 0.53137(11) 0.0314(3) Uani 1 1 d . . . . .
 H10 H 0.849160 1.058042 0.563721 0.038 Uiso 1 1 calc R U . . .
 C41 C 0.76960(14) 0.73511(14) 0.71194(11) 0.0321(3) Uani 1 1 d . . . . .
 H41A H 0.792021 0.703248 0.762429 0.038 Uiso 1 1 calc R U . . .
 H41B H 0.793185 0.826186 0.754187 0.038 Uiso 1 1 calc R U . . .
 C35 C 0.98993(14) 0.78076(14) 0.08707(12) 0.0316(3) Uani 1 1 d . . . . .
 H35A H 1.019783 0.829657 0.165779 0.038 Uiso 1 1 calc R U . . .
 H35B H 1.049492 0.744303 0.067035 0.038 Uiso 1 1 calc R U . . .
 C24 C 0.62247(15) 0.88818(14) -0.10038(11) 0.0316(3) Uani 1 1 d . . . . .
 H24 H 0.708661 0.898934 -0.094057 0.038 Uiso 1 1 calc R U . . .
 C39 C 1.01225(14) 0.79016(14) 0.69327(12) 0.0332(3) Uani 1 1 d . . . . .
 H39A H 1.043908 0.882026 0.740092 0.040 Uiso 1 1 calc R U . . .
 H39B H 1.020602 0.748946 0.739857 0.040 Uiso 1 1 calc R U . . .
 C22 C 0.37811(15) 0.85994(13) -0.12594(12) 0.0329(3) Uani 1 1 d . . . . .
 H22 H 0.291829 0.849418 -0.134640 0.039 Uiso 1 1 calc R U . . .
 C23 C 0.56642(16) 0.92023(14) -0.17068(12) 0.0349(3) Uani 1 1 d . . . . .
 H23 H 0.616768 0.953586 -0.211291 0.042 Uiso 1 1 calc R U . . .
 C31 C 0.55480(15) 0.18128(14) 0.57418(12) 0.0345(3) Uani 1 1 d . . . . .
 H31 H 0.486425 0.166403 0.519472 0.041 Uiso 1 1 calc R U . . .
 C34 C 0.77513(16) 0.29726(16) 0.68288(13) 0.0378(4) Uani 1 1 d . . . . .
 H34 H 0.862098 0.363454 0.704723 0.045 Uiso 1 1 calc R U . . .
 C32 C 0.53148(18) 0.10526(15) 0.62703(14) 0.0418(4) Uani 1 1 d . . . . .
 H32 H 0.445452 0.038014 0.606678 0.050 Uiso 1 1 calc R U . . .
 C40 C 1.10096(15) 0.77940(15) 0.62323(14) 0.0398(4) Uani 1 1 d . . . . .
 H40A H 1.091187 0.816466 0.574318 0.060 Uiso 1 1 calc R U . . .
 H40B H 1.077181 0.689018 0.581977 0.060 Uiso 1 1 calc R U . . .
 H40C H 1.191775 0.825782 0.668190 0.060 Uiso 1 1 calc R U . . .
 C38 C 0.64698(15) 0.46262(15) -0.11494(13) 0.0401(4) Uani 1 1 d . . . . .
 H38A H 0.623395 0.411072 -0.192067 0.060 Uiso 1 1 calc R U . . .
 H38B H 0.588190 0.500190 -0.099798 0.060 Uiso 1 1 calc R U . . .
 H38C H 0.639267 0.408071 -0.078548 0.060 Uiso 1 1 calc R U . . .
 C33 C 0.7411(2) 0.21591(19) 0.73135(15) 0.0485(4) Uani 1 1 d . . . . .
 H33 H 0.807158 0.229311 0.787156 0.058 Uiso 1 1 calc R U . . .
 B1 B 0.84406(15) 0.66232(14) 0.05259(12) 0.0239(3) Uani 1 1 d . . . . .
 C42 C 0.62199(16) 0.66010(17) 0.65902(15) 0.0465(4) Uani 1 1 d . . . . .
 H42A H 0.598068 0.690199 0.608455 0.070 Uiso 1 1 calc R U . . .
 H42B H 0.577277 0.673325 0.713784 0.070 Uiso 1 1 calc R U . . .
 H42C H 0.596066 0.568707 0.620904 0.070 Uiso 1 1 calc R U . . .
 C36 C 1.00424(17) 0.87441(17) 0.03925(16) 0.0508(5) Uani 1 1 d . . . . .
 H36A H 0.975172 0.827889 -0.038813 0.076 Uiso 1 1 calc R U . . .
 H36B H 1.095918 0.939160 0.063337 0.076 Uiso 1 1 calc R U . . .
 H36C H 0.950844 0.916369 0.062470 0.076 Uiso 1 1 calc R U . . .
 B2 B 0.85858(15) 0.72730(14) 0.63102(12) 0.0254(3) Uani 1 1 d . . . . .

loop_
  _atom_site_aniso_label
  _atom_site_aniso_U_11
  _atom_site_aniso_U_22
  _atom_site_aniso_U_33
  _atom_site_aniso_U_23
  _atom_site_aniso_U_13
  _atom_site_aniso_U_12
 N2 0.0305(6) 0.0282(6) 0.0212(6) 0.0141(5) 0.0100(5) 0.0175(5)
 N1 0.0308(6) 0.0253(5) 0.0204(6) 0.0134(5) 0.0095(5) 0.0155(5)
 N3 0.0507(8) 0.0302(6) 0.0253(6) 0.0112(5) 0.0044(6) 0.0227(6)
 C14 0.0255(6) 0.0240(6) 0.0211(7) 0.0119(5) 0.0087(5) 0.0132(5)
 C7 0.0256(6) 0.0252(6) 0.0206(7) 0.0120(5) 0.0075(5) 0.0142(5)
 C5 0.0273(6) 0.0245(6) 0.0226(7) 0.0132(5) 0.0102(5) 0.0139(5)
 C15 0.0302(7) 0.0217(6) 0.0207(7) 0.0116(5) 0.0085(5) 0.0128(5)
 C6 0.0258(6) 0.0261(6) 0.0208(7) 0.0126(5) 0.0077(5) 0.0147(5)
 C12 0.0275(6) 0.0258(6) 0.0217(7) 0.0122(5) 0.0077(5) 0.0150(5)
 C13 0.0273(6) 0.0238(6) 0.0221(7) 0.0134(5) 0.0094(5) 0.0133(5)
 C16 0.0338(7) 0.0280(7) 0.0232(7) 0.0143(6) 0.0110(6) 0.0175(6)
 C25 0.0284(6) 0.0295(7) 0.0207(7) 0.0139(5) 0.0110(5) 0.0191(6)
 C18 0.0311(7) 0.0249(6) 0.0238(7) 0.0142(5) 0.0079(6) 0.0137(5)
 C4 0.0324(7) 0.0280(7) 0.0285(7) 0.0184(6) 0.0142(6) 0.0184(6)
 C17 0.0325(7) 0.0275(7) 0.0267(7) 0.0149(6) 0.0106(6) 0.0179(6)
 C26 0.0330(7) 0.0289(7) 0.0217(7) 0.0126(6) 0.0109(6) 0.0178(6)
 C8 0.0275(6) 0.0272(6) 0.0223(7) 0.0114(6) 0.0079(5) 0.0154(5)
 C20 0.0361(7) 0.0246(6) 0.0212(7) 0.0110(5) 0.0069(6) 0.0168(6)
 C1 0.0267(6) 0.0255(6) 0.0234(7) 0.0128(5) 0.0103(5) 0.0137(5)
 C19 0.0352(7) 0.0289(7) 0.0208(7) 0.0145(6) 0.0103(6) 0.0172(6)
 C2 0.0352(7) 0.0296(7) 0.0245(7) 0.0147(6) 0.0160(6) 0.0190(6)
 N4 0.0765(11) 0.0529(9) 0.0518(9) 0.0379(8) 0.0385(8) 0.0435(8)
 C11 0.0370(7) 0.0257(7) 0.0257(7) 0.0136(6) 0.0076(6) 0.0179(6)
 C28 0.0328(7) 0.0315(7) 0.0258(7) 0.0171(6) 0.0131(6) 0.0197(6)
 C3 0.0345(7) 0.0272(7) 0.0321(8) 0.0165(6) 0.0171(6) 0.0198(6)
 C30 0.0411(8) 0.0297(7) 0.0245(7) 0.0149(6) 0.0156(6) 0.0219(6)
 C9 0.0418(8) 0.0310(7) 0.0192(7) 0.0089(6) 0.0077(6) 0.0210(6)
 C29 0.0355(7) 0.0326(7) 0.0203(7) 0.0148(6) 0.0105(6) 0.0200(6)
 C37 0.0366(7) 0.0298(7) 0.0249(7) 0.0146(6) 0.0121(6) 0.0196(6)
 C27 0.0336(7) 0.0265(6) 0.0246(7) 0.0129(6) 0.0113(6) 0.0158(6)
 C21 0.0348(7) 0.0283(7) 0.0283(8) 0.0137(6) 0.0068(6) 0.0150(6)
 C10 0.0434(8) 0.0249(7) 0.0272(8) 0.0092(6) 0.0079(6) 0.0199(6)
 C41 0.0435(8) 0.0320(7) 0.0258(7) 0.0132(6) 0.0140(6) 0.0210(6)
 C35 0.0339(7) 0.0326(7) 0.0308(8) 0.0166(6) 0.0099(6) 0.0156(6)
 C24 0.0412(8) 0.0356(8) 0.0291(8) 0.0182(6) 0.0145(6) 0.0236(7)
 C39 0.0370(8) 0.0345(7) 0.0306(8) 0.0160(6) 0.0052(6) 0.0189(6)
 C22 0.0366(8) 0.0283(7) 0.0302(8) 0.0101(6) 0.0017(6) 0.0166(6)
 C23 0.0533(9) 0.0356(8) 0.0278(8) 0.0190(6) 0.0160(7) 0.0264(7)
 C31 0.0439(8) 0.0331(7) 0.0308(8) 0.0161(6) 0.0165(7) 0.0186(7)
 C34 0.0441(9) 0.0453(9) 0.0363(9) 0.0238(7) 0.0139(7) 0.0267(7)
 C32 0.0576(10) 0.0349(8) 0.0442(10) 0.0213(7) 0.0304(8) 0.0247(8)
 C40 0.0353(8) 0.0402(8) 0.0492(10) 0.0221(8) 0.0116(7) 0.0207(7)
 C38 0.0411(8) 0.0353(8) 0.0331(9) 0.0094(7) 0.0066(7) 0.0143(7)
 C33 0.0675(12) 0.0643(11) 0.0441(10) 0.0374(9) 0.0240(9) 0.0449(10)
 B1 0.0304(8) 0.0272(7) 0.0223(8) 0.0140(6) 0.0118(6) 0.0172(6)
 C42 0.0409(9) 0.0501(10) 0.0505(11) 0.0176(8) 0.0227(8) 0.0250(8)
 C36 0.0425(9) 0.0430(9) 0.0632(12) 0.0359(9) 0.0083(8) 0.0073(8)
 B2 0.0332(8) 0.0260(7) 0.0200(7) 0.0100(6) 0.0079(6) 0.0166(6)

_geom_special_details
;
 All esds (except the esd in the dihedral angle between two l.s. planes)
 are estimated using the full covariance matrix.  The cell esds are taken
 into account individually in the estimation of esds in distances, angles
 and torsion angles; correlations between esds in cell parameters are only
 used when they are defined by crystal symmetry.  An approximate (isotropic)
 treatment of cell esds is used for estimating esds involving l.s. planes.
;
loop_
  _geom_bond_atom_site_label_1
  _geom_bond_atom_site_label_2
  _geom_bond_distance
  _geom_bond_site_symmetry_2
  _geom_bond_publ_flag
 N2 C25 1.3598(17) . ?
 N2 C29 1.3474(17) . ?
 N2 B2 1.6450(18) . ?
 N1 C15 1.3598(17) . ?
 N1 C19 1.3492(16) . ?
 N1 B1 1.6344(17) . ?
 N3 C22 1.336(2) . ?
 N3 C23 1.334(2) . ?
 C14 C5 1.4381(18) . ?
 C14 C13 1.4183(17) . ?
 C14 C1 1.4376(18) . ?
 C7 C6 1.4140(17) . ?
 C7 C12 1.4394(18) . ?
 C7 C8 1.4361(18) . ?
 C5 C6 1.4223(18) . ?
 C5 C4 1.4276(17) . ?
 C15 C13 1.4716(18) . ?
 C15 C16 1.3968(18) . ?
 C6 C25 1.4670(18) . ?
 C12 C13 1.4200(18) . ?
 C12 C11 1.4236(18) . ?
 C16 H16 0.9500 . ?
 C16 C17 1.3738(18) . ?
 C25 C26 1.4005(18) . ?
 C18 C17 1.3925(19) . ?
 C18 C20 1.4822(18) . ?
 C18 C19 1.3852(18) . ?
 C4 H4 0.9500 . ?
 C4 C3 1.3635(19) . ?
 C17 H17 0.9500 . ?
 C26 H26 0.9500 . ?
 C26 C27 1.3730(19) . ?
 C8 C9 1.3796(18) . ?
 C8 B2 1.612(2) . ?
 C20 C21 1.3933(19) . ?
 C20 C24 1.388(2) . ?
 C1 C2 1.3786(18) . ?
 C1 B1 1.6133(19) . ?
 C19 H19 0.9500 . ?
 C2 H2 0.9500 . ?
 C2 C3 1.4088(19) . ?
 N4 C32 1.331(2) . ?
 N4 C33 1.336(2) . ?
 C11 H11 0.9500 . ?
 C11 C10 1.362(2) . ?
 C28 C30 1.4823(19) . ?
 C28 C29 1.3847(19) . ?
 C28 C27 1.3912(19) . ?
 C3 H3 0.9500 . ?
 C30 C31 1.396(2) . ?
 C30 C34 1.380(2) . ?
 C9 H9 0.9500 . ?
 C9 C10 1.410(2) . ?
 C29 H29 0.9500 . ?
 C37 H37A 0.9900 . ?
 C37 H37B 0.9900 . ?
 C37 C38 1.525(2) . ?
 C37 B1 1.627(2) . ?
 C27 H27 0.9500 . ?
 C21 H21 0.9500 . ?
 C21 C22 1.383(2) . ?
 C10 H10 0.9500 . ?
 C41 H41A 0.9900 . ?
 C41 H41B 0.9900 . ?
 C41 C42 1.530(2) . ?
 C41 B2 1.628(2) . ?
 C35 H35A 0.9900 . ?
 C35 H35B 0.9900 . ?
 C35 B1 1.633(2) . ?
 C35 C36 1.524(2) . ?
 C24 H24 0.9500 . ?
 C24 C23 1.385(2) . ?
 C39 H39A 0.9900 . ?
 C39 H39B 0.9900 . ?
 C39 C40 1.519(2) . ?
 C39 B2 1.624(2) . ?
 C22 H22 0.9500 . ?
 C23 H23 0.9500 . ?
 C31 H31 0.9500 . ?
 C31 C32 1.379(2) . ?
 C34 H34 0.9500 . ?
 C34 C33 1.387(2) . ?
 C32 H32 0.9500 . ?
 C40 H40A 0.9800 . ?
 C40 H40B 0.9800 . ?
 C40 H40C 0.9800 . ?
 C38 H38A 0.9800 . ?
 C38 H38B 0.9800 . ?
 C38 H38C 0.9800 . ?
 C33 H33 0.9500 . ?
 C42 H42A 0.9800 . ?
 C42 H42B 0.9800 . ?
 C42 H42C 0.9800 . ?
 C36 H36A 0.9800 . ?
 C36 H36B 0.9800 . ?
 C36 H36C 0.9800 . ?

loop_
  _geom_angle_atom_site_label_1
  _geom_angle_atom_site_label_2
  _geom_angle_atom_site_label_3
  _geom_angle
  _geom_angle_site_symmetry_1
  _geom_angle_site_symmetry_3
  _geom_angle_publ_flag
 C25 N2 B2 122.53(11) . . ?
 C29 N2 C25 119.26(11) . . ?
 C29 N2 B2 117.73(11) . . ?
 C15 N1 B1 121.83(10) . . ?
 C19 N1 C15 119.33(11) . . ?
 C19 N1 B1 118.83(11) . . ?
 C23 N3 C22 116.37(13) . . ?
 C13 C14 C5 118.70(11) . . ?
 C13 C14 C1 119.74(12) . . ?
 C1 C14 C5 121.56(11) . . ?
 C6 C7 C12 118.87(11) . . ?
 C6 C7 C8 119.54(12) . . ?
 C8 C7 C12 121.59(11) . . ?
 C6 C5 C14 119.13(11) . . ?
 C6 C5 C4 123.23(12) . . ?
 C4 C5 C14 117.60(12) . . ?
 N1 C15 C13 120.46(11) . . ?
 N1 C15 C16 118.80(12) . . ?
 C16 C15 C13 120.44(12) . . ?
 C7 C6 C5 119.69(12) . . ?
 C7 C6 C25 119.79(11) . . ?
 C5 C6 C25 120.39(11) . . ?
 C13 C12 C7 119.05(11) . . ?
 C13 C12 C11 123.38(12) . . ?
 C11 C12 C7 117.54(12) . . ?
 C14 C13 C15 119.31(11) . . ?
 C14 C13 C12 119.70(12) . . ?
 C12 C13 C15 120.68(11) . . ?
 C15 C16 H16 119.2 . . ?
 C17 C16 C15 121.61(13) . . ?
 C17 C16 H16 119.2 . . ?
 N2 C25 C6 120.47(11) . . ?
 N2 C25 C26 118.72(12) . . ?
 C26 C25 C6 120.60(12) . . ?
 C17 C18 C20 122.04(12) . . ?
 C19 C18 C17 117.31(12) . . ?
 C19 C18 C20 120.64(12) . . ?
 C5 C4 H4 119.8 . . ?
 C3 C4 C5 120.40(12) . . ?
 C3 C4 H4 119.8 . . ?
 C16 C17 C18 119.07(12) . . ?
 C16 C17 H17 120.5 . . ?
 C18 C17 H17 120.5 . . ?
 C25 C26 H26 119.4 . . ?
 C27 C26 C25 121.28(13) . . ?
 C27 C26 H26 119.4 . . ?
 C7 C8 B2 122.46(11) . . ?
 C9 C8 C7 116.71(12) . . ?
 C9 C8 B2 120.47(12) . . ?
 C21 C20 C18 121.54(13) . . ?
 C24 C20 C18 121.19(12) . . ?
 C24 C20 C21 117.24(13) . . ?
 C14 C1 B1 120.63(11) . . ?
 C2 C1 C14 116.81(12) . . ?
 C2 C1 B1 122.01(12) . . ?
 N1 C19 C18 123.61(12) . . ?
 N1 C19 H19 118.2 . . ?
 C18 C19 H19 118.2 . . ?
 C1 C2 H2 118.7 . . ?
 C1 C2 C3 122.50(12) . . ?
 C3 C2 H2 118.7 . . ?
 C32 N4 C33 116.02(15) . . ?
 C12 C11 H11 119.6 . . ?
 C10 C11 C12 120.72(13) . . ?
 C10 C11 H11 119.6 . . ?
 C29 C28 C30 121.28(12) . . ?
 C29 C28 C27 117.22(12) . . ?
 C27 C28 C30 121.47(12) . . ?
 C4 C3 C2 121.04(12) . . ?
 C4 C3 H3 119.5 . . ?
 C2 C3 H3 119.5 . . ?
 C31 C30 C28 120.76(13) . . ?
 C34 C30 C28 121.62(14) . . ?
 C34 C30 C31 117.61(14) . . ?
 C8 C9 H9 118.7 . . ?
 C8 C9 C10 122.63(13) . . ?
 C10 C9 H9 118.7 . . ?
 N2 C29 C28 123.58(12) . . ?
 N2 C29 H29 118.2 . . ?
 C28 C29 H29 118.2 . . ?
 H37A C37 H37B 107.4 . . ?
 C38 C37 H37A 108.3 . . ?
 C38 C37 H37B 108.3 . . ?
 C38 C37 B1 116.11(12) . . ?
 B1 C37 H37A 108.3 . . ?
 B1 C37 H37B 108.3 . . ?
 C26 C27 C28 119.29(13) . . ?
 C26 C27 H27 120.4 . . ?
 C28 C27 H27 120.4 . . ?
 C20 C21 H21 120.6 . . ?
 C22 C21 C20 118.87(14) . . ?
 C22 C21 H21 120.6 . . ?
 C11 C10 C9 120.74(12) . . ?
 C11 C10 H10 119.6 . . ?
 C9 C10 H10 119.6 . . ?
 H41A C41 H41B 107.4 . . ?
 C42 C41 H41A 108.4 . . ?
 C42 C41 H41B 108.4 . . ?
 C42 C41 B2 115.64(12) . . ?
 B2 C41 H41A 108.4 . . ?
 B2 C41 H41B 108.4 . . ?
 H35A C35 H35B 107.3 . . ?
 B1 C35 H35A 108.1 . . ?
 B1 C35 H35B 108.1 . . ?
 C36 C35 H35A 108.1 . . ?
 C36 C35 H35B 108.1 . . ?
 C36 C35 B1 116.69(12) . . ?
 C20 C24 H24 120.2 . . ?
 C23 C24 C20 119.52(14) . . ?
 C23 C24 H24 120.2 . . ?
 H39A C39 H39B 107.4 . . ?
 C40 C39 H39A 108.3 . . ?
 C40 C39 H39B 108.3 . . ?
 C40 C39 B2 116.01(12) . . ?
 B2 C39 H39A 108.3 . . ?
 B2 C39 H39B 108.3 . . ?
 N3 C22 C21 124.27(14) . . ?
 N3 C22 H22 117.9 . . ?
 C21 C22 H22 117.9 . . ?
 N3 C23 C24 123.72(15) . . ?
 N3 C23 H23 118.1 . . ?
 C24 C23 H23 118.1 . . ?
 C30 C31 H31 120.6 . . ?
 C32 C31 C30 118.90(15) . . ?
 C32 C31 H31 120.6 . . ?
 C30 C34 H34 120.6 . . ?
 C30 C34 C33 118.87(16) . . ?
 C33 C34 H34 120.6 . . ?
 N4 C32 C31 124.33(16) . . ?
 N4 C32 H32 117.8 . . ?
 C31 C32 H32 117.8 . . ?
 C39 C40 H40A 109.5 . . ?
 C39 C40 H40B 109.5 . . ?
 C39 C40 H40C 109.5 . . ?
 H40A C40 H40B 109.5 . . ?
 H40A C40 H40C 109.5 . . ?
 H40B C40 H40C 109.5 . . ?
 C37 C38 H38A 109.5 . . ?
 C37 C38 H38B 109.5 . . ?
 C37 C38 H38C 109.5 . . ?
 H38A C38 H38B 109.5 . . ?
 H38A C38 H38C 109.5 . . ?
 H38B C38 H38C 109.5 . . ?
 N4 C33 C34 124.27(16) . . ?
 N4 C33 H33 117.9 . . ?
 C34 C33 H33 117.9 . . ?
 C1 B1 N1 106.25(10) . . ?
 C1 B1 C37 111.98(11) . . ?
 C1 B1 C35 110.11(11) . . ?
 C37 B1 N1 109.40(10) . . ?
 C37 B1 C35 112.93(11) . . ?
 C35 B1 N1 105.76(10) . . ?
 C41 C42 H42A 109.5 . . ?
 C41 C42 H42B 109.5 . . ?
 C41 C42 H42C 109.5 . . ?
 H42A C42 H42B 109.5 . . ?
 H42A C42 H42C 109.5 . . ?
 H42B C42 H42C 109.5 . . ?
 C35 C36 H36A 109.5 . . ?
 C35 C36 H36B 109.5 . . ?
 C35 C36 H36C 109.5 . . ?
 H36A C36 H36B 109.5 . . ?
 H36A C36 H36C 109.5 . . ?
 H36B C36 H36C 109.5 . . ?
 C8 B2 N2 107.07(10) . . ?
 C8 B2 C41 110.83(11) . . ?
 C8 B2 C39 111.71(12) . . ?
 C41 B2 N2 106.74(11) . . ?
 C39 B2 N2 107.49(10) . . ?
 C39 B2 C41 112.66(12) . . ?

loop_
  _geom_torsion_atom_site_label_1
  _geom_torsion_atom_site_label_2
  _geom_torsion_atom_site_label_3
  _geom_torsion_atom_site_label_4
  _geom_torsion
  _geom_torsion_site_symmetry_1
  _geom_torsion_site_symmetry_2
  _geom_torsion_site_symmetry_3
  _geom_torsion_site_symmetry_4
  _geom_torsion_publ_flag
 N2 C25 C26 C27 -5.03(19) . . . . ?
 N1 C15 C13 C14 -26.44(18) . . . . ?
 N1 C15 C13 C12 160.00(12) . . . . ?
 N1 C15 C16 C17 -4.9(2) . . . . ?
 C14 C5 C6 C7 -18.30(18) . . . . ?
 C14 C5 C6 C25 157.57(12) . . . . ?
 C14 C5 C4 C3 -1.57(19) . . . . ?
 C14 C1 C2 C3 -0.8(2) . . . . ?
 C14 C1 B1 N1 -29.16(16) . . . . ?
 C14 C1 B1 C37 -148.55(12) . . . . ?
 C14 C1 B1 C35 84.93(14) . . . . ?
 C7 C6 C25 N2 -30.74(17) . . . . ?
 C7 C6 C25 C26 143.98(12) . . . . ?
 C7 C12 C13 C14 -18.60(18) . . . . ?
 C7 C12 C13 C15 154.94(12) . . . . ?
 C7 C12 C11 C10 -2.2(2) . . . . ?
 C7 C8 C9 C10 -1.1(2) . . . . ?
 C7 C8 B2 N2 -20.43(17) . . . . ?
 C7 C8 B2 C41 -136.48(13) . . . . ?
 C7 C8 B2 C39 97.00(14) . . . . ?
 C5 C14 C13 C15 -156.23(12) . . . . ?
 C5 C14 C13 C12 17.39(18) . . . . ?
 C5 C14 C1 C2 -2.01(19) . . . . ?
 C5 C14 C1 B1 -173.72(11) . . . . ?
 C5 C6 C25 N2 153.39(12) . . . . ?
 C5 C6 C25 C26 -31.89(18) . . . . ?
 C5 C4 C3 C2 -1.1(2) . . . . ?
 C15 N1 C19 C18 -1.7(2) . . . . ?
 C15 N1 B1 C1 27.17(15) . . . . ?
 C15 N1 B1 C37 148.24(12) . . . . ?
 C15 N1 B1 C35 -89.86(14) . . . . ?
 C15 C16 C17 C18 0.5(2) . . . . ?
 C6 C7 C12 C13 1.27(18) . . . . ?
 C6 C7 C12 C11 -176.88(12) . . . . ?
 C6 C7 C8 C9 178.50(12) . . . . ?
 C6 C7 C8 B2 5.38(19) . . . . ?
 C6 C5 C4 C3 -179.21(13) . . . . ?
 C6 C25 C26 C27 -179.84(12) . . . . ?
 C12 C7 C6 C5 17.11(18) . . . . ?
 C12 C7 C6 C25 -158.79(12) . . . . ?
 C12 C7 C8 C9 -1.33(19) . . . . ?
 C12 C7 C8 B2 -174.45(12) . . . . ?
 C12 C11 C10 C9 -0.1(2) . . . . ?
 C13 C14 C5 C6 0.99(18) . . . . ?
 C13 C14 C5 C4 -176.74(12) . . . . ?
 C13 C14 C1 C2 177.91(12) . . . . ?
 C13 C14 C1 B1 6.21(19) . . . . ?
 C13 C15 C16 C17 -178.55(12) . . . . ?
 C13 C12 C11 C10 179.74(13) . . . . ?
 C16 C15 C13 C14 147.10(13) . . . . ?
 C16 C15 C13 C12 -26.46(19) . . . . ?
 C25 N2 C29 C28 -6.33(19) . . . . ?
 C25 N2 B2 C8 11.63(16) . . . . ?
 C25 N2 B2 C41 130.37(12) . . . . ?
 C25 N2 B2 C39 -108.53(13) . . . . ?
 C25 C26 C27 C28 -2.1(2) . . . . ?
 C18 C20 C21 C22 177.68(12) . . . . ?
 C18 C20 C24 C23 -177.44(13) . . . . ?
 C4 C5 C6 C7 159.30(12) . . . . ?
 C4 C5 C6 C25 -24.83(19) . . . . ?
 C17 C18 C20 C21 -35.52(19) . . . . ?
 C17 C18 C20 C24 142.52(14) . . . . ?
 C17 C18 C19 N1 -2.7(2) . . . . ?
 C8 C7 C6 C5 -162.72(12) . . . . ?
 C8 C7 C6 C25 21.38(18) . . . . ?
 C8 C7 C12 C13 -178.90(11) . . . . ?
 C8 C7 C12 C11 2.94(19) . . . . ?
 C8 C9 C10 C11 1.9(2) . . . . ?
 C20 C18 C17 C16 -177.78(12) . . . . ?
 C20 C18 C19 N1 178.25(12) . . . . ?
 C20 C21 C22 N3 0.0(2) . . . . ?
 C20 C24 C23 N3 -0.5(2) . . . . ?
 C1 C14 C5 C6 -179.08(12) . . . . ?
 C1 C14 C5 C4 3.18(19) . . . . ?
 C1 C14 C13 C15 23.84(18) . . . . ?
 C1 C14 C13 C12 -162.54(12) . . . . ?
 C1 C2 C3 C4 2.4(2) . . . . ?
 C19 N1 C15 C13 179.04(11) . . . . ?
 C19 N1 C15 C16 5.40(18) . . . . ?
 C19 N1 B1 C1 -153.75(11) . . . . ?
 C19 N1 B1 C37 -32.68(16) . . . . ?
 C19 N1 B1 C35 89.22(14) . . . . ?
 C19 C18 C17 C16 3.1(2) . . . . ?
 C19 C18 C20 C21 143.53(14) . . . . ?
 C19 C18 C20 C24 -38.43(19) . . . . ?
 C2 C1 B1 N1 159.58(12) . . . . ?
 C2 C1 B1 C37 40.19(17) . . . . ?
 C2 C1 B1 C35 -86.34(15) . . . . ?
 C11 C12 C13 C14 159.44(13) . . . . ?
 C11 C12 C13 C15 -27.02(19) . . . . ?
 C28 C30 C31 C32 178.83(12) . . . . ?
 C28 C30 C34 C33 -179.22(13) . . . . ?
 C30 C28 C29 N2 -178.77(12) . . . . ?
 C30 C28 C27 C26 -177.12(12) . . . . ?
 C30 C31 C32 N4 0.2(2) . . . . ?
 C30 C34 C33 N4 0.7(3) . . . . ?
 C9 C8 B2 N2 166.70(12) . . . . ?
 C9 C8 B2 C41 50.65(17) . . . . ?
 C9 C8 B2 C39 -75.87(16) . . . . ?
 C29 N2 C25 C6 -176.11(11) . . . . ?
 C29 N2 C25 C26 9.07(17) . . . . ?
 C29 N2 B2 C8 -160.34(11) . . . . ?
 C29 N2 B2 C41 -41.61(15) . . . . ?
 C29 N2 B2 C39 79.50(14) . . . . ?
 C29 C28 C30 C31 132.35(14) . . . . ?
 C29 C28 C30 C34 -48.53(19) . . . . ?
 C29 C28 C27 C26 4.94(19) . . . . ?
 C27 C28 C30 C31 -45.51(19) . . . . ?
 C27 C28 C30 C34 133.62(15) . . . . ?
 C27 C28 C29 N2 -0.8(2) . . . . ?
 C21 C20 C24 C23 0.7(2) . . . . ?
 C24 C20 C21 C22 -0.44(19) . . . . ?
 C22 N3 C23 C24 0.1(2) . . . . ?
 C23 N3 C22 C21 0.2(2) . . . . ?
 C31 C30 C34 C33 -0.1(2) . . . . ?
 C34 C30 C31 C32 -0.3(2) . . . . ?
 C32 N4 C33 C34 -0.8(2) . . . . ?
 C40 C39 B2 N2 59.01(16) . . . . ?
 C40 C39 B2 C8 -58.16(16) . . . . ?
 C40 C39 B2 C41 176.32(12) . . . . ?
 C38 C37 B1 N1 -57.69(15) . . . . ?
 C38 C37 B1 C1 59.83(15) . . . . ?
 C38 C37 B1 C35 -175.19(12) . . . . ?
 C33 N4 C32 C31 0.3(2) . . . . ?
 B1 N1 C15 C13 -1.89(18) . . . . ?
 B1 N1 C15 C16 -175.53(12) . . . . ?
 B1 N1 C19 C18 179.20(12) . . . . ?
 B1 C1 C2 C3 170.78(13) . . . . ?
 C42 C41 B2 N2 -53.24(16) . . . . ?
 C42 C41 B2 C8 63.01(16) . . . . ?
 C42 C41 B2 C39 -170.99(13) . . . . ?
 C36 C35 B1 N1 -58.33(16) . . . . ?
 C36 C35 B1 C1 -172.73(13) . . . . ?
 C36 C35 B1 C37 61.27(17) . . . . ?
 B2 N2 C25 C6 12.03(17) . . . . ?
 B2 N2 C25 C26 -162.79(12) . . . . ?
 B2 N2 C29 C28 165.91(12) . . . . ?
 B2 C8 C9 C10 172.17(13) . . . . ?

_shelx_res_file
;
TITL 20231015_rpn_24_100k_a.res in P-1
    20231015_rpn_24_100k.res
    created by SHELXL-2019/1 at 16:35:14 on 30-Sep-2024
REM Old TITL 20231015_RPN_24_100K in P-1
REM SHELXT solution in P-1: R1 0.155, Rweak 0.005, Alpha 0.036
REM <I/s> 0.000 for 0 systematic absences, Orientation as input
REM Formula found by SHELXT: C45 B N2
CELL 1.54184 11.6773 12.6575 14.0487 110.974 96.51 113.195
ZERR 2 0.0002 0.0002 0.0001 0.001 0.001 0.001
LATT 1
SFAC C H B N
UNIT 84 80 4 8

L.S. 20
PLAN  2
SIZE 0.09 0.15 0.33
TEMP -130
CONF
BOND
list 4
fmap 2 53
acta
MORE -1
BOND $H
REM <olex2.extras>
REM <HklSrc "%.\\20231015_RPN_24_100K.hkl">
REM </olex2.extras>

WGHT    0.057800    0.391400
EXTI    0.001650
FVAR       0.66123
N2    4    0.807398    0.574364    0.555325    11.00000    0.03051    0.02816 =
         0.02115    0.01406    0.00997    0.01752
N1    4    0.751026    0.728418    0.088347    11.00000    0.03082    0.02531 =
         0.02043    0.01343    0.00952    0.01553
N3    4    0.445741    0.906921   -0.184602    11.00000    0.05069    0.03016 =
         0.02534    0.01118    0.00444    0.02273
C14   1    0.824246    0.625143    0.225456    11.00000    0.02549    0.02400 =
         0.02112    0.01193    0.00866    0.01319
C7    1    0.820491    0.730114    0.440888    11.00000    0.02563    0.02524 =
         0.02064    0.01196    0.00749    0.01415
C5    1    0.835542    0.564434    0.292601    11.00000    0.02732    0.02446 =
         0.02262    0.01324    0.01019    0.01395
C15   1    0.732971    0.758389    0.186638    11.00000    0.03025    0.02174 =
         0.02072    0.01159    0.00846    0.01283
C6    1    0.814429    0.608081    0.394120    11.00000    0.02579    0.02613 =
         0.02076    0.01261    0.00770    0.01470
C12   1    0.811595    0.792303    0.374395    11.00000    0.02747    0.02584 =
         0.02169    0.01215    0.00768    0.01497
C13   1    0.794358    0.728206    0.263636    11.00000    0.02730    0.02378 =
         0.02210    0.01343    0.00944    0.01334
C16   1    0.645011    0.806328    0.209270    11.00000    0.03377    0.02796 =
         0.02318    0.01431    0.01103    0.01755
AFIX  43
H16   2    0.626812    0.821104    0.275702    11.00000   -1.20000
AFIX   0
C25   1    0.777818    0.523998    0.447151    11.00000    0.02845    0.02951 =
         0.02071    0.01394    0.01104    0.01912
C18   1    0.610207    0.809864    0.040124    11.00000    0.03109    0.02487 =
         0.02381    0.01425    0.00788    0.01368
C4    1    0.872498    0.465503    0.254724    11.00000    0.03240    0.02795 =
         0.02845    0.01837    0.01424    0.01842
AFIX  43
H4    2    0.882998    0.424858    0.297837    11.00000   -1.20000
AFIX   0
C17   1    0.584178    0.832628    0.137805    11.00000    0.03251    0.02752 =
         0.02665    0.01492    0.01064    0.01787
AFIX  43
H17   2    0.525180    0.865880    0.154787    11.00000   -1.20000
AFIX   0
C26   1    0.702625    0.391227    0.387182    11.00000    0.03296    0.02887 =
         0.02169    0.01263    0.01090    0.01778
AFIX  43
H26   2    0.675519    0.355760    0.311489    11.00000   -1.20000
AFIX   0
C8    1    0.835659    0.789186    0.553052    11.00000    0.02748    0.02716 =
         0.02228    0.01143    0.00794    0.01540
C20   1    0.551839    0.840244   -0.039245    11.00000    0.03607    0.02457 =
         0.02117    0.01104    0.00694    0.01678
C1    1    0.842648    0.583825    0.121464    11.00000    0.02673    0.02551 =
         0.02338    0.01276    0.01025    0.01369
C19   1    0.692156    0.755385    0.018612    11.00000    0.03522    0.02888 =
         0.02082    0.01449    0.01025    0.01717
AFIX  43
H19   2    0.707768    0.735937   -0.048968    11.00000   -1.20000
AFIX   0
C2    1    0.875723    0.486005    0.090611    11.00000    0.03515    0.02959 =
         0.02446    0.01473    0.01602    0.01904
AFIX  43
H2    2    0.887435    0.455889    0.021938    11.00000   -1.20000
AFIX   0
N4    4    0.621553    0.119875    0.704666    11.00000    0.07652    0.05292 =
         0.05183    0.03786    0.03853    0.04348
C11   1    0.824646    0.917776    0.424748    11.00000    0.03701    0.02570 =
         0.02571    0.01363    0.00760    0.01790
AFIX  43
H11   2    0.822306    0.962649    0.383541    11.00000   -1.20000
AFIX   0
C28   1    0.710666    0.362978    0.546375    11.00000    0.03278    0.03150 =
         0.02582    0.01711    0.01313    0.01968
C3    1    0.892816    0.429001    0.157046    11.00000    0.03448    0.02722 =
         0.03210    0.01650    0.01712    0.01975
AFIX  43
H3    2    0.918908    0.364111    0.133417    11.00000   -1.20000
AFIX   0
C30   1    0.680526    0.280434    0.602412    11.00000    0.04107    0.02971 =
         0.02448    0.01490    0.01561    0.02189
C9    1    0.844037    0.909524    0.594268    11.00000    0.04181    0.03104 =
         0.01924    0.00894    0.00775    0.02096
AFIX  43
H9    2    0.852562    0.950470    0.667974    11.00000   -1.20000
AFIX   0
C29   1    0.779559    0.495094    0.602361    11.00000    0.03552    0.03255 =
         0.02032    0.01485    0.01048    0.02000
AFIX  43
H29   2    0.808793    0.531849    0.678067    11.00000   -1.20000
AFIX   0
C37   1    0.787110    0.569248   -0.075102    11.00000    0.03663    0.02981 =
         0.02489    0.01460    0.01214    0.01959
AFIX  23
H37A  2    0.793029    0.622909   -0.113012    11.00000   -1.20000
H37B  2    0.844248    0.529699   -0.095188    11.00000   -1.20000
AFIX   0
C27   1    0.667325    0.311330    0.435666    11.00000    0.03357    0.02648 =
         0.02460    0.01292    0.01130    0.01583
AFIX  43
H27   2    0.613875    0.221733    0.394060    11.00000   -1.20000
AFIX   0
C21   1    0.425527    0.825613   -0.053356    11.00000    0.03480    0.02835 =
         0.02827    0.01368    0.00684    0.01495
AFIX  43
H21   2    0.372865    0.792627   -0.013806    11.00000   -1.20000
AFIX   0
C10   1    0.840453    0.974193    0.531367    11.00000    0.04339    0.02492 =
         0.02717    0.00925    0.00794    0.01993
AFIX  43
H10   2    0.849160    1.058042    0.563721    11.00000   -1.20000
AFIX   0
C41   1    0.769598    0.735108    0.711942    11.00000    0.04354    0.03196 =
         0.02583    0.01317    0.01403    0.02105
AFIX  23
H41A  2    0.792021    0.703248    0.762429    11.00000   -1.20000
H41B  2    0.793185    0.826186    0.754187    11.00000   -1.20000
AFIX   0
C35   1    0.989934    0.780764    0.087065    11.00000    0.03394    0.03262 =
         0.03078    0.01656    0.00992    0.01558
AFIX  23
H35A  2    1.019783    0.829657    0.165779    11.00000   -1.20000
H35B  2    1.049492    0.744303    0.067035    11.00000   -1.20000
AFIX   0
C24   1    0.622474    0.888180   -0.100382    11.00000    0.04120    0.03563 =
         0.02913    0.01815    0.01452    0.02358
AFIX  43
H24   2    0.708661    0.898934   -0.094057    11.00000   -1.20000
AFIX   0
C39   1    1.012245    0.790161    0.693268    11.00000    0.03701    0.03449 =
         0.03061    0.01599    0.00521    0.01889
AFIX  23
H39A  2    1.043908    0.882026    0.740092    11.00000   -1.20000
H39B  2    1.020602    0.748946    0.739857    11.00000   -1.20000
AFIX   0
C22   1    0.378109    0.859939   -0.125940    11.00000    0.03665    0.02830 =
         0.03021    0.01008    0.00174    0.01662
AFIX  43
H22   2    0.291829    0.849418   -0.134640    11.00000   -1.20000
AFIX   0
C23   1    0.566419    0.920228   -0.170677    11.00000    0.05329    0.03559 =
         0.02784    0.01897    0.01601    0.02638
AFIX  43
H23   2    0.616768    0.953586   -0.211291    11.00000   -1.20000
AFIX   0
C31   1    0.554802    0.181280    0.574180    11.00000    0.04390    0.03309 =
         0.03077    0.01612    0.01649    0.01863
AFIX  43
H31   2    0.486425    0.166403    0.519472    11.00000   -1.20000
AFIX   0
C34   1    0.775133    0.297257    0.682883    11.00000    0.04414    0.04529 =
         0.03633    0.02375    0.01395    0.02667
AFIX  43
H34   2    0.862098    0.363454    0.704723    11.00000   -1.20000
AFIX   0
C32   1    0.531481    0.105258    0.627026    11.00000    0.05755    0.03494 =
         0.04424    0.02129    0.03037    0.02467
AFIX  43
H32   2    0.445452    0.038014    0.606678    11.00000   -1.20000
AFIX   0
C40   1    1.100964    0.779403    0.623228    11.00000    0.03528    0.04016 =
         0.04920    0.02207    0.01158    0.02069
AFIX 137
H40A  2    1.091187    0.816466    0.574318    11.00000   -1.50000
H40B  2    1.077181    0.689018    0.581977    11.00000   -1.50000
H40C  2    1.191775    0.825782    0.668190    11.00000   -1.50000
AFIX   0
C38   1    0.646977    0.462624   -0.114936    11.00000    0.04111    0.03530 =
         0.03314    0.00936    0.00661    0.01425
AFIX 137
H38A  2    0.623395    0.411072   -0.192067    11.00000   -1.50000
H38B  2    0.588190    0.500190   -0.099798    11.00000   -1.50000
H38C  2    0.639267    0.408071   -0.078548    11.00000   -1.50000
AFIX   0
C33   1    0.741140    0.215909    0.731348    11.00000    0.06753    0.06434 =
         0.04410    0.03741    0.02396    0.04492
AFIX  43
H33   2    0.807158    0.229311    0.787156    11.00000   -1.20000
AFIX   0
B1    3    0.844061    0.662324    0.052592    11.00000    0.03035    0.02720 =
         0.02235    0.01401    0.01176    0.01716
C42   1    0.621991    0.660095    0.659016    11.00000    0.04092    0.05008 =
         0.05054    0.01757    0.02266    0.02499
AFIX 137
H42A  2    0.598068    0.690199    0.608455    11.00000   -1.50000
H42B  2    0.577277    0.673325    0.713784    11.00000   -1.50000
H42C  2    0.596066    0.568707    0.620904    11.00000   -1.50000
AFIX   0
C36   1    1.004245    0.874405    0.039246    11.00000    0.04252    0.04298 =
         0.06320    0.03591    0.00833    0.00726
AFIX 137
H36A  2    0.975172    0.827889   -0.038813    11.00000   -1.50000
H36B  2    1.095918    0.939160    0.063337    11.00000   -1.50000
H36C  2    0.950844    0.916369    0.062470    11.00000   -1.50000
AFIX   0
B2    3    0.858585    0.727296    0.631024    11.00000    0.03321    0.02597 =
         0.01996    0.01002    0.00792    0.01660
HKLF 4


REM  20231015_rpn_24_100k_a.res in P-1
REM wR2 = 0.1206, GooF = S = 1.052, Restrained GooF = 1.052 for all data
REM R1 = 0.0436 for 5619 Fo > 4sig(Fo) and 0.0504 for all 6584 data
REM 438 parameters refined using 0 restraints

END

WGHT      0.0578      0.3914

REM Highest difference peak  0.249,  deepest hole -0.211,  1-sigma level  0.041
Q1    1   0.8354  0.7637  0.4968  11.00000  0.05    0.25
Q2    1   0.8393  0.5995  0.1644  11.00000  0.05    0.25
;
_shelx_res_checksum                10700
_shelx_hkl_file
;
   0   0  -1  169.94    7.98
   0   0   1  175.79    7.98
   0   0   1  160.41    7.87
   0   0  -2  483.70   22.25
   0   0   2  462.92   22.13
   0   0  -2  483.69   22.11
   0   0   2  474.81   22.00
   0   0   2  462.48   22.20
   0   0  -3  218.81   10.40
   0   0   3  205.06   10.37
   0   0   3  207.15   10.03
   0   0  -3  195.29   10.13
   0   0   3  190.17   10.18
   0   0  -4 1331.81   62.03
   0   0   4 1416.36   62.19
   0   0   4 1321.03   61.90
   0   0  -4 1278.79   61.69
   0   0   4 1352.25   61.60
   0   0  -5   48.91    3.75
   0   0   5   40.86    3.56
   0   0   5   45.65    3.53
   0   0   5   46.05    3.23
   0   0  -6 1802.24   78.24
   0   0   6 1613.30   78.15
   0   0   6 1656.05   77.25
   0   0   6 1630.65   77.82
   0   0  -7  324.89   17.91
   0   0  -7  317.17   18.81
   0   0   7  352.58   18.44
   0   0   7  348.98   17.96
   0   0   8  261.74   14.97
   0   0   8  257.95   14.42
   0   0  -8  231.80   14.68
   0   0  -8  273.41   16.13
   0   0  -8  243.93   14.38
   0   0   9   24.52    3.49
   0   0  -9   27.32    3.66
   0   0  -9   23.91    3.96
   0   0  -9   19.61    3.75
   0   0  -9   22.73    3.06
   0   0  -9   26.20    4.05
   0   0 -10    1.89    1.35
   0   0 -10    3.09    1.67
   0   0  10    1.46    1.05
   0   0 -11   45.89    5.90
   0   0  11   46.78    5.85
   0   0 -11   38.66    5.83
   0   0 -11   49.00    6.07
   0   0 -12  106.17    9.80
   0   0 -12  135.67   11.21
   0   0 -13    1.74    1.36
   0   0 -14   30.68    3.76
   0   1 -14    1.75    1.19
   0   1 -13  111.15    9.61
   0   1 -13  119.76    9.89
   0   1 -12    3.41    1.85
   0   1 -12    4.57    2.17
   0  -1  11   52.56    5.91
   0   1 -11   41.22    5.71
   0   1 -11   53.92    6.58
   0   1 -10    5.57    1.99
   0   1 -10    2.15    1.17
   0   1 -10    3.23    1.75
   0   1 -10    1.83    1.17
   0   1  -9   21.05    3.17
   0   1  -9   38.09    4.58
   0   1  -9   27.58    3.55
   0   1  -9   28.74    4.20
   0   1  -9   29.83    4.08
   0  -1   9   25.25    3.26
   0   1  -8   43.80    4.31
   0   1  -8   39.77    4.53
   0   1  -8   36.60    4.42
   0  -1   8   40.75    3.92
   0  -1   8   37.42    3.51
   0   1  -7    7.64    1.65
   0  -1   7    8.59    1.44
   0  -1   7    7.70    1.53
   0   1  -6  235.62   12.30
   0  -1   6  200.82   11.51
   0  -1   6  212.06   11.34
   0  -1   6  214.58   10.78
   0   1  -5   15.90    1.93
   0  -1   5   13.96    1.65
   0  -1   5   14.42    1.35
   0  -1   5   13.91    1.54
   0   1  -4  117.13    6.31
   0  -1   4   98.21    5.07
   0   1  -4  102.90    5.10
   0  -1   4  103.90    5.78
   0  -1   4  103.45    5.38
   0  -1   4  106.06    5.68
   0   1  -3    6.14    0.69
   0   1  -3    8.01    0.76
   0  -1   3    7.66    0.82
   0  -1   3    7.05    0.75
   0   1  -2  143.46    7.19
   0   1  -2  150.77    7.27
   0   1  -1  115.23    5.42
   0   1   0  336.66   15.77
   0  -1   0  317.57   15.52
   0   1   0  361.56   15.75
   0   1   1 1087.44   50.00
   0  -1  -1 1038.84   49.68
   0  -1  -1 1235.01   50.31
   0   1   1 1151.88   49.99
   0  -1  -1 1023.17   50.38
   0   1   1 1096.35   50.26
   0  -1  -2  313.67   14.24
   0   1   2  298.73   14.07
   0   1   2  316.75   14.08
   0   1   2  290.30   14.69
   0   1   2  273.21   14.54
   0  -1  -2  271.33   14.76
   0  -1  -3    4.17    0.95
   0  -1  -3    3.20    0.68
   0   1   3    4.10    0.89
   0   1   3    6.04    1.09
   0  -1  -3    4.44    0.97
   0   1   3    4.04    0.83
   0  -1  -3    4.36    0.50
   0  -1  -4   47.83    3.46
   0   1   4   53.84    4.04
   0  -1  -4   51.96    3.95
   0   1   4   51.63    3.74
   0   1   4   47.80    3.81
   0  -1  -5  882.80   43.14
   0   1   5  854.46   43.89
   0  -1  -5  940.21   43.79
   0   1   5  939.81   43.93
   0   1   5  958.11   43.52
   0  -1  -6  524.16   25.54
   0  -1  -6  503.97   26.84
   0  -1  -6  494.64   26.81
   0   1   6  552.27   26.76
   0   1   6  528.22   25.77
   0  -1  -6  520.48   25.90
   0   1   6  473.16   25.96
   0   1   7   85.18    6.67
   0   1   7   88.20    6.46
   0   1   7   81.75    5.74
   0  -1  -7   57.82    5.97
   0  -1  -7   80.28    7.00
   0  -1  -7   72.36    6.31
   0  -1  -7   89.28    7.17
   0  -1  -7   66.65    5.34
   0   1   8    9.53    2.07
   0   1   8    4.55    1.60
   0  -1  -8    7.36    2.15
   0  -1  -8    6.94    1.95
   0  -1  -8    7.21    2.14
   0  -1  -8    5.68    1.80
   0  -1  -9   99.22    8.31
   0  -1  -9   83.69    8.29
   0  -1  -9   97.18    8.91
   0   1   9  101.97    8.41
   0  -1 -10    5.67    2.10
   0   1  10    6.75    2.10
   0  -1 -10    6.75    2.34
   0  -1 -10    4.83    1.72
   0   1  11   -0.70    0.95
   0  -1 -11   -0.66    0.89
   0  -1 -12   -0.69    1.48
   0  -1 -13   22.08    3.59
   0   1  14    0.54    0.52
   0  -1 -15    0.67    0.60
   0   2 -14   75.77    6.81
   0   2 -13   87.86    8.38
   0   2 -13   79.84    7.82
   0   2 -12    3.93    1.99
   0   2 -12    7.72    2.47
   0   2 -11   43.71    5.71
   0   2 -11   49.60    6.08
   0   2 -10   28.05    4.30
   0   2 -10   23.29    3.95
   0  -2  10   26.40    3.61
   0   2 -10   15.67    2.82
   0   2 -10   27.05    3.79
   0   2 -10   22.47    3.64
   0   2  -9    0.42    0.70
   0   2  -9    1.82    1.07
   0   2  -9    1.33    0.95
   0   2  -9    2.06    1.30
   0   2  -8   -0.38    0.73
   0  -2   8    0.24    0.46
   0   2  -8   -0.37    0.50
   0   2  -8   -0.38    0.52
   0  -2   7    7.55    1.17
   0  -2   7    6.69    1.21
   0  -2   6   18.19    1.74
   0  -2   6   16.76    1.44
   0   2  -6   20.14    2.47
   0  -2   6   16.22    1.41
   0  -2   5   29.34    2.18
   0  -2   5   31.21    2.11
   0  -2   5   29.85    2.29
   0   2  -5   27.66    2.78
   0   2  -5   30.38    2.26
   0   2  -4  304.05   14.87
   0   2  -4  312.20   15.38
   0   2  -4  293.07   14.76
   0   2  -3 1661.06   76.48
   0  -2   3 1668.89   75.76
   0   2  -3 1654.27   76.38
   0   2  -2 1310.24   58.80
   0  -2   2 1266.77   58.27
   0   2  -1    4.27    0.67
   0  -2   1    4.66    0.87
   0   2  -1    3.71    0.54
   0   2  -1    3.85    0.49
   0   2  -1    3.89    0.78
   0  -2   1    4.41    0.66
   0  -2   1    3.35    0.40
   0   2   0 2723.31  125.28
   0  -2   0 2769.96  124.84
   0   2   0 2786.62  125.00
   0   2   0 2672.16  125.17
   0  -2  -1   24.38    2.44
   0   2   1   26.99    2.33
   0   2   1   24.28    2.10
   0  -2  -1   28.92    2.23
   0  -2  -1   26.41    2.20
   0   2   1   29.83    2.20
   0  -2  -2  433.77   20.72
   0   2   2  454.20   20.42
   0   2   2  423.63   20.25
   0   2   2  427.82   19.65
   0  -2  -2  385.28   18.90
   0   2   2  403.49   20.18
   0   2   2  392.78   19.52
   0   2   3  966.14   44.50
   0  -2  -3 1034.49   45.06
   0   2   3  917.39   44.29
   0  -2  -3  887.70   43.04
   0  -2  -3  891.54   44.30
   0   2   3  942.86   43.26
   0   2   3  987.21   44.61
   0  -2  -4   54.76    3.18
   0  -2  -4   63.63    4.96
   0   2   4   54.86    4.37
   0   2   4   54.87    4.50
   0  -2  -4   53.39    3.50
   0  -2  -4   53.46    3.05
   0  -2  -4   55.32    4.53
   0   2   4   49.68    4.45
   0  -2  -5  100.50    6.90
   0   2   5   91.20    6.41
   0   2   5   87.28    6.49
   0  -2  -5   85.21    6.66
   0  -2  -5   87.09    5.32
   0  -2  -5   83.14    6.76
   0   2   5   77.45    6.35
   0  -2  -6   11.34    2.26
   0   2   6   10.63    1.97
   0   2   6   12.63    2.23
   0  -2  -6    6.54    1.64
   0   2   6    7.54    1.83
   0  -2  -6    8.13    2.15
   0  -2  -6    9.84    2.11
   0  -2  -6    7.84    1.89
   0  -2  -7    3.36    1.60
   0  -2  -7    4.79    1.66
   0   2   7    5.13    1.62
   0   2   7    4.72    1.55
   0  -2  -7    5.21    1.82
   0  -2  -7    3.27    1.49
   0  -2  -7    6.31    1.98
   0  -2  -8   61.06    6.46
   0  -2  -8   70.16    6.78
   0   2   8   59.72    6.21
   0   2   8   63.34    6.14
   0  -2  -8   50.14    6.37
   0   2   8   68.48    6.61
   0   2   9   24.34    4.03
   0   2   9   25.67    4.04
   0  -2  -9   26.79    4.31
   0  -2  -9   20.33    3.99
   0  -2  -9   18.40    3.65
   0   2  10    1.24    1.19
   0  -2 -10    0.72    0.97
   0  -2 -10   -0.59    0.98
   0  -2 -10    0.61    1.30
   0  -2 -11   54.05    6.39
   0  -2 -12   70.73    7.52
   0  -2 -13    0.84    0.99
   0   3 -14    4.85    2.19
   0   3 -14   -0.46    0.87
   0   3 -13  587.30   33.56
   0   3 -13  644.15   33.44
   0   3 -12  171.60   13.34
   0   3 -12  196.71   13.52
   0   3 -11   61.82    6.41
   0   3 -11   60.01    6.18
   0   3 -11   74.05    7.18
   0   3 -11   68.09    7.04
   0   3 -10  143.54   10.14
   0   3 -10  132.98    9.98
   0   3 -10  126.75    9.75
   0   3 -10  125.66   10.27
   0   3 -10  144.62   10.59
   0   3  -9    3.07    1.45
   0   3  -9    1.22    0.87
   0  -3   8   33.70    3.21
   0   3  -8   37.37    3.99
   0   3  -8   41.19    4.26
   0  -3   7   39.11    2.92
   0  -3   7   33.90    2.70
   0   3  -7   39.02    2.96
   0   3  -7   39.62    3.93
   0  -3   6  474.75   22.13
   0  -3   6  465.98   22.19
   0  -3   6  448.02   22.08
   0   3  -6  470.90   22.87
   0  -3   6  480.84   22.35
   0   3  -6  455.26   23.69
   0  -3   5   90.57    5.07
   0   3  -5   91.09    5.78
   0  -3   5   92.70    4.91
   0   3  -5  108.52    6.12
   0   3  -4   34.66    2.91
   0  -3   4   34.71    2.10
   0   3  -4   35.84    2.98
   0   3  -4   32.88    2.96
   0   3  -3  163.64    9.07
   0  -3   3  161.08    7.94
   0   3  -3  177.34    8.78
   0   3  -3  151.42    9.05
   0   3  -2 1316.86   57.27
   0  -3   2 1230.09   57.97
   0   3  -2 1212.64   56.77
   0   3  -2 1213.32   56.88
   0   3  -1  291.59   15.83
   0  -3   1  341.93   15.49
   0   3  -1  319.65   15.63
   0   3  -1  323.49   16.40
   0  -3   0 2445.78  125.46
   0   3   0 2643.72  125.77
   0   3   0 3066.54  126.33
   0   3   0 3129.39  126.46
   0   3   1 3132.69  151.19
   0   3   1 3291.68  151.43
   0  -3  -1 3434.84  152.08
   0  -3  -1 3520.82  151.05
   0  -3  -1 3076.77  150.85
   0   3   1 3307.52  150.99
   0   3   1 3390.37  151.13
   0   3   2 1459.12   68.96
   0   3   2 1621.27   69.91
   0  -3  -2 1529.58   70.40
   0   3   2 1504.19   69.78
   0   3   2 1388.71   68.85
   0   3   3   77.04    6.01
   0   3   3   85.45    6.27
   0  -3  -3   87.73    6.76
   0   3   3   97.63    6.49
   0   3   3   83.67    5.37
   0  -3  -4  218.37   13.46
   0  -3  -4  219.77   13.82
   0   3   4  237.38   13.64
   0   3   4  238.53   13.59
   0  -3  -4  224.23   11.84
   0  -3  -4  224.06   13.61
   0  -3  -4  227.63   13.53
   0  -3  -4  241.27   13.88
   0   3   4  228.27   13.47
   0  -3  -5    0.42    0.89
   0   3   5    0.40    0.66
   0   3   5    0.41    0.67
   0   3   5    0.75    0.80
   0  -3  -5    2.23    1.13
   0  -3  -5    0.36    0.69
   0  -3  -5    0.88    0.84
   0  -3  -5    0.87    0.72
   0   3   5   -0.39    0.65
   0  -3  -5    1.54    0.90
   0  -3  -6    1.67    1.06
   0   3   6    3.23    1.39
   0   3   6    1.91    1.21
   0  -3  -6    0.95    0.91
   0  -3  -6    0.54    0.89
   0  -3  -6    0.50    0.68
   0  -3  -6    0.49    0.67
   0   3   7   42.77    5.39
   0  -3  -7   44.30    5.48
   0  -3  -7   45.22    5.03
   0  -3  -7   44.35    5.17
   0   3   7   40.23    5.05
   0  -3  -7   41.32    5.31
   0  -3  -7   42.46    5.60
   0   3   7   46.72    5.31
   0  -3  -8   -0.55    0.74
   0  -3  -8   -0.72    0.97
   0   3   8   -0.57    0.77
   0   3   8    0.62    0.83
   0   3   8    0.61    1.00
   0  -3  -8   -0.63    1.20
   0  -3  -9   43.14    5.80
   0   3   9   45.11    5.77
   0   3   9   49.93    6.15
   0  -3  -9   58.08    6.96
   0  -3 -10   32.40    5.15
   0  -3 -10   36.08    4.96
   0  -3 -11   34.34    4.79
   0  -3 -12   -0.52    1.00
   0   3  13   50.26    4.41
   0   4 -14   30.90    4.39
   0   4 -14   31.45    3.99
   0   4 -13    7.06    2.26
   0   4 -13    5.22    1.75
   0   4 -12  211.16   14.15
   0   4 -12  208.79   14.61
   0   4 -12  201.19   13.79
   0   4 -11  946.92   48.05
   0   4 -11  931.78   48.28
   0   4 -11  921.89   47.93
   0   4 -11 1001.82   47.78
   0   4 -11  913.04   47.72
   0   4 -10   41.38    5.05
   0   4 -10   41.62    4.84
   0   4 -10   42.57    5.06
   0   4 -10   41.38    4.90
   0   4 -10   39.62    4.85
   0   4  -9    4.91    1.39
   0   4  -9    3.13    1.36
   0   4  -7   53.83    4.23
   0  -4   7   44.23    3.77
   0   4  -6  208.30   12.62
   0   4  -6  232.29   12.71
   0   4  -6  228.32   12.60
   0  -4   6  230.44   12.46
   0   4  -5  796.67   34.35
   0   4  -5  853.28   34.93
   0   4  -5  766.79   34.54
   0  -4   5  812.69   34.62
   0   4  -4   44.05    3.52
   0   4  -4   56.44    4.32
   0   4  -4   50.50    4.08
   0  -4   4   44.69    2.67
   0  -4   4   53.73    4.27
   0   4  -3   26.73    2.23
   0   4  -3   27.11    2.04
   0  -4   3   24.74    2.88
   0   4  -2  126.24    8.10
   0   4  -2  121.36    6.67
   0  -4   2  129.60    6.89
   0   4  -2  126.53    7.11
   0   4  -2  148.26    8.32
   0   4  -2  139.79    7.66
   0  -4   2  142.53    8.61
   0   4  -1    1.78    0.85
   0  -4   1    1.25    0.52
   0   4  -1    0.49    0.57
   0  -4   1    1.87    0.99
   0   4  -1    0.67    0.48
   0   4  -1    1.65    0.74
   0   4   0   14.56    2.13
   0  -4   0   13.58    1.77
   0  -4   0   18.82    2.06
   0   4   0   14.59    2.05
   0   4   0   20.05    2.17
   0   4   0   15.88    2.23
   0   4   1  370.25   21.11
   0  -4  -1  398.75   21.08
   0  -4  -1  465.58   21.53
   0   4   1  412.38   21.29
   0   4   1  426.20   21.39
   0   4   1  423.44   21.88
   0  -4  -1  448.55   22.77
   0   4   2   55.93    4.44
   0  -4  -2   57.35    4.73
   0   4   2   59.85    5.02
   0  -4  -2   47.84    5.12
   0   4   2   44.06    4.61
   0   4   2   57.40    4.45
   0  -4  -3  165.31   11.32
   0   4   3  203.95   10.95
   0  -4  -3  197.85   12.19
   0   4   3  165.60   11.86
   0   4   3  188.65   11.87
   0   4   3  227.48   12.61
   0  -4  -3  186.33   12.64
   0  -4  -4  350.75   21.72
   0   4   4  359.63   21.11
   0  -4  -4  366.08   20.82
   0  -4  -4  413.97   21.55
   0   4   4  346.36   20.58
   0  -4  -4  405.39   21.57
   0   4   4  392.25   21.58
   0  -4  -4  403.87   21.37
   0   4   4  384.19   21.18
   0  -4  -5   34.50    4.60
   0   4   5   40.63    4.80
   0  -4  -5   38.74    5.06
   0  -4  -5   41.30    4.73
   0  -4  -5   40.21    4.91
   0   4   5   40.09    4.85
   0  -4  -5   36.75    4.80
   0   4   5   38.85    4.79
   0  -4  -6   19.62    3.35
   0  -4  -6   20.81    3.85
   0  -4  -6   23.88    4.04
   0   4   6   13.22    3.10
   0  -4  -6   28.61    4.33
   0  -4  -6   28.98    4.24
   0   4   6   30.11    4.25
   0   4   6   26.02    3.99
   0  -4  -7    1.61    1.26
   0   4   7    3.17    1.61
   0   4   7    4.25    1.75
   0  -4  -7    3.25    1.87
   0   4   7    3.26    1.66
   0  -4  -7    5.02    2.06
   0   4   8    0.68    1.13
   0   4   8   -0.64    0.61
   0  -4  -8    0.77    1.04
   0  -4  -8   -0.69    0.66
   0   4   8   -0.67    1.28
   0  -4  -9    1.51    1.62
   0   4   9    2.53    1.49
   0  -4  -9    3.34    1.81
   0  -4 -10    5.24    2.08
   0   4  10    3.16    1.43
   0  -4 -10    2.28    1.45
   0   4  12    1.98    0.95
   0  -4 -12    0.36    0.85
   0  -4 -13    3.05    0.90
   0   5 -14   79.33    6.75
   0   5 -14   83.54    7.30
   0   5 -13    1.61    1.36
   0   5 -13    1.45    1.03
   0   5 -13    1.52    1.09
   0   5 -13    1.41    1.11
   0   5 -12  699.60   36.81
   0   5 -12  682.68   36.31
   0   5 -12  690.31   36.84
   0   5 -12  709.62   36.78
   0   5 -11   87.24    7.80
   0   5 -11  104.35    8.62
   0   5 -11   91.53    8.26
   0   5 -11   90.09    8.39
   0   5 -11  106.90    8.83
   0   5 -10  266.69   16.54
   0   5 -10  283.82   16.53
   0   5 -10  276.23   17.14
   0   5 -10  260.03   17.11
   0   5  -9   24.17    3.70
   0   5  -8   43.27    4.51
   0   5  -8   41.52    4.14
   0   5  -7   25.90    3.12
   0   5  -7   18.53    2.71
   0  -5   7   24.28    2.92
   0   5  -6   73.56    5.70
   0   5  -6   78.71    6.33
   0   5  -6   82.95    6.33
   0  -5   6   84.19    6.29
   0   5  -5   83.48    6.19
   0   5  -5   62.13    4.92
   0   5  -5   71.31    5.75
   0  -5   5   68.89    5.71
   0   5  -4    0.53    0.42
   0   5  -4    1.35    0.85
   0   5  -4    1.30    0.88
   0  -5   4    1.06    0.89
   0   5  -3  228.68   11.64
   0   5  -3  260.43   14.02
   0  -5   3  251.84   11.77
   0   5  -3  247.14   13.58
   0   5  -3  209.33   10.80
   0   5  -3  257.76   12.09
   0  -5   3  252.65   14.09
   0   5  -3  258.53   12.91
   0   5  -2    9.00    1.83
   0  -5   2    7.32    1.14
   0   5  -2    7.41    1.66
   0  -5   2    7.44    1.86
   0   5  -2    8.54    1.55
   0   5  -2    5.87    1.13
   0   5  -1   12.68    2.22
   0  -5   1   11.39    1.65
   0   5  -1   14.21    1.93
   0   5  -1   12.67    2.17
   0   5  -1   15.22    2.21
   0  -5   1   17.59    2.81
   0   5   0    1.00    0.72
   0   5   0    0.64    0.75
   0   5   0    1.09    0.82
   0  -5   0    1.95    0.78
   0  -5   0    1.63    0.82
   0   5   0    2.31    1.00
   0   5   1    0.33    0.71
   0  -5  -1    1.00    0.71
   0  -5  -1    0.67    0.84
   0  -5  -1    1.50    0.96
   0   5   1    1.61    0.93
   0   5   1    0.79    0.85
   0  -5  -1    0.74    0.61
   0   5   1    0.88    1.11
   0  -5  -1    1.28    0.87
   0   5   1    0.33    0.45
   0  -5  -2  121.45    9.07
   0   5   2   80.22    7.04
   0  -5  -2  102.19    7.43
   0  -5  -2   82.38    7.04
   0   5   2   71.07    6.93
   0  -5  -2  103.38    7.43
   0   5   2   96.76    7.93
   0  -5  -2   98.96    7.69
   0   5   2   91.89    7.19
   0   5   2  100.90    7.05
   0   5   3   31.98    4.27
   0   5   3   41.96    4.74
   0  -5  -3   44.38    5.47
   0   5   3   44.90    5.14
   0  -5  -3   37.78    4.70
   0  -5  -3   32.97    4.14
   0   5   4  148.67   11.10
   0  -5  -4  155.05   11.64
   0   5   4  178.09   12.27
   0  -5  -4  154.23   12.31
   0   5   4  165.57   11.74
   0  -5  -4  158.94   11.34
   0   5   5    1.79    1.28
   0   5   5    0.58    1.12
   0  -5  -5   -0.69    0.66
   0  -5  -5    2.16    1.15
   0  -5  -5   -0.63    1.04
   0   5   5    2.55    1.36
   0  -5  -5    1.81    1.29
   0  -5  -6    6.90    2.31
   0   5   6   10.41    2.80
   0   5   6    6.51    2.27
   0  -5  -6    9.85    2.44
   0  -5  -6    6.42    2.49
   0   5   6    8.30    2.67
   0  -5  -6    9.38    2.67
   0   5   7   45.69    6.29
   0  -5  -7   48.95    6.33
   0   5   7   53.75    6.51
   0  -5  -7   59.27    7.15
   0  -5  -7   47.02    5.82
   0   5   7   64.77    7.10
   0  -5  -8    6.14    2.34
   0   5   8    6.86    2.29
   0  -5  -8    5.59    2.23
   0  -5  -9    1.37    1.48
   0   5   9    4.77    1.90
   0  -5  -9    4.35    1.88
   0  -5 -10    0.53    1.01
   0   5  10    1.77    1.04
   0   5  11   -0.35    0.58
   0  -5 -11    0.42    0.98
   0  -5 -12    4.50    1.24
   0   6 -14    3.57    1.52
   0   6 -14   -0.44    0.85
   0   6 -14    2.62    1.25
   0   6 -13   20.44    3.36
   0   6 -13   23.03    3.36
   0   6 -13   19.80    3.50
   0   6 -13   20.91    3.69
   0   6 -12  172.90   11.75
   0   6 -12  173.76   12.76
   0   6 -12  165.34   12.55
   0   6 -11  178.68   11.95
   0   6 -11  181.60   12.71
   0   6 -11  170.73   13.03
   0   6 -11  167.48   12.33
   0   6 -11  183.64   13.17
   0   6 -10  239.26   14.65
   0   6 -10  220.58   14.87
   0   6 -10  223.79   15.01
   0   6 -10  248.05   16.06
   0   6 -10  265.12   16.50
   0   6  -9   43.63    4.59
   0   6  -9   37.28    4.45
   0   6  -9   34.86    4.87
   0   6  -9   45.04    5.55
   0   6  -9   52.12    5.18
   0   6  -9   41.13    4.78
   0   6  -8   26.52    3.65
   0   6  -8   32.68    3.86
   0   6  -8   30.13    3.72
   0  -6   7   15.15    2.68
   0   6  -7   19.38    3.09
   0   6  -7   17.33    2.57
   0  -6   6  120.49    9.09
   0   6  -6  131.03    9.52
   0   6  -6  128.66    8.21
   0   6  -6  131.41    9.53
   0   6  -6  124.93    9.19
   0  -6   5  317.33   17.22
   0   6  -5  317.21   17.19
   0   6  -5  257.40   14.76
   0   6  -5  260.23   16.38
   0   6  -5  296.22   17.02
   0   6  -5  287.93   16.69
   0   6  -4  409.04   22.67
   0   6  -4  400.90   20.27
   0  -6   4  411.93   20.10
   0  -6   4  457.96   23.47
   0  -6   3   29.50    4.12
   0   6  -3   40.38    3.90
   0   6  -3   40.16    4.40
   0   6  -3   35.63    4.34
   0  -6   3   40.83    3.16
   0   6  -3   35.33    4.30
   0   6  -3   38.70    3.30
   0   6  -3   34.70    4.19
   0   6  -2   29.23    3.47
   0  -6   2   37.82    4.60
   0   6  -2   37.59    4.23
   0  -6   2   29.88    2.92
   0   6  -2   39.17    4.42
   0   6  -2   26.34    3.69
   0   6  -2   32.01    3.16
   0   6  -2   30.27    3.82
   0   6  -1    0.84    0.90
   0   6  -1    1.12    0.88
   0  -6   1    1.62    0.82
   0  -6   1    1.09    1.17
   0   6  -1    1.80    0.86
   0   6  -1    1.11    0.79
   0   6  -1    1.36    0.97
   0  -6   1    1.73    1.10
   0  -6   1    0.62    0.52
   0  -6   1    1.05    0.56
   0   6  -1    0.86    0.83
   0   6  -1    0.85    0.81
   0   6   0  415.84   21.22
   0   6   0  407.41   20.58
   0  -6   0  340.73   20.12
   0  -6   0  376.70   20.62
   0   6   0  398.36   21.06
   0   6   0  383.00   21.46
   0  -6   0  336.73   20.01
   0  -6   0  337.15   20.34
   0   6   0  328.38   20.52
   0   6   0  400.67   21.84
   0   6   0  409.80   21.24
   0  -6  -1  107.03    8.90
   0  -6  -1   60.93    6.35
   0  -6  -1   75.67    6.73
   0   6   1   91.33    7.71
   0  -6  -1   81.88    7.18
   0  -6  -1   88.02    6.98
   0   6   1   90.39    7.91
   0   6   1   85.72    6.86
   0   6   1   74.18    6.63
   0   6   2  505.96   28.80
   0  -6  -2  567.19   30.93
   0  -6  -2  518.64   28.57
   0  -6  -2  579.80   29.10
   0   6   2  531.92   29.19
   0  -6  -2  498.27   28.88
   0  -6  -2  571.67   29.10
   0   6   2  534.96   29.82
   0   6   2  534.61   28.60
   0   6   2  498.23   27.77
   0  -6  -3    6.34    1.90
   0  -6  -3    3.35    1.52
   0   6   3    4.28    1.86
   0   6   3    3.94    1.53
   0  -6  -3    5.00    1.92
   0  -6  -3    5.91    2.19
   0   6   3    3.25    1.76
   0   6   3    2.32    1.25
   0  -6  -3    1.50    1.44
   0   6   3    3.75    1.46
   0  -6  -3    2.17    1.11
   0  -6  -4    1.81    1.06
   0  -6  -4    1.74    1.11
   0   6   4    0.67    0.92
   0   6   4    2.33    1.36
   0  -6  -4    3.28    1.66
   0  -6  -4    2.53    1.60
   0  -6  -4    1.59    1.32
   0   6   4    2.42    1.42
   0   6   4    3.20    1.74
   0   6   5    2.07    1.62
   0  -6  -5    6.33    2.39
   0  -6  -5    3.71    1.88
   0   6   5    5.07    2.19
   0  -6  -5    6.20    2.29
   0   6   5    1.15    0.96
   0  -6  -5    4.28    2.27
   0   6   5    4.77    2.06
   0   6   6   72.28    8.14
   0  -6  -6   70.23    7.92
   0   6   6   98.22    9.11
   0  -6  -6   65.04    7.83
   0  -6  -6   81.81    7.96
   0   6   6   73.87    7.94
   0   6   6   80.99    8.02
   0  -6  -7   92.13    9.02
   0   6   7   96.27    9.19
   0  -6  -7   78.97    7.83
   0  -6  -7   93.31    9.34
   0  -6  -8    3.47    1.76
   0   6   8    3.82    1.73
   0  -6  -8    2.58    1.51
   0  -6  -9   23.15    3.80
   0   6   9   29.82    4.06
   0  -6  -9   19.43    3.41
   0  -6 -11   86.65    6.08
   0   7 -15    2.08    0.94
   0   7 -14   51.90    5.58
   0   7 -14   48.74    5.35
   0   7 -13   21.68    3.76
   0   7 -13   17.54    2.81
   0   7 -13   18.10    3.44
   0   7 -13   13.21    3.08
   0   7 -12    4.28    1.70
   0   7 -12    2.21    1.12
   0   7 -12    0.66    1.26
   0   7 -12    3.25    1.65
   0   7 -11   78.28    7.12
   0   7 -11  101.39    9.07
   0   7 -11  104.50    9.34
   0   7 -11   84.54    7.68
   0   7 -10   21.50    3.31
   0   7 -10   26.45    3.87
   0   7 -10   28.05    4.46
   0   7 -10   29.17    4.68
   0   7  -9    9.33    2.08
   0   7  -9    6.38    1.80
   0   7  -9    6.70    2.06
   0   7  -9    6.35    2.05
   0   7  -9    6.55    2.28
   0   7  -9    7.40    1.98
   0   7  -8    0.76    0.63
   0   7  -8    0.38    0.72
   0   7  -8    0.54    0.90
   0   7  -8   -0.53    0.88
   0   7  -8    0.38    0.63
   0   7  -8   -0.62    0.84
   0   7  -8   -0.56    0.92
   0  -7   7  327.29   19.16
   0   7  -7  320.26   19.19
   0   7  -7  341.09   19.33
   0   7  -7  296.51   17.41
   0   7  -7  310.69   19.51
   0  -7   6   16.91    3.27
   0   7  -6   12.79    2.90
   0   7  -6   17.81    3.28
   0  -7   5   11.91    2.79
   0   7  -5   16.91    3.10
   0   7  -5   14.08    2.86
   0   7  -5   11.78    2.69
   0   7  -4   52.89    5.64
   0   7  -4   46.23    3.83
   0  -7   4   53.55    5.92
   0  -7   4   40.85    4.06
   0   7  -4   48.35    5.53
   0   7  -4   42.55    4.93
   0   7  -4   45.18    5.32
   0   7  -4   47.73    5.34
   0   7  -3   -0.52    0.86
   0   7  -3   -0.27    0.37
   0  -7   3    0.62    0.83
   0   7  -3    0.72    0.68
   0  -7   3    0.33    0.44
   0  -7   3    0.32    0.53
   0   7  -3   -0.53    0.72
   0  -7   3    1.39    0.63
   0   7  -3    0.51    0.84
   0   7  -3   -0.52    0.50
   0   7  -2    2.60    1.41
   0   7  -2    4.53    1.42
   0  -7   2    2.94    1.17
   0  -7   2    2.60    1.53
   0   7  -2    2.60    1.04
   0   7  -2    3.48    1.25
   0   7  -2    3.29    1.49
   0  -7   2    4.11    1.39
   0   7  -2    0.53    0.89
   0  -7   2    3.22    1.24
   0   7  -2    4.93    1.74
   0   7  -2    2.09    1.23
   0   7  -1  161.04   11.64
   0   7  -1  183.44   10.90
   0  -7   1  157.59   10.77
   0   7  -1  149.79    9.78
   0   7  -1  134.12   10.71
   0  -7   1  173.82   11.38
   0   7  -1  172.77   11.53
   0  -7   1  140.69   12.23
   0   7  -1  152.81   11.74
   0  -7   1  167.99   10.86
   0  -7   1  167.32   11.12
   0   7  -1  177.73   12.01
   0   7  -1  156.61   11.46
   0   7   0    0.43    0.72
   0   7   0    0.52    0.71
   0  -7   0    0.48    0.93
   0   7   0    0.60    1.14
   0   7   0    0.53    0.71
   0  -7   0    1.87    1.18
   0  -7   0    0.46    0.75
   0  -7   0    0.49    0.82
   0   7   0    1.27    1.21
   0   7   0    2.09    1.22
   0  -7  -1   27.86    4.85
   0   7   1   26.44    4.18
   0   7   1   25.27    4.20
   0  -7  -1   27.39    4.06
   0   7   1   31.12    4.70
   0  -7  -1   30.64    4.24
   0  -7  -1   28.93    4.27
   0   7   1   19.09    3.83
   0   7   1   36.17    4.41
   0   7   1   23.62    3.81
   0  -7  -2    6.94    2.23
   0   7   2    7.15    2.34
   0  -7  -2    5.91    2.06
   0   7   2    7.12    2.33
   0  -7  -2    8.07    2.39
   0   7   2    5.09    2.10
   0  -7  -2    4.70    1.80
   0  -7  -2    5.92    2.44
   0   7   2    6.15    2.02
   0  -7  -3    0.62    1.19
   0  -7  -3   -0.65    0.88
   0   7   3   -0.66    1.26
   0  -7  -3    0.66    1.09
   0   7   3    0.69    0.93
   0  -7  -3    0.88    0.84
   0   7   3    0.62    0.59
   0  -7  -4   11.79    3.03
   0  -7  -4   10.99    2.47
   0   7   4    9.73    2.80
   0   7   4   10.40    2.74
   0  -7  -4   12.16    3.09
   0   7   4    6.04    2.17
   0  -7  -4    8.78    2.94
   0   7   4    7.27    2.44
   0   7   5  348.13   23.33
   0   7   5  362.62   23.49
   0  -7  -5  357.87   23.55
   0  -7  -5  409.37   23.41
   0   7   5  389.94   23.62
   0   7   5  391.70   23.55
   0  -7  -6    0.61    0.82
   0  -7  -6    0.75    1.24
   0   7   6   -0.64    1.06
   0  -7  -6    0.71    1.18
   0   7   6    1.46    1.85
   0   7   7   16.16    3.48
   0  -7  -7   18.01    3.51
   0  -7  -7   18.37    3.76
   0   7   8   21.15    3.56
   0  -7  -8   20.79    3.55
   0   7   8   25.04    3.53
   0  -7  -8   22.46    3.77
   0   7   9    5.24    1.55
   0   7   9    6.19    1.66
   0  -7 -10    4.03    1.10
   0   8 -15    6.04    1.46
   0   8 -15    9.65    2.08
   0   8 -14   54.55    5.81
   0   8 -14   43.69    4.87
   0   8 -14   46.34    5.17
   0   8 -13   83.22    7.00
   0   8 -13  106.65    9.16
   0   8 -13   96.06    7.92
   0   8 -13   92.40    8.55
   0   8 -12    0.42    0.80
   0   8 -12    2.44    1.24
   0   8 -12    0.67    1.11
   0   8 -12    1.38    1.14
   0   8 -11  172.30   11.18
   0   8 -11  161.98   13.00
   0   8 -11  144.61   10.94
   0   8 -11  154.97   12.49
   0   8 -10   84.65    7.12
   0   8 -10   85.11    7.98
   0   8 -10   76.96    7.13
   0   8 -10   85.36    8.83
   0   8  -9   91.85    8.55
   0   8  -9   87.56    8.44
   0   8  -9   78.09    8.48
   0   8  -9   84.97    8.31
   0   8  -8  204.32   14.25
   0   8  -8  211.95   15.28
   0   8  -8  221.28   14.80
   0   8  -8  200.82   14.48
   0  -8   8  185.51   13.84
   0   8  -7   13.25    2.90
   0   8  -7   14.23    3.22
   0   8  -7   11.03    2.83
   0   8  -7   14.05    3.10
   0  -8   7   10.28    2.74
   0   8  -6    8.09    2.19
   0  -8   6    7.40    2.35
   0   8  -6    8.92    2.53
   0   8  -6    6.47    2.34
   0   8  -5  104.31    9.26
   0   8  -5   97.01    7.96
   0  -8   5   95.45    9.35
   0   8  -4    3.15    1.62
   0   8  -4   11.54    2.82
   0  -8   4    6.58    2.34
   0  -8   4    4.44    1.35
   0   8  -4   14.82    3.27
   0  -8   4    5.97    1.62
   0   8  -4    8.29    2.60
   0   8  -4    9.43    2.47
   0   8  -4    7.59    2.36
   0   8  -3   47.21    6.29
   0   8  -3   78.81    7.73
   0   8  -3   62.40    5.54
   0   8  -3   66.00    6.22
   0  -8   3   75.42    6.35
   0  -8   3   71.34    8.06
   0  -8   3   70.05    6.12
   0   8  -3   82.60    7.82
   0   8  -3   71.13    7.36
   0   8  -3   76.28    7.53
   0   8  -2    4.01    1.66
   0  -8   2    2.29    1.32
   0  -8   2    2.04    1.29
   0   8  -2    2.71    1.47
   0  -8   2    2.42    1.72
   0   8  -2    0.39    0.54
   0   8  -2    6.74    2.32
   0   8  -2    2.69    1.58
   0  -8   2    3.62    1.44
   0   8  -2    3.15    1.59
   0   8  -2    1.28    1.23
   0  -8   1   17.34    3.22
   0   8  -1   29.82    4.32
   0  -8   1   28.46    4.22
   0   8  -1   21.72    3.82
   0  -8   1   25.53    4.88
   0   8  -1   27.07    4.55
   0  -8   1   31.67    4.13
   0   8  -1   28.69    4.50
   0   8  -1   22.55    3.96
   0   8  -1   31.41    3.99
   0   8   0    1.87    1.33
   0  -8   0    0.57    1.08
   0   8   0    0.39    0.65
   0  -8   0   -0.59    0.97
   0   8   0    0.51    0.85
   0  -8   0    1.80    1.72
   0   8   0    0.64    0.61
   0   8   0    0.72    1.37
   0  -8   0    0.56    0.76
   0   8   0   -0.76    1.26
   0   8   0    0.61    1.01
   0   8   0    3.13    1.58
   0   8   1   26.18    3.69
   0  -8  -1   26.27    5.22
   0   8   1   28.73    4.65
   0   8   1   24.03    3.95
   0   8   1   31.43    5.05
   0  -8  -1   32.29    4.69
   0   8   1   29.19    4.66
   0  -8  -1   24.26    4.30
   0  -8  -2    4.65    1.81
   0   8   2    3.75    1.80
   0  -8  -2    2.89    2.07
   0   8   2    2.94    1.58
   0  -8  -2    6.12    2.16
   0  -8  -2    5.95    2.01
   0  -8  -2    3.37    1.83
   0   8   2    7.27    2.42
   0  -8  -3    8.89    2.64
   0  -8  -3   11.60    2.67
   0   8   3    4.55    2.08
   0   8   3   11.31    2.80
   0  -8  -3    8.57    2.90
   0   8   3    6.42    2.49
   0  -8  -3    8.55    2.57
   0   8   3    9.53    2.86
   0  -8  -4    6.73    2.26
   0  -8  -4   12.28    3.11
   0   8   4    8.31    2.82
   0   8   4    5.86    2.19
   0  -8  -4    7.40    2.48
   0   8   4    9.89    2.93
   0   8   5   12.86    3.26
   0  -8  -5   16.58    3.56
   0   8   5    8.11    2.49
   0   8   5   13.49    2.78
   0  -8  -5   19.75    3.64
   0  -8  -6   21.68    3.94
   0   8   6   18.90    3.63
   0  -8  -6   22.01    3.92
   0   8   6   19.42    3.45
   0   8   6   19.15    3.22
   0  -8  -7   56.74    6.11
   0   8   7   59.47    6.07
   0  -8  -7   73.07    6.56
   0   8   7   55.05    5.34
   0   8   8   57.10    4.94
   0  -8  -8   65.82    5.57
   0   8   8   74.94    5.83
   0   9 -15    0.39    0.83
   0   9 -14   67.73    6.45
   0   9 -14   53.18    5.73
   0   9 -13    2.40    1.91
   0   9 -13    4.86    1.84
   0   9 -12   40.63    5.70
   0   9 -11  296.54   19.49
   0   9 -11  303.06   20.28
   0   9 -10   14.29    3.53
   0   9 -10   15.66    3.38
   0   9 -10   12.03    2.99
   0  -9  10   13.82    3.24
   0   9  -9   67.62    7.17
   0   9  -9   48.03    6.86
   0   9  -9   59.64    7.11
   0   9  -9   64.43    7.29
   0   9  -8   60.82    7.58
   0   9  -8   72.48    7.17
   0   9  -8   47.62    6.52
   0   9  -8   59.86    7.29
   0   9  -7  195.03   13.61
   0   9  -7  187.69   14.73
   0   9  -7  193.54   14.59
   0   9  -7  195.98   14.71
   0  -9   7  182.56   14.53
   0   9  -6   68.76    6.83
   0   9  -6   87.77    8.82
   0   9  -6   71.71    7.10
   0   9  -6   72.77    8.17
   0  -9   6   69.16    8.15
   0   9  -5  216.17   13.50
   0   9  -5  197.73   15.09
   0   9  -5  190.45   14.84
   0  -9   5  202.10   12.91
   0  -9   5  206.85   15.89
   0  -9   4  274.36   19.06
   0  -9   4  217.45   15.47
   0  -9   4  248.72   15.15
   0   9  -4  236.47   17.22
   0  -9   4  242.05   15.15
   0   9  -4  249.29   17.36
   0   9  -4  273.97   17.79
   0  -9   3    9.15    3.06
   0  -9   3   12.04    2.72
   0  -9   3    9.39    2.50
   0   9  -3    8.19    2.24
   0  -9   3   17.97    3.05
   0   9  -3    9.54    2.84
   0   9  -3    6.67    2.39
   0  -9   2   33.40    5.95
   0  -9   2   35.18    4.93
   0  -9   2   37.49    4.76
   0   9  -2   28.81    4.41
   0   9  -2   30.80    5.22
   0  -9   2   35.50    4.72
   0   9  -2   24.87    4.76
   0   9  -2   34.01    5.20
   0   9  -1   -0.51    0.84
   0  -9   1    0.64    1.06
   0  -9   1    0.59    0.98
   0   9  -1   -0.63    0.86
   0   9  -1    0.80    1.08
   0  -9   1    0.60    0.80
   0   9  -1    1.42    1.52
   0  -9   0    0.67    0.91
   0  -9   0   -0.64    0.86
   0   9   0    0.68    0.93
   0   9   0   -0.80    1.09
   0  -9   0   -0.65    0.87
   0   9   0    0.72    1.39
   0  -9   0   -1.02    1.37
   0   9   0   -0.56    0.76
   0   9   1    7.00    1.90
   0  -9  -1    7.46    2.44
   0   9   1    3.60    1.85
   0   9   1    5.54    2.29
   0  -9  -1   10.34    2.81
   0   9   1    9.06    2.90
   0  -9  -1    7.15    2.94
   0   9   1    8.49    2.34
   0   9   2    0.63    0.86
   0  -9  -2    0.99    1.64
   0   9   2    0.77    1.64
   0  -9  -2    0.70    1.16
   0   9   2    0.73    1.22
   0   9   2    0.75    1.25
   0  -9  -2    1.17    1.12
   0  -9  -2    0.69    1.49
   0   9   2    0.92    0.99
   0  -9  -2    0.70    0.95
   0   9   2   -0.82    1.35
   0   9   3    9.47    2.69
   0  -9  -3    8.02    2.50
   0   9   3    8.35    2.15
   0  -9  -3    9.73    2.37
   0   9   3    3.84    1.97
   0   9   3    7.21    2.41
   0  -9  -3    7.62    2.41
   0  -9  -4   43.41    5.57
   0   9   4   48.57    6.21
   0   9   4   44.63    4.88
   0  -9  -4   42.96    5.69
   0   9   5    1.15    0.90
   0  -9  -5    0.49    1.05
   0   9   5    2.91    1.47
   0   9   5    1.59    1.24
   0  -9  -5    0.59    0.99
   0  -9  -6   11.77    2.58
   0  -9  -6   19.13    3.17
   0   9   6   23.03    3.41
   0  -9  -7   20.79    2.88
   0  10 -15    0.70    0.95
   0  10 -14    2.08    1.20
   0  10 -14    4.68    1.62
   0  10 -13    2.25    1.32
   0  10 -12    2.47    1.45
   0  10 -12    0.68    1.30
   0  10 -11   72.39    8.18
   0  10 -11   72.64    7.72
   0 -10  10  359.64   23.65
   0 -10  10  374.56   25.13
   0  10 -10  426.90   25.62
   0  10 -10  440.21   24.48
   0  10  -9   14.28    3.63
   0  10  -9   13.37    3.08
   0  10  -9    7.70    2.60
   0  10  -8  141.21   12.22
   0  10  -8  122.59   10.32
   0  10  -8  142.96   12.05
   0  10  -8  110.49   11.05
   0 -10   7   13.80    3.68
   0  10  -7   26.74    4.92
   0  10  -7   11.74    2.84
   0 -10   7   23.45    3.60
   0  10  -7   25.42    4.83
   0  10  -7   15.50    3.74
   0 -10   6  462.86   29.15
   0  10  -6  502.75   26.19
   0  10  -6  423.81   26.52
   0 -10   6  473.41   26.32
   0  10  -5  294.30   20.18
   0  10  -5  262.74   19.59
   0  10  -5  313.90   19.60
   0 -10   5  274.20   20.67
   0 -10   5  307.34   18.63
   0 -10   4  982.16   47.21
   0 -10   4  863.68   42.33
   0 -10   4  709.98   40.29
   0 -10   4  714.45   40.57
   0  10  -4  854.02   43.51
   0  10  -4  808.06   43.79
   0  10  -4  806.05   43.74
   0 -10   3  192.54   16.71
   0 -10   3  208.59   14.67
   0  10  -3  194.50   13.77
   0 -10   3  213.51   14.16
   0  10  -3  212.63   16.19
   0 -10   3  208.42   14.20
   0  10  -3  214.48   15.85
   0  10  -3  217.81   16.02
   0  10  -3  193.72   15.41
   0 -10   2   32.43    6.05
   0 -10   2   33.45    5.04
   0 -10   2   37.23    5.02
   0  10  -2   44.01    5.46
   0  10  -2   31.70    5.60
   0 -10   2   31.06    4.64
   0  10  -2   42.16    6.12
   0  10  -2   33.22    5.49
   0 -10   1   32.29    5.21
   0  10  -1   38.83    6.19
   0 -10   1   40.73    5.55
   0  10  -1   52.49    6.17
   0 -10   1   48.39    5.92
   0 -10   1   56.03    7.14
   0  10   0   41.46    6.25
   0 -10   0   52.64    6.28
   0  10   0   47.13    6.05
   0  10   0   50.34    6.76
   0 -10  -1  139.57   11.46
   0 -10  -1  139.90   10.98
   0  10   1  133.08   12.01
   0 -10  -1  141.81   11.41
   0  10   1  141.84   11.57
   0 -10  -2   22.85    4.08
   0 -10  -2   21.74    3.58
   0 -10  -2   20.91    3.95
   0  10   2   26.45    4.73
   0 -10  -2   23.97    4.14
   0  10   2   30.43    4.71
   0 -10  -3   43.11    5.45
   0  10   3   62.10    6.75
   0 -10  -3   49.21    5.82
   0  10   3   44.17    5.63
   0 -10  -4   18.80    3.05
   0  10   4   12.81    2.76
   0 -10  -4   17.36    3.23
   0 -10  -5   -0.40    0.76
   0 -10  -5    0.38    0.74
   0 -10  -6   11.38    1.82
   0  11 -15    4.60    1.31
   0  11 -14    0.33    0.84
   0  11 -13    0.47    1.01
   0  11 -13   -0.48    1.04
   0  11 -12   48.33    5.60
   0  11 -12   51.19    6.11
   0  11 -11    7.07    2.45
   0  11 -11    5.08    1.89
   0  11 -10    4.65    2.23
   0  11 -10    4.59    1.83
   0  11  -9    8.15    2.73
   0  11  -9   10.68    2.61
   0  11  -8   44.61    5.30
   0  11  -8   50.04    7.06
   0  11  -8   41.26    6.23
   0  11  -7    4.19    2.27
   0  11  -7    3.37    1.60
   0 -11   7    2.64    1.25
   0  11  -6  161.36   12.70
   0  11  -6  159.86   13.81
   0 -11   6  168.10   14.80
   0 -11   6  183.40   12.68
   0  11  -5   29.84    5.18
   0  11  -5   16.93    3.78
   0 -11   5   21.91    4.87
   0 -11   5   26.76    4.32
   0 -11   4    5.72    2.03
   0  11  -4    4.49    2.16
   0 -11   3    5.22    1.99
   0  11  -3    6.97    2.58
   0 -11   3    7.51    2.20
   0  11  -3    6.95    1.98
   0 -11   2   -0.66    1.09
   0  11  -2    0.78    1.49
   0  11  -2   -0.54    0.90
   0 -11   2    0.56    0.76
   0 -11   1   21.26    3.76
   0  11  -1   24.85    3.89
   0 -11   1   25.54    4.21
   0 -11   1   25.30    4.21
   0 -11   0   69.71    7.19
   0  11   0   75.09    7.16
   0 -11   0   62.20    6.65
   0  11   0   54.40    7.01
   0 -11   0   67.87    6.85
   0  11   1    0.53    1.13
   0 -11  -1    1.07    1.14
   0 -11  -1    1.71    1.44
   0  11   1    0.65    0.88
   0 -11  -1    0.93    0.99
   0 -11  -1    0.57    0.94
   0 -11  -2   10.94    2.43
   0  11   2   15.55    2.80
   0 -11  -2   10.74    2.51
   0  11   2   12.14    2.75
   0 -11  -2   13.63    2.69
   0  11   3   -0.42    0.69
   0 -11  -3    0.38    0.80
   0 -11  -3   -0.39    0.75
   0  11   3    0.78    0.74
   0  12 -14    0.57    0.67
   0  12 -13    7.12    1.69
   0  12 -13    6.16    1.62
   0  12 -12   15.04    2.63
   0  12 -12   13.64    2.75
   0  12 -11   13.49    3.03
   0  12 -11   13.08    2.57
   0  12 -10   35.90    4.40
   0  12 -10   43.69    5.68
   0  12  -9   47.10    6.08
   0  12  -9   34.25    4.27
   0  12  -8   68.47    6.12
   0  12  -8   78.85    8.44
   0 -12   7   73.31    6.82
   0  12  -7   74.95    8.32
   0  12  -6    7.37    2.28
   0 -12   6   12.20    2.67
   0  12  -6   12.07    3.41
   0  12  -5    0.62    0.85
   0 -12   5    1.12    1.07
   0  12  -4   12.46    3.06
   0 -12   4   12.63    2.96
   0 -12   3   29.84    3.78
   0 -12   3   20.67    3.79
   0  12  -3   19.18    3.94
   0 -12   2   38.93    4.93
   0 -12   2   36.17    4.50
   0  12  -2   52.70    6.15
   0 -12   2   43.00    5.21
   0 -12   2   59.07    6.07
   0 -12   1    9.98    2.41
   0 -12   1   12.44    2.49
   0 -12   1    9.00    2.20
   0 -12   1    4.69    1.90
   0 -12   0    0.39    0.84
   0 -12   0    3.67    1.39
   0  12   0    1.58    1.24
   0 -12   0    0.38    0.82
   0 -12  -1   45.64    4.43
   0 -12  -1   42.22    4.56
   0 -12  -1   45.07    4.65
   0  12   1   47.97    5.01
   0  13 -12   21.98    2.95
   0  13 -11    1.26    0.90
   0  13 -10   32.20    4.30
   0 -13   9    2.75    1.19
   0  13  -9    3.29    1.66
   0 -13   8    0.89    0.95
   0  13  -8    0.58    1.11
   0 -13   7   -0.37    0.80
   0  13  -7    0.59    1.14
   0 -13   6   21.04    3.49
   0 -13   6   28.97    3.71
   0 -13   5  123.55    9.22
   0 -13   5  111.71    8.64
   0  13  -5  107.97    8.69
   0 -13   4   15.28    2.76
   0  13  -4   18.29    3.33
   0 -13   4   13.60    2.60
   0  13  -4   16.87    2.99
   0 -13   3   26.49    3.52
   0 -13   3   28.20    3.77
   0 -13   3   29.02    3.75
   0  13  -3   27.54    3.83
   0 -13   2    5.08    1.62
   0 -13   2    7.88    1.81
   0 -13   2    5.79    1.64
   0  13  -2   10.16    2.27
   0 -13   1    1.99    0.95
   0  13   0   25.58    2.83
   0  14 -11   10.79    1.65
   0  14 -10    3.44    1.17
   0  14  -9    4.05    1.34
   0  14  -8    9.18    2.00
   0 -14   7   25.87    3.13
   0  14  -7   25.26    3.39
   0 -14   6   10.56    1.97
   0  14  -4   25.24    3.03
   0  14  -3   16.60    2.21
  -1  14  -3    1.23    0.84
   1 -14   4    2.17    1.20
  -1  14  -4    1.28    0.75
  -1  14  -4    1.59    1.01
   1 -14   5   25.56    3.43
  -1  14  -5   32.64    4.06
   1 -14   6   47.94    4.93
  -1  14  -6   50.65    5.31
   1 -14   7   21.99    3.11
  -1  14  -7   26.07    3.67
   1 -14   8   16.83    2.61
  -1  14  -8   16.03    2.78
  -1  14  -9    8.39    2.03
  -1  14 -10   79.77    6.22
  -1  13   1   20.51    2.68
  -1  13   0    1.96    1.06
   1 -13   0    1.44    0.98
   1 -13   0    2.38    1.08
   1 -13   1    0.85    0.81
   1 -13   1    0.77    0.64
   1 -13   1   -0.39    0.75
  -1  13  -2   39.41    4.91
   1 -13   2   42.44    4.66
   1 -13   2   32.93    4.33
   1 -13   3   29.36    3.88
  -1  13  -3   32.13    4.45
   1 -13   3   30.35    4.12
   1 -13   4   14.84    2.69
  -1  13  -4   21.80    3.56
   1 -13   4   15.05    3.03
   1 -13   4   11.35    2.59
  -1  13  -5    7.58    2.44
   1 -13   5    8.85    2.12
  -1  13  -5   11.92    2.65
   1 -13   5    7.70    2.20
   1 -13   5    6.23    1.81
  -1  13  -6    2.57    1.50
  -1  13  -6    0.46    0.88
   1 -13   6    0.45    0.60
   1 -13   6   -0.55    1.04
  -1  13  -7   29.95    4.73
   1 -13   7   31.91    4.44
  -1  13  -8    0.62    0.83
   1 -13   8   -0.48    0.92
  -1  13  -9   11.47    2.79
  -1  13  -9   12.85    2.12
   1 -13   9    9.61    2.17
  -1  13 -10   24.93    3.19
  -1  13 -10   29.05    4.08
  -1  13 -11    0.42    0.90
  -1  13 -11   -0.34    0.65
  -1  13 -12   -0.63    0.73
  -1  13 -13    2.41    1.00
   1 -12  -2    5.95    1.58
  -1  12   2    4.98    1.42
   1 -12  -2    1.62    1.12
  -1  12   2    7.66    1.92
   1 -12  -2    6.73    1.79
   1 -12  -1   12.07    2.43
  -1  12   1   10.16    2.19
   1 -12  -1    8.62    2.20
  -1  12   1   11.27    2.56
  -1  12   0   34.50    4.34
   1 -12   0   32.57    4.17
   1 -12   0   28.99    4.20
  -1  12   0   32.21    4.78
   1 -12   0   32.02    4.53
   1 -12   0   35.74    4.46
   1 -12   1    2.76    1.67
  -1  12  -1    5.33    1.74
   1 -12   1    3.82    1.59
   1 -12   1    3.38    1.71
   1 -12   1    1.78    1.40
   1 -12   2    6.16    1.82
   1 -12   2    5.57    2.07
  -1  12  -2    3.52    1.79
   1 -12   2    3.06    1.67
   1 -12   2    4.92    1.96
  -1  12  -3   88.00    8.79
   1 -12   3   87.06    8.26
  -1  12  -4   31.86    4.95
  -1  12  -4   27.81    4.89
   1 -12   4   26.58    4.32
  -1  12  -5  110.52   10.08
  -1  12  -5  103.95    9.06
  -1  12  -6  341.08   22.03
  -1  12  -6  300.43   19.82
   1 -12   6  349.23   20.05
  -1  12  -7   60.01    5.79
  -1  12  -7   86.71    8.74
  -1  12  -8   57.63    6.97
  -1  12  -8   41.96    6.10
  -1  12  -8   43.82    4.96
  -1  12  -9   17.79    3.20
  -1  12  -9   17.10    3.69
  -1  12 -10  126.67   10.37
  -1  12 -10  106.71    8.97
  -1  12 -11   42.09    5.41
  -1  12 -11   47.93    5.34
  -1  12 -12   -0.46    0.98
  -1  12 -12   -0.45    0.87
  -1  12 -13   10.04    2.18
  -1  12 -14   21.33    2.84
   1 -11  -5   30.04    3.15
  -1  11   4    0.39    0.65
   1 -11  -4    0.39    0.64
   1 -11  -4    0.42    0.80
  -1  11   4   -0.37    0.71
   1 -11  -4    1.10    0.86
   1 -11  -3    1.44    1.03
  -1  11   3    0.98    0.94
   1 -11  -3    1.04    1.00
  -1  11   3    1.58    1.13
   1 -11  -3    1.97    1.33
  -1  11   2   -0.56    0.93
   1 -11  -2    0.55    1.05
   1 -11  -2    0.59    1.13
  -1  11   2   -0.64    1.06
   1 -11  -2    0.58    1.25
  -1  11   1   93.64    8.84
   1 -11  -1  108.79    9.12
   1 -11  -1   94.44    8.62
   1 -11  -1  103.10    9.20
  -1  11   1  105.72    9.79
   1 -11   0  267.24   17.03
   1 -11   0  214.68   16.36
   1 -11   0  222.09   16.18
  -1  11   0  242.26   17.56
   1 -11   0  291.62   17.26
  -1  11   0  260.31   16.83
   1 -11   1   11.30    2.72
  -1  11  -1    9.94    2.69
   1 -11   1    7.69    2.23
   1 -11   1    6.87    2.41
   1 -11   1   13.29    3.14
   1 -11   2    4.51    1.72
  -1  11  -2    8.29    2.28
  -1  11  -2    4.47    2.15
   1 -11   2    6.12    2.17
   1 -11   3  159.08   12.00
   1 -11   3  136.03   10.56
  -1  11  -3  145.33   10.97
   1 -11   3  127.69   13.24
   1 -11   3  148.08   12.25
  -1  11  -3  143.81   12.52
  -1  11  -3  149.84   12.77
   1 -11   4  115.39   11.99
   1 -11   4  101.06    9.52
   1 -11   4  117.27   10.80
  -1  11  -4  107.60   10.65
  -1  11  -4  138.38   11.86
   1 -11   5  266.34   19.59
   1 -11   5  234.74   16.19
  -1  11  -5  267.63   18.59
  -1  11  -5  276.18   17.68
  -1  11  -5  221.18   17.60
  -1  11  -6    0.47    0.90
   1 -11   6   -0.96    0.91
   1 -11   6    0.55    1.18
   1 -11   6   -0.78    0.75
  -1  11  -6   -0.63    1.04
   1 -11   7   29.09    5.27
  -1  11  -7   23.45    3.71
  -1  11  -7   26.85    4.80
  -1  11  -7   28.40    5.12
  -1  11  -7   24.14    4.91
   1 -11   7   22.59    4.43
  -1  11  -8   60.35    6.55
  -1  11  -8   59.70    7.52
  -1  11  -8   60.38    7.60
  -1  11  -8   59.19    7.43
   1 -11   8   57.39    7.22
  -1  11  -9   37.28    5.09
  -1  11  -9   32.97    5.44
  -1  11  -9   50.08    6.41
  -1  11 -10   23.62    4.42
  -1  11 -10   27.40    4.34
  -1  11 -10   19.70    3.95
  -1  11 -11   23.23    4.06
  -1  11 -11   31.11    4.80
  -1  11 -12   -0.57    0.78
  -1  11 -12   -0.56    0.92
  -1  11 -13    0.84    0.80
  -1  11 -13    2.04    1.29
  -1  11 -15   -0.31    0.51
   1 -10  -6    2.82    1.31
   1 -10  -6    4.52    1.58
  -1  10   6    3.21    1.19
   1 -10  -5   25.32    3.57
  -1  10   5   26.87    3.62
  -1  10   5   23.36    3.57
   1 -10  -5   25.06    3.75
   1 -10  -4    1.68    1.20
   1 -10  -4   -0.61    1.01
  -1  10   4    0.59    0.98
   1 -10  -4    0.58    1.11
  -1  10   3    3.78    1.47
   1 -10  -3    4.42    1.64
   1 -10  -3    6.47    2.33
   1 -10  -3    6.74    2.33
  -1  10   3    4.93    2.03
  -1  10   3    7.31    2.39
   1 -10  -3    5.14    2.05
   1 -10  -2  160.30   12.26
   1 -10  -2  150.63   11.34
   1 -10  -2  141.55   11.73
  -1  10   2  158.04   12.71
   1 -10  -2  137.76   11.49
  -1  10   2  120.75    9.74
  -1  10   2  160.88   12.46
   1 -10  -1    4.03    1.84
  -1  10   1    9.28    2.66
   1 -10  -1    8.26    2.48
  -1  10   1    6.51    1.83
   1 -10  -1    5.15    2.15
   1 -10   0    3.54    1.92
   1 -10   0    3.24    1.52
  -1  10   0    2.09    1.63
   1 -10   0    1.03    0.98
  -1  10   0    1.43    1.19
   1 -10   0    1.23    1.02
   1 -10   0    0.67    1.11
  -1  10   0    0.67    1.27
   1 -10   1    0.69    1.31
   1 -10   1   -0.61    1.17
  -1  10  -1   -0.66    1.10
   1 -10   1   -0.62    0.84
   1 -10   1    0.67    0.64
  -1  10  -1    0.73    1.20
  -1  10  -1   -0.72    0.98
   1 -10   2   18.38    3.75
   1 -10   2   25.85    3.88
  -1  10  -2   11.01    2.86
   1 -10   2   20.14    4.59
   1 -10   2   16.13    3.26
  -1  10  -2   22.09    4.26
  -1  10  -2   20.51    4.12
   1 -10   3    0.62    0.84
   1 -10   3   -0.51    0.84
  -1  10  -3   -0.55    0.75
   1 -10   3    0.98    1.33
   1 -10   3   -0.53    0.87
  -1  10  -3   -0.78    1.49
  -1  10  -3    0.78    1.29
   1 -10   4  186.43   15.33
   1 -10   4  185.21   12.96
   1 -10   4  163.52   11.84
  -1  10  -4  183.74   14.37
  -1  10  -4  175.22   14.18
  -1  10  -5   44.68    6.36
  -1  10  -5   49.26    6.56
   1 -10   5   41.46    6.53
   1 -10   5   40.63    5.17
  -1  10  -6   46.39    5.46
   1 -10   6   47.92    6.93
   1 -10   6   51.95    5.54
  -1  10  -7   33.50    4.78
  -1  10  -7   39.40    6.06
  -1  10  -7   39.70    5.96
  -1  10  -7   30.12    5.23
   1 -10   7   40.73    6.23
  -1  10  -8    0.79    1.31
  -1  10  -8    0.63    0.86
   1 -10   8    0.73    0.70
  -1  10  -8    0.78    1.06
  -1  10  -8    1.56    1.05
   1 -10   8    0.80    0.76
  -1  10  -9   26.01    4.46
  -1  10  -9   29.78    5.13
  -1  10  -9   21.03    4.25
  -1  10  -9   33.78    5.28
   1 -10   9   33.22    5.08
  -1  10 -10   23.03    4.23
  -1  10 -10   30.55    4.84
  -1  10 -10   26.05    4.46
  -1  10 -10   27.86    4.87
  -1  10 -11   35.45    5.19
  -1  10 -11   26.48    4.67
  -1  10 -12   18.81    3.63
  -1  10 -13    5.77    1.80
  -1  10 -14    3.41    1.41
  -1  10 -15   28.58    3.51
  -1  10 -16   -0.21    0.52
   1  -9  -8   72.93    5.44
   1  -9  -7    1.28    1.16
   1  -9  -7    1.77    1.04
   1  -9  -7    1.26    0.98
  -1   9   7    2.87    1.36
  -1   9   7    2.46    1.02
  -1   9   6    2.20    1.49
   1  -9  -6    2.92    1.68
  -1   9   6    1.32    1.04
  -1   9   6    2.80    1.21
  -1   9   5   49.32    5.37
   1  -9  -5   57.60    6.54
  -1   9   5   49.12    6.12
  -1   9   5   46.62    5.90
   1  -9  -5   53.85    6.19
  -1   9   4   38.31    5.77
  -1   9   4   50.52    5.53
   1  -9  -4   44.98    6.06
   1  -9  -4   60.47    5.89
   1  -9  -4   42.83    5.89
   1  -9  -4   43.93    6.12
  -1   9   4   54.44    6.65
   1  -9  -3   70.54    7.15
   1  -9  -3   79.42    8.12
  -1   9   3   68.18    7.82
   1  -9  -3   72.24    7.90
  -1   9   3   55.16    6.24
   1  -9  -3   83.23    8.25
   1  -9  -2   24.99    4.22
   1  -9  -2   19.31    4.12
  -1   9   2   27.32    3.95
  -1   9   2   21.39    4.18
  -1   9   2   20.24    3.67
   1  -9  -2   37.87    6.17
  -1   9   2   24.61    4.57
   1  -9  -2   29.67    4.79
   1  -9  -2   18.21    3.75
  -1   9   2   17.93    3.92
  -1   9   1   26.03    3.64
   1  -9  -1   13.66    4.06
  -1   9   1   19.37    3.60
  -1   9   1   24.68    4.41
  -1   9   1   17.70    3.92
   1  -9  -1   17.92    3.33
   1  -9  -1   17.38    3.67
   1  -9  -1   18.50    3.79
  -1   9   1   22.91    4.26
  -1   9   0   11.40    3.06
   1  -9   0   10.36    2.66
  -1   9   0   10.77    2.25
   1  -9   0   14.42    3.30
  -1   9   0   14.40    2.84
  -1   9   0   11.25    2.88
   1  -9   0   12.42    3.70
  -1   9   0   10.05    3.01
   1  -9   0   13.47    2.92
   1  -9   0   13.79    3.03
  -1   9   0   10.47    2.78
  -1   9   0   17.21    3.57
   1  -9   1    5.54    1.85
  -1   9  -1    4.93    1.97
   1  -9   1    4.92    1.96
  -1   9  -1    7.98    2.43
  -1   9  -1    4.07    1.45
  -1   9  -1    3.83    1.95
   1  -9   1    6.65    2.06
  -1   9  -1   10.18    2.84
  -1   9  -1    3.43    1.87
   1  -9   2    3.99    1.51
  -1   9  -2    1.67    1.32
   1  -9   2    3.45    1.65
   1  -9   2    5.32    2.55
  -1   9  -2    1.70    1.22
  -1   9  -2    4.53    2.17
   1  -9   2    8.00    2.03
  -1   9  -2    2.78    1.64
  -1   9  -2    3.45    1.62
   1  -9   3   15.57    2.80
  -1   9  -3   18.97    3.22
   1  -9   3   19.85    3.45
  -1   9  -3   18.21    3.69
  -1   9  -3   15.98    3.54
  -1   9  -3   16.34    3.70
   1  -9   3   18.85    3.04
   1  -9   3   13.68    3.65
   1  -9   4   42.00    6.42
   1  -9   4   54.66    5.79
   1  -9   4   57.97    5.35
  -1   9  -4   49.51    6.28
  -1   9  -4   45.01    6.15
  -1   9  -5   80.79    7.46
   1  -9   5   89.38    9.24
   1  -9   5  103.12    8.01
   1  -9   6  162.91   13.03
   1  -9   6  163.26   10.93
  -1   9  -6  144.97   12.24
  -1   9  -6  160.26   12.69
  -1   9  -6  146.76   11.25
   1  -9   7   44.87    6.00
  -1   9  -7   33.37    5.17
  -1   9  -7   40.82    5.71
  -1   9  -7   33.50    4.86
  -1   9  -7   34.13    5.22
   1  -9   8    4.96    1.92
  -1   9  -8    2.82    1.91
  -1   9  -8    3.50    1.77
  -1   9  -8    1.27    1.06
  -1   9  -8    2.90    1.84
  -1   9  -9   63.98    7.10
  -1   9  -9   59.31    7.11
  -1   9  -9   70.46    7.49
  -1   9  -9   55.04    6.67
   1  -9   9   48.60    6.22
  -1   9 -10  211.68   15.00
  -1   9 -10  210.93   14.82
  -1   9 -10  182.53   13.77
  -1   9 -10  170.78   13.50
  -1   9 -11    0.69    1.31
  -1   9 -11    0.49    0.66
  -1   9 -12    1.84    1.44
  -1   9 -12    0.69    1.14
  -1   9 -12    1.38    1.39
  -1   9 -13   45.59    5.66
  -1   9 -13   38.37    4.82
  -1   9 -14    6.80    2.02
  -1   9 -15   14.25    2.53
   1  -8  -9    9.09    1.83
   1  -8  -8   54.91    5.87
   1  -8  -8   60.93    6.03
  -1   8   8   56.84    5.30
  -1   8   8   63.81    5.91
   1  -8  -8   58.16    5.80
   1  -8  -7   21.52    3.94
  -1   8   7   19.77    3.64
   1  -8  -7   19.59    3.62
  -1   8   7   21.45    3.35
  -1   8   6   57.76    6.08
  -1   8   6   67.38    7.22
   1  -8  -6   52.58    6.70
   1  -8  -6   54.35    6.32
  -1   8   6   43.08    5.72
  -1   8   5    1.70    1.44
   1  -8  -5    1.37    1.74
  -1   8   5    2.24    1.60
   1  -8  -5    5.15    2.23
  -1   8   5    4.26    1.92
  -1   8   4  191.90   12.81
  -1   8   4  167.13   13.48
   1  -8  -4  218.97   14.57
   1  -8  -4  153.06   12.87
   1  -8  -4  161.58   12.09
   1  -8  -4  158.43   13.93
  -1   8   4  156.09   13.28
  -1   8   4  157.48   12.59
   1  -8  -4  177.91   13.81
  -1   8   4  163.34   12.85
   1  -8  -3   20.78    4.05
  -1   8   3   20.02    3.48
   1  -8  -3   16.31    3.34
  -1   8   3   18.98    3.61
   1  -8  -3   21.72    4.56
  -1   8   3   12.97    3.23
   1  -8  -3   19.09    3.96
   1  -8  -3   14.72    3.38
  -1   8   2   41.87    4.95
  -1   8   2   45.49    5.97
   1  -8  -2   38.18    5.39
   1  -8  -2   37.32    5.37
   1  -8  -2   54.26    6.13
  -1   8   2   40.90    5.65
  -1   8   2   34.25    5.26
   1  -8  -2   37.52    6.20
   1  -8  -2   49.35    5.25
   1  -8  -2   33.82    5.16
  -1   8   2   38.77    5.07
  -1   8   1   39.91    4.78
  -1   8   1   41.41    5.74
   1  -8  -1   46.86    5.68
  -1   8   1   59.32    6.45
   1  -8  -1   54.13    7.11
  -1   8   1   54.75    6.50
   1  -8  -1   48.34    5.81
   1  -8  -1   47.83    5.39
  -1   8   1   51.20    5.61
  -1   8   1   49.95    5.82
  -1   8   1   42.23    5.38
   1  -8   0   73.82    7.45
  -1   8   0   81.87    6.82
  -1   8   0   99.30    8.50
   1  -8   0   84.34    7.82
  -1   8   0   90.45    8.02
   1  -8   0   80.82    8.91
  -1   8   0   86.09    8.53
   1  -8   0   88.94    7.67
  -1   8   0   76.15    7.75
  -1   8   0   90.31    7.39
  -1   8   0   70.74    7.34
  -1   8  -1   34.12    3.82
   1  -8   1   33.49    4.29
  -1   8  -1   36.63    4.72
   1  -8   1   39.00    4.81
  -1   8  -1   38.31    4.76
  -1   8  -1   35.69    5.16
   1  -8   1   35.68    4.34
  -1   8  -1   35.05    4.87
  -1   8  -1   29.68    3.78
  -1   8  -1   30.38    4.60
  -1   8  -2   71.76    6.76
   1  -8   2   81.92    6.70
   1  -8   2   81.35    7.06
   1  -8   2   84.96    8.63
  -1   8  -2   79.75    6.97
  -1   8  -2   81.02    7.91
   1  -8   2   75.98    6.52
  -1   8  -2   66.46    7.11
  -1   8  -2   68.82    7.15
  -1   8  -2   70.75    5.90
   1  -8   3    0.88    0.94
  -1   8  -3   -0.42    0.70
   1  -8   3   -0.36    0.49
  -1   8  -3    0.78    0.61
   1  -8   3    2.13    1.36
  -1   8  -3    0.84    0.81
   1  -8   3    0.36    0.49
  -1   8  -3    0.59    0.98
  -1   8  -3   -0.58    0.96
   1  -8   4   -0.69    0.93
   1  -8   4    0.41    0.78
   1  -8   4    0.32    0.43
  -1   8  -4   -0.59    0.98
  -1   8  -4   -0.58    0.56
   1  -8   5   80.35    5.95
  -1   8  -5   88.47    8.14
   1  -8   5   71.80    7.72
  -1   8  -6   65.60    6.45
   1  -8   6   58.37    6.75
  -1   8  -6   59.37    6.58
  -1   8  -6   64.57    6.89
  -1   8  -7    1.27    1.07
  -1   8  -7    1.11    1.41
  -1   8  -7    0.62    0.83
   1  -8   7    0.63    0.60
  -1   8  -7    1.20    1.15
  -1   8  -7    1.22    1.30
  -1   8  -8   30.05    3.88
  -1   8  -8   32.73    4.81
  -1   8  -8   21.14    3.96
  -1   8  -8   29.80    4.54
  -1   8  -8   29.41    4.41
   1  -8   8   32.03    4.69
  -1   8  -9   71.54    6.49
  -1   8  -9   67.45    7.20
  -1   8  -9   54.88    5.76
  -1   8  -9   62.82    7.13
   1  -8   9   62.25    6.62
  -1   8  -9   75.95    7.38
  -1   8  -9   73.12    7.21
  -1   8 -10  127.04    9.70
  -1   8 -10  152.03   11.65
  -1   8 -10  129.88    9.94
  -1   8 -11   38.26    5.25
  -1   8 -11   39.99    4.81
  -1   8 -11   30.10    4.91
  -1   8 -11   34.67    4.51
  -1   8 -12    4.76    1.81
  -1   8 -12    2.06    1.75
  -1   8 -12    6.06    2.00
  -1   8 -12    5.83    1.93
  -1   8 -13   16.34    3.32
  -1   8 -13   16.47    3.04
  -1   8 -13   18.80    3.06
  -1   8 -13   15.68    3.06
  -1   8 -14   16.74    3.14
  -1   8 -14   10.82    2.06
  -1   8 -14   14.17    2.44
  -1   8 -14   12.37    2.53
  -1   8 -15   23.00    3.14
  -1   8 -15   18.16    2.78
   1  -7 -10   83.58    6.47
   1  -7  -9   16.02    3.10
   1  -7  -9   14.07    2.82
  -1   7   9    9.77    2.19
   1  -7  -9   13.43    2.68
   1  -7  -8    9.99    2.89
  -1   7   8    8.64    2.28
  -1   7   8   12.81    2.88
   1  -7  -8   10.40    2.66
   1  -7  -8   10.59    2.87
   1  -7  -7    3.58    1.61
   1  -7  -7    0.76    1.26
   1  -7  -7   -0.71    1.35
  -1   7   7    1.38    1.15
  -1   7   6  843.00   44.36
  -1   7   6  845.24   44.13
   1  -7  -6  836.99   43.43
   1  -7  -6  869.77   44.89
  -1   7   6  698.67   42.70
  -1   7   6  822.73   43.30
   1  -7  -5    7.85    2.64
  -1   7   5   11.58    2.95
  -1   7   5   10.82    3.05
  -1   7   5    9.76    3.00
   1  -7  -5   17.16    3.57
   1  -7  -4  230.74   15.69
   1  -7  -4  229.74   14.70
  -1   7   4  235.29   15.89
   1  -7  -4  239.47   16.98
  -1   7   4  187.09   14.40
   1  -7  -4  209.18   15.50
  -1   7   4  234.76   16.14
  -1   7   4  199.51   14.90
   1  -7  -3   13.06    2.78
   1  -7  -3    9.17    2.53
  -1   7   3   11.39    2.71
   1  -7  -3   11.96    3.27
  -1   7   3   15.17    3.16
   1  -7  -3    9.40    2.59
   1  -7  -3   10.54    2.76
   1  -7  -3   13.71    3.14
  -1   7   3    8.03    2.61
   1  -7  -2  356.60   20.76
   1  -7  -2  358.42   20.85
  -1   7   2  347.04   20.95
   1  -7  -2  308.15   21.58
   1  -7  -2  325.71   19.35
   1  -7  -2  353.36   20.63
  -1   7   2  323.64   19.58
  -1   7   2  385.03   20.76
  -1   7   1   83.10    7.68
   1  -7  -1   84.66    7.39
   1  -7  -1   72.98    8.06
  -1   7   1   86.75    7.63
  -1   7   1   84.76    7.93
   1  -7  -1   84.45    7.33
  -1   7   1   85.64    7.36
  -1   7   1   87.82    7.18
  -1   7   0  228.31   14.77
   1  -7   0  259.56   14.69
  -1   7   0  204.99   13.37
   1  -7   0  206.92   14.17
  -1   7   0  230.89   14.53
   1  -7   0  253.55   16.59
  -1   7   0  219.48   15.04
   1  -7   0  236.67   14.29
  -1   7   0  251.34   15.84
  -1   7   0  233.66   13.96
  -1   7   0  254.93   15.06
  -1   7  -1    2.17    1.10
   1  -7   1    2.60    1.18
   1  -7   1    1.64    1.12
  -1   7  -1    2.07    0.86
  -1   7  -1    1.63    0.88
  -1   7  -1    2.55    1.10
  -1   7  -1    2.63    1.34
   1  -7   1    1.44    0.91
  -1   7  -1    3.33    1.37
   1  -7   2  227.29   12.78
  -1   7  -2  203.38   13.01
   1  -7   2  226.94   13.28
  -1   7  -2  201.05   13.90
   1  -7   2  204.53   12.41
  -1   7  -2  206.90   12.03
  -1   7  -2  213.00   13.73
   1  -7   2  230.17   15.02
  -1   7  -2  210.01   12.87
   1  -7   3   13.24    2.03
  -1   7  -3   14.18    2.73
  -1   7  -3   11.30    1.69
   1  -7   3   11.95    2.72
  -1   7  -3   12.08    2.12
   1  -7   4    6.35    1.32
   1  -7   4    2.75    1.51
   1  -7   5   50.40    5.57
  -1   7  -5   46.12    5.10
   1  -7   6    2.11    1.13
  -1   7  -6    2.44    1.24
   1  -7   7  267.24   16.55
  -1   7  -7  273.39   16.76
  -1   7  -7  254.45   16.27
  -1   7  -8    9.52    2.14
  -1   7  -8   13.93    2.50
   1  -7   8   15.97    3.00
  -1   7  -8   16.26    3.14
  -1   7  -8   11.77    2.75
  -1   7  -8   16.89    3.06
  -1   7  -9   23.57    3.96
   1  -7   9   29.97    3.87
  -1   7  -9   21.07    3.35
  -1   7  -9   27.07    3.72
  -1   7  -9   30.22    3.96
  -1   7 -10   63.63    6.20
  -1   7 -10   66.59    6.93
  -1   7 -10   58.32    6.07
  -1   7 -10   59.53    6.84
  -1   7 -11    5.11    1.91
  -1   7 -11    7.46    2.18
  -1   7 -11    9.36    2.65
  -1   7 -11    3.59    1.64
  -1   7 -12    6.68    1.98
  -1   7 -12    3.88    1.93
  -1   7 -12    5.26    2.00
  -1   7 -12    5.58    1.94
  -1   7 -13  102.14    8.30
  -1   7 -13  102.59    8.99
  -1   7 -13  100.79    8.60
  -1   7 -13   89.54    7.88
  -1   7 -14   39.58    4.52
  -1   7 -14   41.24    4.89
  -1   7 -14   48.57    5.35
  -1   7 -15   10.65    2.27
  -1   7 -16   14.98    2.30
   1  -6 -11    6.38    1.74
  -1   6  11    3.45    1.08
   1  -6 -10    6.38    1.98
  -1   6  10    4.52    1.50
   1  -6 -10    5.47    1.79
  -1   6  10    3.37    1.41
   1  -6  -9   -0.69    1.61
  -1   6   9    0.55    1.06
   1  -6  -9    0.60    1.29
   1  -6  -9    0.67    1.11
   1  -6  -8   17.76    3.32
   1  -6  -8   21.71    4.27
  -1   6   8   17.39    3.65
   1  -6  -8   14.14    3.54
  -1   6   7  272.27   18.60
   1  -6  -7  272.39   18.72
  -1   6   7  297.72   18.97
   1  -6  -7  255.15   17.79
   1  -6  -7  286.02   19.45
  -1   6   7  279.23   18.65
   1  -6  -6  186.95   13.73
   1  -6  -6  182.29   14.34
  -1   6   6  196.21   14.43
   1  -6  -6  182.79   14.12
  -1   6   6  174.94   13.72
   1  -6  -5    2.14    1.37
  -1   6   5   -0.65    0.88
   1  -6  -5    0.47    0.63
   1  -6  -5    1.87    1.46
  -1   6   5    0.69    1.31
  -1   6   4    0.52    0.86
  -1   6   4    2.21    1.29
  -1   6   4    0.59    1.13
   1  -6  -4    0.70    1.16
   1  -6  -4    1.71    1.22
   1  -6  -4    0.93    0.99
   1  -6  -4    0.60    1.15
  -1   6   4    0.63    1.20
  -1   6   3  104.58    9.02
   1  -6  -3  116.66    9.04
   1  -6  -3  102.89    8.68
   1  -6  -3  121.31   10.05
  -1   6   3  101.60    8.68
  -1   6   3   91.06    8.22
   1  -6  -3  112.43    9.05
   1  -6  -3  103.54    7.46
   1  -6  -3  121.93    9.20
  -1   6   3   93.22    8.12
   1  -6  -2  205.21   14.10
   1  -6  -2  245.29   14.74
  -1   6   2  237.13   14.84
  -1   6   2  256.03   15.29
   1  -6  -2  222.69   15.44
  -1   6   2  258.85   15.71
   1  -6  -2  226.33   14.30
   1  -6  -2  251.79   15.04
  -1   6   2  204.97   13.54
  -1   6   2  222.20   14.01
   1  -6  -1   83.79    6.72
  -1   6   1   76.84    6.86
  -1   6   1   81.91    7.06
   1  -6  -1   79.32    7.51
  -1   6   1   88.56    6.98
  -1   6   1   83.61    7.15
   1  -6  -1   69.73    6.51
   1  -6  -1   76.98    6.45
  -1   6   1   75.27    7.13
  -1   6   1   83.47    6.43
  -1   6   1   79.62    6.57
   1  -6   0  107.23    7.95
  -1   6   0  107.84    8.36
   1  -6   0  125.48    8.46
  -1   6   0  122.93    7.93
  -1   6   0  106.28    8.29
  -1   6   0  120.77    8.88
   1  -6   0  116.17    8.06
  -1   6   0  119.39    9.06
   1  -6   0  124.61    8.57
  -1   6   0  125.23    8.46
   1  -6   1    8.97    1.82
  -1   6  -1    9.59    2.06
  -1   6  -1    8.29    1.90
  -1   6  -1    7.29    2.04
   1  -6   1    6.85    1.52
   1  -6   1    6.86    1.96
  -1   6  -1    6.64    1.36
  -1   6  -1    9.39    1.80
  -1   6  -2   81.02    5.66
  -1   6  -2   65.08    6.07
  -1   6  -2   76.89    6.30
   1  -6   2   70.02    5.15
  -1   6  -2   72.57    6.08
  -1   6  -2   63.01    4.76
  -1   6  -3    3.10    1.29
  -1   6  -3    3.38    1.30
   1  -6   3    4.00    1.48
  -1   6  -3    2.35    0.64
  -1   6  -3    3.63    1.02
   1  -6   4   14.23    2.65
  -1   6  -5 1384.47   66.54
   1  -6   5 1385.67   66.87
  -1   6  -6  138.80    9.73
   1  -6   6  151.21   10.17
  -1   6  -7   17.57    2.80
   1  -6   7   19.12    2.96
   1  -6   8   12.45    2.36
   1  -6   8   10.44    2.11
  -1   6  -8   12.68    2.33
  -1   6  -9    0.46    0.76
  -1   6  -9    1.36    0.86
  -1   6  -9    0.37    0.50
  -1   6  -9    1.12    0.93
  -1   6  -9   -0.52    0.71
  -1   6 -10  405.82   24.27
  -1   6 -10  428.41   24.79
  -1   6 -10  448.94   25.64
  -1   6 -10  478.05   25.13
  -1   6 -11   46.59    5.49
  -1   6 -11   45.27    5.46
  -1   6 -11   53.05    5.90
  -1   6 -11   49.16    6.05
  -1   6 -12   15.92    3.22
  -1   6 -12   25.95    4.25
  -1   6 -12   14.85    2.94
  -1   6 -12   25.51    4.07
  -1   6 -13   67.39    6.66
  -1   6 -13   60.60    5.98
  -1   6 -13   69.15    6.82
  -1   6 -13   74.51    7.30
  -1   6 -14  163.45   11.01
  -1   6 -14  174.86   11.94
  -1   6 -14  135.07   10.15
  -1   6 -15    0.45    1.05
  -1   6 -15    2.61    1.03
  -1   6 -16    5.46    1.49
  -1   6 -17    7.04    1.26
   1  -5 -12   64.17    5.37
   1  -5 -11   -0.52    1.33
   1  -5 -11   -0.46    0.89
  -1   5  11   -0.41    0.97
   1  -5 -10   11.80    3.08
   1  -5 -10   14.28    2.98
  -1   5  10   12.21    2.64
   1  -5 -10    6.54    2.22
   1  -5  -9    0.80    1.71
   1  -5  -9    3.09    1.65
  -1   5   9    0.62    1.32
   1  -5  -9    1.37    1.14
   1  -5  -8  249.00   17.37
  -1   5   8  271.99   17.54
  -1   5   8  230.06   16.70
   1  -5  -8  234.22   16.17
   1  -5  -8  260.66   18.26
  -1   5   8  262.62   17.52
   1  -5  -7  303.14   19.87
  -1   5   7  288.57   19.43
  -1   5   7  308.58   19.65
   1  -5  -7  292.83   19.08
   1  -5  -7  298.49   20.32
  -1   5   7  322.07   19.88
   1  -5  -6  381.60   22.45
  -1   5   6  333.06   21.71
  -1   5   6  333.61   21.46
   1  -5  -6  359.90   21.60
   1  -5  -6  385.39   22.95
  -1   5   6  369.68   21.88
   1  -5  -5   87.76    7.29
   1  -5  -5  107.08    8.55
  -1   5   5   72.59    7.51
   1  -5  -5   91.65    8.39
  -1   5   5  109.55    8.79
   1  -5  -5   83.82    8.01
  -1   5   5   81.34    8.07
  -1   5   5   96.73    8.13
  -1   5   4  533.32   28.73
   1  -5  -4  562.23   30.24
  -1   5   4  565.83   29.64
  -1   5   4  567.47   29.55
   1  -5  -4  603.33   29.67
   1  -5  -4  518.43   28.44
  -1   5   4  491.52   29.32
  -1   5   3  216.69   14.34
   1  -5  -3  263.44   14.76
   1  -5  -3  227.44   14.14
  -1   5   3  275.28   15.15
  -1   5   3  241.75   14.42
   1  -5  -3  228.29   14.98
  -1   5   3  193.16   13.56
   1  -5  -3  236.67   14.33
   1  -5  -3  229.36   12.93
  -1   5   3  248.49   15.00
   1  -5  -3  211.67   14.22
  -1   5   3  231.04   14.07
  -1   5   3  228.92   13.10
   1  -5  -2   46.95    4.68
  -1   5   2   46.38    4.83
   1  -5  -2   40.80    4.41
   1  -5  -2   51.95    4.75
   1  -5  -2   41.34    4.58
  -1   5   2   53.58    5.36
  -1   5   2   42.60    4.15
  -1   5   2   50.36    4.62
   1  -5  -2   46.86    5.16
  -1   5   2   61.03    5.34
   1  -5  -1 2044.18  101.83
  -1   5   1 2144.24  101.94
  -1   5   1 2135.29  101.79
  -1   5   1 2285.08  102.81
   1  -5   0 1964.88   93.79
  -1   5   0 2158.13   93.85
  -1   5   0 2021.79   94.34
  -1   5   0 1930.17   94.04
  -1   5  -1   39.58    3.97
   1  -5   1   43.34    3.50
  -1   5  -1   34.52    3.67
  -1   5  -1   42.11    3.33
   1  -5   1   42.16    4.35
  -1   5  -1   43.03    3.66
  -1   5  -1   46.74    4.08
  -1   5  -2  147.25    9.19
   1  -5   2  142.05    7.53
   1  -5   2  143.80    8.03
   1  -5   2  138.75    8.49
  -1   5  -2  149.75    9.09
  -1   5  -2  136.43    7.71
  -1   5  -2  138.16    8.24
   1  -5   2  152.69    9.62
   1  -5   3   22.39    1.62
  -1   5  -3   21.20    1.71
   1  -5   3   21.42    2.27
  -1   5  -3   25.12    2.32
  -1   5  -4  242.49   13.09
   1  -5   4  214.28   11.52
   1  -5   5 2552.83  120.07
  -1   5  -5 2744.33  121.91
  -1   5  -5 2662.84  121.00
  -1   5  -6 2541.49  114.92
   1  -5   6 2401.87  112.95
  -1   5  -6 2543.04  114.41
  -1   5  -7   13.96    2.19
  -1   5  -7    7.74    1.72
   1  -5   8    0.28    0.47
  -1   5  -8    1.19    0.64
  -1   5  -9  220.57   14.21
  -1   5  -9  211.29   13.93
  -1   5  -9  215.43   13.20
  -1   5  -9  231.73   14.63
  -1   5 -10  125.42    9.33
  -1   5 -10  134.21    9.99
  -1   5 -10  119.71    9.88
  -1   5 -10  109.66    9.20
  -1   5 -10  130.58   10.11
  -1   5 -10  130.86    9.24
  -1   5 -11 2493.32  123.16
  -1   5 -11 2647.02  124.24
  -1   5 -11 2868.04  125.21
  -1   5 -11 2443.78  123.09
  -1   5 -11 2657.99  123.17
  -1   5 -11 2701.05  124.25
  -1   5 -12  582.61   32.27
  -1   5 -12  692.17   34.40
  -1   5 -12  637.01   33.36
  -1   5 -12  549.92   31.60
  -1   5 -12  625.10   32.75
  -1   5 -13  258.95   17.10
  -1   5 -13  267.34   16.62
  -1   5 -13  248.93   15.90
  -1   5 -13  246.27   15.43
  -1   5 -14   -0.96    1.03
  -1   5 -14    1.74    1.47
  -1   5 -15  113.41    8.17
  -1   5 -15  123.40    9.29
  -1   5 -16   17.78    2.59
  -1   5 -17   32.97    2.86
   1  -4 -13   15.73    2.25
  -1   4  12    7.25    1.81
   1  -4 -12    4.72    1.48
   1  -4 -12    6.43    2.02
   1  -4 -11   28.42    4.82
   1  -4 -11   39.70    5.21
   1  -4 -10   15.19    3.63
   1  -4 -10   17.30    3.78
  -1   4  10   10.81    2.65
   1  -4 -10   12.25    3.08
  -1   4   9   38.01    5.31
   1  -4  -9   40.17    5.90
  -1   4   9   48.99    5.95
   1  -4  -9   57.31    7.38
   1  -4  -9   43.65    6.39
  -1   4   9   60.34    6.69
   1  -4  -8  184.80   13.82
  -1   4   8  173.03   13.18
   1  -4  -8  168.24   12.66
  -1   4   8  195.46   13.54
   1  -4  -8  176.71   12.55
   1  -4  -8  193.14   14.54
  -1   4   8  175.24   13.29
   1  -4  -7   11.16    2.65
  -1   4   7   10.15    2.59
  -1   4   7   13.43    2.88
   1  -4  -7    6.00    1.96
   1  -4  -7   11.36    2.99
   1  -4  -7    8.31    2.48
  -1   4   7    7.88    2.28
   1  -4  -6   23.84    3.69
   1  -4  -6   26.89    3.78
  -1   4   6   23.52    3.70
  -1   4   6   16.37    3.04
  -1   4   6   28.46    4.02
   1  -4  -6   17.31    3.00
   1  -4  -6   20.19    3.69
   1  -4  -6   21.40    3.66
  -1   4   6   20.36    3.62
   1  -4  -5  383.37   21.78
  -1   4   5  374.96   22.12
   1  -4  -5  400.27   22.35
  -1   4   5  397.05   22.15
   1  -4  -5  440.48   22.64
  -1   4   5  410.50   22.04
   1  -4  -5  372.29   22.24
   1  -4  -5  374.48   22.18
  -1   4   5  368.05   21.69
   1  -4  -4  671.68   32.73
  -1   4   4  627.92   32.83
   1  -4  -4  600.70   32.59
   1  -4  -4  587.93   30.28
  -1   4   4  671.71   32.70
  -1   4   4  640.97   32.66
  -1   4   4  726.96   33.04
   1  -4  -4  622.74   32.89
   1  -4  -3    0.68    0.73
   1  -4  -3    1.00    0.58
   1  -4  -3    2.35    1.02
   1  -4  -3    1.18    1.13
  -1   4   3    0.35    0.57
  -1   4   3    1.35    0.97
  -1   4   3    1.08    0.51
   1  -4  -2  188.15   10.59
  -1   4   2  176.81   10.67
   1  -4  -2  190.88   11.29
  -1   4   2  170.60   10.40
  -1   4   2  167.35    9.83
  -1   4   2  156.81   10.09
   1  -4  -1  726.99   33.86
   1  -4  -1  685.06   34.78
  -1   4   1  732.63   34.35
  -1   4   1  711.15   33.84
  -1   4   1  641.42   33.58
  -1   4   0  954.19   48.46
   1  -4   0 1140.89   48.54
  -1   4   0 1035.66   48.85
  -1   4   0  974.20   48.20
  -1   4   0 1063.03   48.96
   1  -4   1  748.28   35.13
  -1   4  -1  709.01   33.96
  -1   4  -1  733.52   34.40
   1  -4   1  710.49   33.65
  -1   4  -1  724.46   34.44
   1  -4   1  696.85   34.21
  -1   4  -1  705.16   33.54
  -1   4  -1  689.19   34.54
  -1   4  -2  214.59   10.69
  -1   4  -2  207.41   11.14
   1  -4   2  191.47    9.96
   1  -4   2  201.12   10.85
  -1   4  -2  230.52   11.62
  -1   4  -2  209.74   10.21
  -1   4  -2  228.96   11.77
  -1   4  -3   53.54    3.32
  -1   4  -3   47.89    4.15
   1  -4   3   58.22    3.64
   1  -4   3   52.24    2.71
  -1   4  -4   35.81    3.09
   1  -4   4   26.56    1.81
   1  -4   4   30.68    2.36
  -1   4  -4   35.19    2.79
   1  -4   5   32.74    2.22
  -1   4  -5   37.57    3.31
   1  -4   5   34.19    2.66
  -1   4  -5   39.82    3.31
  -1   4  -6   11.61    1.77
   1  -4   6    9.78    1.18
   1  -4   6   10.28    1.42
  -1   4  -7   55.32    4.75
   1  -4   7   49.47    3.87
   1  -4   7   47.76    3.52
  -1   4  -7   47.68    3.91
   1  -4   7   49.32    3.92
   1  -4   8    1.24    0.71
  -1   4  -8    1.11    0.79
  -1   4  -8    1.06    0.76
  -1   4  -9   86.53    7.06
  -1   4  -9   82.23    6.94
  -1   4  -9   79.14    7.48
  -1   4 -10   76.03    6.91
  -1   4 -10   84.99    7.43
  -1   4 -10   79.33    7.25
  -1   4 -10  100.28    8.44
  -1   4 -10   84.41    7.45
  -1   4 -10   78.53    7.62
  -1   4 -11  149.76   10.94
  -1   4 -11  144.12   10.54
  -1   4 -11  127.40    9.82
  -1   4 -11  142.93   11.66
  -1   4 -11  160.42   11.72
  -1   4 -11  133.62   10.69
  -1   4 -12  345.97   21.78
  -1   4 -12  378.18   22.68
  -1   4 -12  401.70   23.51
  -1   4 -13    1.35    1.29
  -1   4 -13    2.39    1.72
  -1   4 -13    1.64    1.89
  -1   4 -14   11.46    3.04
  -1   4 -14   12.57    2.65
  -1   4 -15   -0.47    0.91
  -1   4 -15    0.35    0.75
  -1   4 -16    2.88    1.15
  -1   4 -17    5.26    0.97
   1  -3 -14    0.66    0.52
  -1   3  13   27.50    3.30
   1  -3 -13   30.92    4.00
   1  -3 -12    4.81    1.78
   1  -3 -12    4.77    1.84
   1  -3 -12    5.10    2.21
   1  -3 -11   54.37    6.99
   1  -3 -11   77.95    8.43
  -1   3  10   -0.65    0.88
   1  -3 -10    0.78    1.06
   1  -3 -10    0.66    1.09
   1  -3 -10    0.59    1.26
   1  -3 -10   -0.84    1.39
  -1   3   9   26.76    4.13
  -1   3   9   19.75    3.87
   1  -3  -9   24.86    4.08
   1  -3  -9   36.77    5.80
   1  -3  -9   24.93    4.72
   1  -3  -9   24.09    4.34
  -1   3   9   22.93    3.80
   1  -3  -8   10.26    2.48
  -1   3   8    9.92    2.44
  -1   3   8    5.87    1.98
   1  -3  -8   11.10    2.68
   1  -3  -8    5.72    2.08
   1  -3  -8    9.37    2.56
  -1   3   8   10.03    2.53
   1  -3  -7  342.75   19.92
  -1   3   7  293.38   18.97
   1  -3  -7  318.18   19.07
  -1   3   7  342.01   19.03
  -1   3   7  357.17   19.61
   1  -3  -7  318.65   19.27
   1  -3  -7  269.36   19.91
   1  -3  -7  337.08   20.39
  -1   3   7  356.09   19.86
   1  -3  -6    3.31    1.26
  -1   3   6    7.79    1.96
  -1   3   6   11.21    2.33
  -1   3   6    6.75    1.68
   1  -3  -6    6.16    1.89
  -1   3   6    9.49    2.14
   1  -3  -6    6.25    1.95
   1  -3  -6   11.38    2.34
  -1   3   5  114.06    8.42
   1  -3  -5  114.02    8.28
   1  -3  -5  131.47    8.87
  -1   3   5  116.02    8.49
   1  -3  -5  115.15    8.85
   1  -3  -5  113.28    8.54
   1  -3  -5  110.39    6.68
  -1   3   5  134.26    8.72
  -1   3   5  129.87    8.49
   1  -3  -5  111.24    8.14
   1  -3  -4   83.33    5.13
   1  -3  -4   92.35    5.14
  -1   3   4   84.69    6.49
  -1   3   4   85.66    5.13
   1  -3  -4   98.59    6.84
  -1   3   4   95.91    6.68
  -1   3   4   91.87    6.73
   1  -3  -3  169.58    8.68
   1  -3  -3  167.98    9.06
   1  -3  -3  182.96   10.27
  -1   3   3  164.86    9.12
  -1   3   3  167.87   10.05
  -1   3   3  172.48   10.14
  -1   3   3  178.01   10.24
   1  -3  -3  171.17   10.33
   1  -3  -2  544.09   23.97
   1  -3  -2  519.31   25.31
  -1   3   2  507.77   24.77
  -1   3   2  499.75   25.38
  -1   3   2  522.84   25.54
   1  -3  -2  427.77   25.35
   1  -3  -1  373.89   19.94
  -1   3   1  465.41   20.30
  -1   3   1  410.02   19.97
  -1   3   1  358.67   20.16
   1  -3  -1  453.41   20.90
  -1   3   0  119.56    6.51
   1  -3   0  112.73    6.05
  -1   3   0  101.01    6.22
  -1   3   0  109.35    6.05
   1  -3   0  106.61    6.45
  -1   3   0   95.94    6.05
  -1   3  -1  603.34   28.63
   1  -3   1  567.40   27.75
   1  -3   1  641.45   28.38
  -1   3  -1  569.44   27.67
  -1   3  -1  630.03   28.38
  -1   3  -1  598.16   27.97
   1  -3   2  338.16   15.48
   1  -3   2  330.36   15.99
  -1   3  -2  341.62   15.61
   1  -3   2  325.70   16.31
  -1   3  -2  324.02   16.36
  -1   3  -2  349.91   16.03
  -1   3  -3   31.79    2.64
   1  -3   3   29.50    2.22
   1  -3   3   29.81    1.97
  -1   3  -3   31.79    2.45
   1  -3   4   66.27    4.04
  -1   3  -4   59.70    4.18
   1  -3   4   62.15    3.65
  -1   3  -5  344.21   16.59
  -1   3  -5  326.03   16.00
   1  -3   5  330.87   15.65
   1  -3   5  339.58   16.08
   1  -3   5  299.26   14.75
   1  -3   5  324.58   15.94
  -1   3  -6  410.16   20.61
  -1   3  -6  393.62   19.50
   1  -3   6  435.85   19.79
   1  -3   6  387.01   18.77
   1  -3   6  379.02   19.38
   1  -3   7  308.79   15.91
  -1   3  -7  297.62   14.92
  -1   3  -7  305.53   16.71
   1  -3   8    5.03    1.24
  -1   3  -8    4.36    1.43
  -1   3  -8    4.34    1.40
  -1   3  -9   16.63    3.33
  -1   3  -9   22.61    3.76
   1  -3   9   21.61    2.89
  -1   3  -9   25.71    3.63
  -1   3  -9   16.44    2.84
  -1   3 -10   14.98    2.97
  -1   3 -10   12.44    2.42
  -1   3 -10   23.12    3.87
  -1   3 -10   11.30    2.70
  -1   3 -10   16.49    3.49
  -1   3 -11 1056.72   52.97
  -1   3 -11 1073.14   53.78
  -1   3 -11 1103.41   54.49
  -1   3 -11  956.38   52.55
  -1   3 -12   36.46    5.39
  -1   3 -12   46.16    6.13
  -1   3 -12   38.01    5.27
  -1   3 -13    7.74    2.73
  -1   3 -13   11.91    2.97
  -1   3 -14    4.08    1.69
  -1   3 -14    0.61    1.16
  -1   3 -15   52.86    5.48
  -1   3 -16    0.29    0.55
   1  -2 -14   25.73    3.33
  -1   2  13   12.20    2.33
   1  -2 -13   12.59    2.90
   1  -2 -12   72.80    7.73
   1  -2 -12   93.11    9.05
   1  -2 -12   87.74    8.32
   1  -2 -11   54.36    6.88
   1  -2 -11   67.77    8.00
   1  -2 -11   59.96    6.66
  -1   2  10   31.12    4.64
   1  -2 -10   31.89    5.29
   1  -2 -10   34.30    4.92
   1  -2 -10   29.26    4.63
   1  -2 -10   39.27    5.93
  -1   2   9    2.57    1.30
  -1   2   9    0.57    0.78
   1  -2  -9    0.72    1.19
   1  -2  -9    1.20    1.15
   1  -2  -9    1.82    1.42
   1  -2  -9    1.51    1.45
  -1   2   8   30.78    4.28
  -1   2   8   28.17    4.01
   1  -2  -8   38.37    5.27
   1  -2  -8   36.72    4.80
   1  -2  -8   35.86    5.29
   1  -2  -8   27.22    4.49
  -1   2   8   36.31    4.38
   1  -2  -8   32.49    4.63
  -1   2   7  346.58   18.04
   1  -2  -7  266.29   16.75
  -1   2   7  315.84   16.87
  -1   2   7  279.78   17.00
   1  -2  -7  289.09   17.62
  -1   2   7  293.04   17.19
   1  -2  -7  296.65   18.24
   1  -2  -7  294.29   15.91
  -1   2   6  219.70   13.62
  -1   2   6  238.49   13.30
  -1   2   6  218.49   13.43
   1  -2  -6  249.00   12.89
   1  -2  -6  214.29   13.72
  -1   2   6  206.05   13.35
   1  -2  -6  243.00   14.53
   1  -2  -6  231.20   13.79
   1  -2  -6  228.78   12.49
   1  -2  -5  562.30   27.55
  -1   2   5  565.80   28.74
   1  -2  -5  573.75   28.13
  -1   2   5  608.71   28.86
  -1   2   5  532.55   28.22
   1  -2  -4   12.00    1.51
   1  -2  -4   12.45    1.04
  -1   2   4   13.22    1.07
  -1   2   4   15.22    2.07
   1  -2  -4   15.39    1.97
  -1   2   4    8.81    1.56
  -1   2   4    9.78    1.74
   1  -2  -3  625.05   26.74
   1  -2  -3  553.58   26.28
  -1   2   3  537.41   26.27
  -1   2   3  551.56   27.44
  -1   2   3  532.66   27.39
   1  -2  -3  580.80   27.44
  -1   2   3  560.83   27.37
   1  -2  -2 8850.59  406.61
   1  -2  -2 9099.84  406.01
  -1   2   2 8786.11  405.98
  -1   2   2 8837.88  406.67
   1  -2  -2 9267.44  406.78
   1  -2  -1  150.92    7.83
  -1   2   1  136.75    7.61
   1  -2  -1  164.61    8.21
   1  -2   0  111.60    6.23
  -1   2   0  102.31    6.04
   1  -2   1    0.25    0.19
   1  -2   1    0.33    0.28
   1  -2   1    0.20    0.21
  -1   2  -1    0.15    0.21
  -1   2  -1    0.48    0.21
   1  -2   2 1945.80   89.68
   1  -2   2 2045.36   89.48
  -1   2  -2 1971.72   89.87
  -1   2  -2 1912.85   89.28
   1  -2   3 3306.79  145.83
   1  -2   3 3139.68  145.07
   1  -2   3 3351.75  145.67
  -1   2  -3 3114.93  145.81
  -1   2  -4  202.65   10.71
   1  -2   4  203.13   10.17
   1  -2   4  216.25   10.45
  -1   2  -4  202.50   10.16
   1  -2   4  200.98    9.83
   1  -2   4  196.77    9.40
  -1   2  -5  133.62    7.83
   1  -2   5  128.53    6.79
   1  -2   5  133.22    6.51
   1  -2   5  125.55    6.93
  -1   2  -5  126.29    6.81
   1  -2   6  533.46   24.26
   1  -2   6  552.39   24.93
  -1   2  -6  495.86   23.89
  -1   2  -6  485.14   25.67
   1  -2   7    2.00    0.69
  -1   2  -7    1.46    1.05
  -1   2  -7    0.60    0.64
   1  -2   8   25.54    2.77
  -1   2  -8   26.37    3.30
  -1   2  -8   24.94    3.57
  -1   2  -9   -0.59    0.80
  -1   2  -9    0.60    1.28
  -1   2  -9    0.51    1.08
  -1   2  -9    0.41    0.68
   1  -2   9    1.27    0.99
  -1   2  -9    1.02    1.09
  -1   2 -10    8.64    2.65
  -1   2 -10    7.44    2.23
  -1   2 -10   10.95    2.88
   1  -2  10   13.12    2.58
  -1   2 -10    6.39    2.12
  -1   2 -11   32.59    4.94
  -1   2 -11   27.87    4.83
  -1   2 -11   34.44    5.43
  -1   2 -11   40.20    5.25
  -1   2 -12   12.13    3.21
  -1   2 -12   22.20    4.39
  -1   2 -12   17.94    3.58
  -1   2 -13  137.66   11.38
  -1   2 -13  118.59   10.43
  -1   2 -14   14.88    2.80
  -1   2 -14    6.48    2.23
  -1   2 -15   25.21    3.53
  -1   2 -16   52.13    4.22
   1  -1 -15    6.84    1.51
   1  -1 -14    8.22    2.34
   1  -1 -13    9.90    2.78
   1  -1 -13    8.30    2.23
   1  -1 -12    0.62    1.33
   1  -1 -12    2.32    2.22
   1  -1 -12    0.64    1.22
   1  -1 -12    1.31    1.26
   1  -1 -11   10.49    3.03
   1  -1 -11    9.96    2.73
   1  -1 -11   10.81    3.04
  -1   1  10   19.78    3.52
   1  -1 -10   21.93    4.10
   1  -1 -10   24.63    4.57
   1  -1 -10   16.26    3.47
  -1   1   9   73.89    6.73
   1  -1  -9   62.15    6.79
   1  -1  -9   63.95    7.37
   1  -1  -9   64.36    6.53
  -1   1   9   62.85    5.96
   1  -1  -9   64.96    7.11
   1  -1  -9   62.73    5.59
   1  -1  -8    4.74    1.84
   1  -1  -8    6.23    2.17
  -1   1   8    5.52    1.58
  -1   1   8    6.17    1.76
   1  -1  -8    5.54    1.73
   1  -1  -8    7.80    2.28
   1  -1  -8    5.43    1.55
  -1   1   7  148.48    9.57
  -1   1   7  141.33    8.73
  -1   1   7  131.24    9.03
   1  -1  -7  129.70    9.48
   1  -1  -7  146.60   10.27
   1  -1  -7  129.34    8.69
   1  -1  -6   73.00    5.50
  -1   1   6   75.01    6.01
  -1   1   6   86.12    6.07
  -1   1   6   79.94    5.60
   1  -1  -5  414.61   20.71
  -1   1   5  431.86   21.36
  -1   1   5  416.20   21.00
   1  -1  -5  388.78   19.90
  -1   1   5  425.40   20.74
   1  -1  -4  619.26   27.83
   1  -1  -4  546.71   27.22
  -1   1   4  568.81   28.08
  -1   1   4  581.86   27.86
   1  -1  -3  124.22    6.36
   1  -1  -3  114.48    5.54
  -1   1   3  107.43    5.49
   1  -1  -3  108.77    6.02
  -1   1   3  109.88    6.45
  -1   1   3  114.83    6.58
   1  -1  -2 2991.96  131.17
  -1   1   2 2869.06  131.14
  -1   1   2 2950.42  131.81
   1  -1  -2 2736.24  131.38
  -1   1   2 2886.83  131.83
   1  -1  -1   33.94    2.17
  -1   1   1   40.83    2.31
   1  -1   0   70.96    3.80
   1  -1   1  198.63   10.23
  -1   1  -1  210.49    9.86
  -1   1  -1  204.36   10.01
   1  -1   1  212.98    9.96
   1  -1   1  229.07   10.24
   1  -1   1  223.43   10.36
  -1   1  -1  216.83    9.95
  -1   1  -2    3.38    0.54
   1  -1   2    3.75    0.57
   1  -1   2    4.65    0.57
  -1   1  -2    5.00    0.67
   1  -1   2    4.35    0.46
  -1   1  -3  114.93    6.25
   1  -1   3  113.14    5.73
   1  -1   3  108.14    5.90
  -1   1  -3  108.71    5.70
   1  -1   3  115.98    5.70
  -1   1  -4    4.73    0.96
   1  -1   4    4.07    0.54
  -1   1  -4    3.37    0.50
   1  -1   4    3.96    0.81
   1  -1   4    3.05    0.62
  -1   1  -5   82.24    5.68
   1  -1   5   84.15    5.50
   1  -1   5   96.49    5.30
  -1   1  -6  128.87    7.92
   1  -1   6  126.12    7.71
   1  -1   6  126.04    7.29
  -1   1  -7   89.84    6.41
  -1   1  -7  103.40    7.50
   1  -1   7   85.28    6.15
   1  -1   7   82.96    5.66
   1  -1   8    1.30    0.76
  -1   1  -8    0.41    0.68
  -1   1  -8    1.92    1.12
  -1   1  -9   69.74    7.02
  -1   1  -9   75.74    7.85
  -1   1  -9   65.43    6.60
   1  -1   9   70.51    6.07
  -1   1  -9   82.78    7.56
  -1   1 -10   27.35    4.66
  -1   1 -10   26.34    4.31
  -1   1 -10   19.94    3.43
   1  -1  10   27.60    4.15
  -1   1 -10   25.43    4.21
  -1   1 -11   42.10    5.73
  -1   1 -11   42.76    6.23
  -1   1 -11   35.96    5.67
   1  -1  11   39.60    5.33
  -1   1 -12    7.38    2.48
  -1   1 -12   14.10    3.46
  -1   1 -13   37.88    5.29
  -1   1 -13   46.73    6.07
  -1   1 -14   12.54    2.87
  -1   1 -14   13.65    2.64
  -1   1 -15    4.63    1.42
   1   0 -16    0.16    0.42
   1   0 -15    0.75    0.88
   1   0 -14   -0.56    1.42
   1   0 -13  197.82   14.08
   1   0 -13  169.49   12.20
   1   0 -13  162.52   12.62
   1   0 -12    0.63    0.85
   1   0 -12    0.67    1.28
   1   0 -12    0.78    1.66
   1   0 -11    6.82    2.51
   1   0 -11   14.96    3.43
   1   0 -11   15.12    3.31
  -1   0  10   22.10    3.36
   1   0 -10   14.45    2.75
   1   0 -10   20.04    3.85
   1   0 -10   16.74    3.48
   1   0 -10   26.34    4.54
  -1   0   9   12.10    2.39
  -1   0   9   11.81    2.20
   1   0  -9    7.83    1.87
   1   0  -9   12.10    2.85
   1   0  -9   10.41    2.58
   1   0  -9   16.83    3.30
   1   0  -9   12.64    2.88
  -1   0   8   25.07    3.30
   1   0  -8   21.86    3.24
   1   0  -8   25.66    3.83
   1   0  -8   28.32    3.46
  -1   0   8   26.36    3.17
   1   0  -7   68.51    5.77
   1   0  -7   48.79    4.87
   1   0  -7   70.79    6.06
  -1   0   7   65.87    5.28
  -1   0   7   68.63    4.78
  -1   0   7   62.83    5.08
   1   0  -6 1642.53   73.58
  -1   0   6 1591.29   73.48
  -1   0   6 1548.36   72.73
  -1   0   6 1496.55   73.20
   1   0  -5  270.73   13.39
  -1   0   5  239.14   12.74
  -1   0   5  233.98   12.97
   1   0  -4  465.00   21.54
   1   0  -4  484.89   22.94
  -1   0   4  485.93   22.88
  -1   0   4  462.29   21.54
  -1   0   4  474.54   22.63
   1   0  -3   85.66    4.63
   1   0  -3   85.82    5.19
  -1   0   3   91.66    4.63
  -1   0   3   95.15    5.21
   1   0  -2 1110.82   51.19
   1   0  -2 1167.62   51.49
  -1   0   2 1092.93   51.26
   1   0  -1 1763.14   81.19
  -1   0   1 1775.96   81.44
  -1   0   1 1816.34   81.21
   1   0   0   16.48    1.25
  -1   0  -1   17.52    1.39
   1   0   1   16.39    1.30
   1   0   1   19.15    1.41
   1   0   1   16.60    1.31
  -1   0  -1   19.20    1.40
  -1   0  -2 1215.03   54.96
   1   0   2 1194.58   54.75
  -1   0  -2 1050.34   55.03
   1   0   2 1296.24   55.23
  -1   0  -2 1165.57   54.79
  -1   0  -2 1380.49   55.84
   1   0   2 1185.14   55.02
  -1   0  -3  211.30   10.17
   1   0   3  186.40    9.66
  -1   0  -3  212.54   10.27
   1   0   3  200.13   10.40
   1   0   3  209.67   10.28
  -1   0  -3  183.73   10.67
  -1   0  -3  200.45    9.63
  -1   0  -4   10.30    1.36
  -1   0  -4   12.77    1.58
   1   0   4    9.56    1.36
  -1   0  -4   11.54    1.75
   1   0   4   13.18    1.64
  -1   0  -4    9.90    0.72
   1   0   5  156.24    9.17
  -1   0  -5  173.47    9.19
   1   0   5  159.24    9.45
  -1   0  -6    3.85    1.35
  -1   0  -6    3.72    1.39
  -1   0  -6    2.87    0.89
   1   0   6    4.32    1.09
   1   0   6    4.56    1.29
  -1   0  -7   35.23    4.32
   1   0   7   39.04    3.75
  -1   0  -7   36.76    4.22
  -1   0  -7   42.68    4.29
   1   0   7   39.19    4.12
  -1   0  -8   35.59    4.58
  -1   0  -8   46.50    4.73
  -1   0  -8   38.27    5.25
   1   0   8   45.66    4.73
  -1   0  -9   24.85    3.65
  -1   0  -9   28.00    4.09
  -1   0  -9   28.35    4.29
  -1   0  -9   30.11    4.91
   1   0   9   31.26    4.09
  -1   0 -10    7.41    2.36
   1   0  10   13.75    3.10
  -1   0 -10    9.54    3.07
  -1   0 -10   12.27    2.97
   1   0  11   11.42    2.86
  -1   0 -11   12.34    3.39
  -1   0 -11   16.05    3.72
  -1   0 -12   43.44    5.99
  -1   0 -12   36.45    5.78
  -1   0 -13   25.92    4.26
  -1   0 -13   39.64    5.31
  -1   0 -14    5.31    1.57
  -1   0 -14   11.71    2.51
  -1   0 -15    3.36    1.14
   1   1 -16    0.51    0.65
   1   1 -15  107.02    8.36
   1   1 -14   12.71    3.14
   1   1 -14   18.37    3.42
   1   1 -13    5.72    2.28
   1   1 -13    4.66    1.80
   1   1 -13    5.80    2.24
   1   1 -12   -0.75    1.44
   1   1 -12   -0.59    0.80
   1   1 -12   -0.69    1.14
   1   1 -11    5.50    1.82
   1   1 -11   10.17    2.96
   1   1 -11    6.78    2.45
   1   1 -11    7.76    2.38
  -1  -1  10    1.22    0.87
   1   1 -10    1.18    1.13
   1   1 -10    3.13    1.58
   1   1 -10    3.33    1.59
   1   1 -10    2.62    1.77
   1   1 -10    1.45    1.03
   1   1 -10    0.46    0.77
   1   1  -9   49.41    5.79
   1   1  -9   51.04    5.72
   1   1  -9   39.44    4.65
   1   1  -9   49.95    5.07
   1   1  -9   48.77    5.47
  -1  -1   9   43.02    4.46
  -1  -1   8  151.18    9.26
   1   1  -8  160.98   10.26
   1   1  -8  146.84   10.58
  -1  -1   8  143.71    9.44
  -1  -1   7    3.96    1.05
  -1  -1   7    3.11    0.90
  -1  -1   7    3.34    0.86
   1   1  -7    2.63    1.05
  -1  -1   6   81.64    5.25
  -1  -1   6   67.33    4.77
   1   1  -6   82.61    5.79
  -1  -1   5    5.23    0.75
  -1  -1   5    5.23    0.98
  -1  -1   5    6.17    1.16
   1   1  -5    4.44    1.12
   1   1  -5    4.02    0.68
  -1  -1   4  240.24   12.18
   1   1  -4  246.61   12.19
   1   1  -4  254.03   12.85
  -1  -1   3   35.30    2.04
   1   1  -3   39.10    2.65
  -1  -1   2  588.52   26.73
   1   1  -2  622.49   27.24
   1   1  -2  565.38   26.94
   1   1  -2  549.72   26.47
  -1  -1   1  560.04   25.92
   1   1  -1  531.60   25.30
   1   1  -1  582.89   26.09
   1   1   0 7882.87  357.75
  -1  -1   0 7714.53  357.21
   1   1   0 8155.55  357.59
  -1  -1  -1 3342.93  161.07
  -1  -1  -1 3468.81  161.10
   1   1   1 3491.87  161.25
   1   1   1 3930.69  161.38
   1   1   2 1276.56   62.97
  -1  -1  -2 1448.38   63.88
  -1  -1  -2 1323.46   62.69
   1   1   2 1383.77   62.72
  -1  -1  -2 1366.52   62.87
   1   1   2 1408.60   63.16
  -1  -1  -3 1058.35   46.10
  -1  -1  -3  961.73   44.32
   1   1   3  917.14   45.07
   1   1   3  950.95   44.30
  -1  -1  -3  981.52   45.09
   1   1   3  904.58   45.17
  -1  -1  -4  110.73    7.10
  -1  -1  -4   97.54    4.97
   1   1   4   98.74    6.35
   1   1   4   91.59    4.94
  -1  -1  -4   92.99    6.23
   1   1   4   91.99    6.34
   1   1   5   32.85    3.23
  -1  -1  -5   24.36    3.16
  -1  -1  -5   25.53    3.03
   1   1   5   23.13    2.97
   1   1   6  297.51   16.39
  -1  -1  -6  264.55   15.96
   1   1   6  308.42   16.14
  -1  -1  -6  269.92   16.33
  -1  -1  -6  281.16   16.49
  -1  -1  -6  299.40   16.64
  -1  -1  -6  284.05   16.76
   1   1   7   72.92    6.28
  -1  -1  -7   68.02    6.42
  -1  -1  -7   72.36    6.29
   1   1   7   62.52    5.67
  -1  -1  -7   65.13    6.18
  -1  -1  -7   69.83    6.55
  -1  -1  -7   71.01    6.65
  -1  -1  -8    2.12    1.43
  -1  -1  -8    2.07    1.32
  -1  -1  -8    1.42    1.01
   1   1   8    2.47    1.34
   1   1   8    1.24    0.79
  -1  -1  -8    1.48    1.06
  -1  -1  -8    0.55    0.91
  -1  -1  -8    2.26    1.32
  -1  -1  -9    3.92    2.12
  -1  -1  -9    1.75    1.37
  -1  -1  -9    0.51    0.85
   1   1   9    1.10    0.91
  -1  -1  -9   -0.61    1.01
  -1  -1  -9    1.25    1.04
   1   1  10   11.51    2.72
  -1  -1 -10   16.69    3.36
   1   1  10   18.63    3.81
  -1  -1 -10   14.26    3.65
  -1  -1 -11  207.28   14.85
  -1  -1 -11  137.13   11.20
  -1  -1 -12   55.03    6.74
  -1  -1 -12   52.62    6.67
  -1  -1 -13    3.94    1.71
  -1  -1 -13    3.04    1.61
  -1  -1 -14   55.51    5.12
   1   2 -16    4.07    1.35
   1   2 -15   50.63    5.47
   1   2 -14   29.79    4.65
   1   2 -14   25.95    4.17
   1   2 -13   59.25    5.94
   1   2 -13   57.70    6.75
   1   2 -13   52.08    6.74
   1   2 -12   29.88    4.31
   1   2 -12   38.03    5.59
   1   2 -12   41.37    4.96
   1   2 -12   23.41    4.46
   1   2 -11   -0.51    0.98
   1   2 -11   -0.54    1.04
   1   2 -11   -0.54    0.89
   1   2 -11    1.36    1.30
   1   2 -11   -0.66    1.42
   1   2 -10    2.54    1.37
   1   2 -10    1.97    1.05
   1   2 -10    1.82    1.30
   1   2 -10    0.49    0.67
   1   2 -10    2.42    1.53
   1   2  -9    0.91    1.07
  -1  -2   9    0.90    0.57
   1   2  -9    1.05    1.00
  -1  -2   8   60.83    4.68
  -1  -2   8   62.48    4.87
   1   2  -8   73.34    6.06
  -1  -2   7    2.84    0.79
  -1  -2   7    2.71    0.81
   1   2  -7    2.67    1.07
  -1  -2   6    1.59    0.61
  -1  -2   6    1.13    0.52
   1   2  -6    1.96    0.85
   1   2  -6    0.44    0.40
  -1  -2   5   81.52    4.49
   1   2  -5   89.41    5.36
   1   2  -5   88.66    5.82
  -1  -2   4  156.59    7.96
   1   2  -4  154.05    8.40
   1   2  -4  146.14    8.49
  -1  -2   3  756.19   35.22
   1   2  -3  725.12   35.40
   1   2  -3  755.49   35.31
   1   2  -3  757.28   35.64
  -1  -2   2  649.23   30.90
   1   2  -2  614.48   29.71
   1   2  -2  695.76   30.43
   1   2  -2  696.72   30.40
  -1  -2   1  933.83   44.91
  -1  -2   1  972.69   43.82
   1   2  -1  958.63   44.27
   1   2  -1  914.84   44.81
  -1  -2   0  200.71   10.08
  -1  -2   0  214.40   10.08
   1   2   0  173.83   10.33
   1   2   0  198.91   10.68
   1   2   1   28.81    2.60
  -1  -2  -1   33.10    2.55
   1   2   1   27.43    2.43
   1   2   1   23.15    2.36
   1   2   2  414.27   22.49
  -1  -2  -2  459.28   23.49
  -1  -2  -2  477.67   22.61
  -1  -2  -2  421.98   22.30
   1   2   2  519.03   22.91
   1   2   2  449.29   22.17
  -1  -2  -3   61.50    4.32
  -1  -2  -3   70.39    5.70
   1   2   3   60.27    4.82
  -1  -2  -3   61.49    4.87
  -1  -2  -3   67.32    4.86
   1   2   3   65.51    4.96
   1   2   3   65.41    4.26
   1   2   4  274.97   16.33
  -1  -2  -4  344.92   16.83
  -1  -2  -4  275.49   14.78
  -1  -2  -4  370.36   17.93
   1   2   4  308.53   16.55
   1   2   5   95.63    7.32
  -1  -2  -5   94.25    7.68
   1   2   5   91.78    7.07
  -1  -2  -5   87.94    7.04
  -1  -2  -5   92.48    7.48
  -1  -2  -5   98.85    7.47
  -1  -2  -5   89.36    7.34
  -1  -2  -5  100.28    7.33
  -1  -2  -5  111.91    7.81
   1   2   6  137.96    9.71
  -1  -2  -6  130.28    9.58
  -1  -2  -6  122.62    9.61
   1   2   6  139.04    9.55
  -1  -2  -6  136.52    9.96
  -1  -2  -6  142.82   10.07
  -1  -2  -6  126.07    9.67
   1   2   7   35.26    4.55
  -1  -2  -7   25.49    3.96
  -1  -2  -7   36.54    4.54
  -1  -2  -7   27.82    4.22
  -1  -2  -7   38.98    4.78
  -1  -2  -7   40.27    4.93
   1   2   7   35.46    4.33
   1   2   8    9.59    2.30
   1   2   8   12.75    2.80
  -1  -2  -8   10.43    2.57
  -1  -2  -8    8.21    2.52
  -1  -2  -8    7.83    2.24
   1   2   9    1.24    1.19
   1   2   9   -0.59    0.99
  -1  -2  -9    1.17    0.97
  -1  -2  -9    0.67    1.11
  -1  -2  -9    1.68    1.39
  -1  -2 -10   50.39    7.02
  -1  -2 -10   48.98    5.60
   1   2  10   34.05    5.04
  -1  -2 -10   46.56    5.87
   1   2  10   48.38    6.36
  -1  -2 -11   99.78    9.91
  -1  -2 -12    2.42    1.42
  -1  -2 -12    1.90    1.49
  -1  -2 -13    2.27    1.14
  -1  -2 -13    1.30    1.02
  -1  -2 -14   21.07    2.35
   1   3 -17   -0.18    0.41
   1   3 -16   81.18    6.41
   1   3 -15   -0.50    0.95
   1   3 -15    1.85    1.47
   1   3 -14   11.64    2.92
   1   3 -14   12.87    2.96
   1   3 -13  103.63    9.55
   1   3 -13  109.26    9.73
   1   3 -12  291.19   18.51
   1   3 -12  300.08   18.62
   1   3 -12  262.21   16.65
   1   3 -12  265.84   17.44
   1   3 -12  260.83   17.09
   1   3 -11    3.79    2.01
   1   3 -11    3.85    1.60
   1   3 -11    4.46    1.93
   1   3 -11    1.10    1.30
   1   3 -11    2.28    1.44
   1   3 -10  125.13   10.12
   1   3 -10  140.57   10.58
   1   3 -10  124.21    9.85
   1   3 -10  116.84    9.04
   1   3 -10  135.88   10.15
   1   3  -9   14.83    2.81
  -1  -3   8   70.57    5.00
   1   3  -8   79.13    6.52
  -1  -3   7   43.84    3.79
  -1  -3   7   43.71    3.62
   1   3  -7   49.01    3.80
  -1  -3   6    2.13    0.59
   1   3  -6    2.14    0.83
   1   3  -6    2.98    0.91
  -1  -3   5   26.50    2.52
   1   3  -5   30.50    2.88
   1   3  -5   33.80    3.09
   1   3  -5   30.24    2.96
  -1  -3   4  537.84   25.66
   1   3  -4  507.20   25.82
   1   3  -4  532.78   25.59
   1   3  -4  513.09   26.00
  -1  -3   3  207.48   11.36
   1   3  -3  200.24   10.57
  -1  -3   2   28.67    2.95
  -1  -3   2   30.65    1.99
   1   3  -2   25.50    2.66
   1   3  -2   26.35    1.87
   1   3  -2   28.91    2.39
   1   3  -2   31.60    3.02
   1   3  -2   32.15    2.22
  -1  -3   1 1123.93   51.18
  -1  -3   1 1165.22   49.70
  -1  -3   1  895.53   49.19
   1   3  -1 1067.68   50.59
   1   3  -1 1094.86   49.99
   1   3  -1 1331.13   51.25
   1   3  -1 1065.50   48.84
  -1  -3   0  334.27   17.51
  -1  -3   0  303.07   16.03
   1   3   0  330.61   16.47
   1   3   0  339.69   16.76
   1   3   0  304.20   16.64
   1   3   1 1206.66   53.84
  -1  -3  -1 1122.83   53.23
   1   3   1 1085.52   53.31
   1   3   1 1120.87   53.51
  -1  -3  -2    0.40    0.76
   1   3   2    0.86    0.61
  -1  -3  -2    0.52    0.71
   1   3   2    0.23    0.44
  -1  -3  -3   11.98    2.17
   1   3   3   11.52    2.13
   1   3   3   14.38    2.34
  -1  -3  -3   15.58    2.06
  -1  -3  -3   11.25    2.47
  -1  -3  -3   14.69    2.34
  -1  -3  -3   17.14    2.42
   1   3   3   11.42    1.73
  -1  -3  -4    3.01    1.26
  -1  -3  -4    4.22    1.33
  -1  -3  -4    3.42    0.92
   1   3   4    2.73    1.19
  -1  -3  -4    2.00    1.18
   1   3   4    3.72    1.29
  -1  -3  -4    2.83    1.23
  -1  -3  -4    4.93    1.59
   1   3   4    2.48    1.13
  -1  -3  -4    7.60    1.86
  -1  -3  -4    6.34    1.64
  -1  -3  -4    3.20    1.24
  -1  -3  -5   20.07    3.19
  -1  -3  -5   17.92    2.78
   1   3   5   21.77    3.24
   1   3   5   19.24    3.15
  -1  -3  -5   22.59    3.64
   1   3   5   17.89    2.96
  -1  -3  -5   15.13    2.89
  -1  -3  -5   16.24    2.89
  -1  -3  -5   21.97    3.42
   1   3   5   18.95    3.08
  -1  -3  -5   20.35    3.18
   1   3   6  270.56   16.61
  -1  -3  -6  255.83   15.51
   1   3   6  274.52   16.51
  -1  -3  -6  258.47   16.84
  -1  -3  -6  239.69   16.13
  -1  -3  -6  268.90   16.79
  -1  -3  -6  255.14   16.62
  -1  -3  -6  264.46   16.25
  -1  -3  -7   36.41    4.89
  -1  -3  -7   35.52    5.07
  -1  -3  -7   27.71    4.64
   1   3   7   35.51    4.86
   1   3   7   38.95    4.92
  -1  -3  -8  133.42   10.72
   1   3   8  117.49   10.45
   1   3   8  114.30    9.93
  -1  -3  -8  115.03   10.50
  -1  -3  -8  147.26   11.15
   1   3   8  125.76   10.58
   1   3   9  107.23    9.56
  -1  -3  -9  114.72    9.71
  -1  -3  -9  114.19   10.09
   1   3   9  109.93   10.39
   1   3   9  101.63    9.56
  -1  -3  -9  115.89   11.10
  -1  -3 -10    1.21    1.16
  -1  -3 -10    1.60    1.14
   1   3  10    1.63    1.28
  -1  -3 -10   -1.63    2.06
  -1  -3 -11   24.50    4.45
  -1  -3 -12   41.63    4.86
  -1  -3 -12   45.75    5.16
  -1  -3 -13   16.05    2.27
   1   4 -17  181.35   10.15
   1   4 -16   30.18    3.59
   1   4 -15   34.86    4.42
   1   4 -15   30.32    4.05
   1   4 -14  121.14    9.77
   1   4 -14   94.75    8.78
   1   4 -13   23.56    3.77
   1   4 -13   26.15    4.39
   1   4 -13   18.76    3.68
   1   4 -12 1260.50   61.95
   1   4 -12 1256.37   63.17
   1   4 -12 1178.06   62.90
   1   4 -12 1373.00   64.09
   1   4 -12 1290.46   63.75
   1   4 -11  844.13   44.29
   1   4 -11  846.58   43.33
   1   4 -11  834.88   44.08
   1   4 -11  848.75   44.42
   1   4 -11  885.72   44.54
   1   4 -10    2.13    1.35
   1   4 -10    0.57    0.95
   1   4 -10    0.48    0.80
   1   4 -10    1.58    1.33
   1   4 -10    0.55    1.17
   1   4  -9  280.08   16.86
  -1  -4   8   24.92    3.07
   1   4  -7  695.48   35.63
   1   4  -7  754.69   35.48
   1   4  -7  691.75   35.13
   1   4  -6  455.41   23.60
   1   4  -6  456.13   23.83
   1   4  -6  472.33   23.71
  -1  -4   6  453.36   23.07
   1   4  -5  913.03   43.50
   1   4  -5  865.17   42.68
   1   4  -5  865.10   43.17
  -1  -4   5  927.89   43.09
   1   4  -4    2.11    0.72
   1   4  -4    3.99    1.22
   1   4  -4    3.48    1.08
  -1  -4   4    3.45    1.07
   1   4  -3   21.22    1.91
  -1  -4   3   20.30    1.45
   1   4  -3   21.37    2.04
  -1  -4   3   19.28    2.60
   1   4  -2  176.91    9.71
   1   4  -2  218.50   11.92
  -1  -4   2  211.34   10.00
  -1  -4   2  197.22   10.33
   1   4  -2  209.37   10.80
   1   4  -2  208.50   11.65
   1   4  -2  188.00    9.92
  -1  -4   2  190.00   11.90
   1   4  -2  200.43   11.19
   1   4  -1  932.17   47.30
  -1  -4   1  949.26   46.15
   1   4  -1  986.02   47.29
   1   4  -1 1013.17   46.68
   1   4  -1  988.10   47.09
  -1  -4   1 1043.16   48.32
   1   4   0 1061.72   50.10
  -1  -4   0  965.81   49.05
   1   4   0 1037.01   49.99
   1   4   0 1093.74   49.74
  -1  -4   0 1068.74   51.25
   1   4   1   20.40    2.66
   1   4   1   16.73    2.41
   1   4   1   14.58    2.34
  -1  -4  -1   22.42    2.58
  -1  -4  -1   11.34    2.00
   1   4   1   18.27    2.48
  -1  -4  -2  157.27   10.84
   1   4   2  135.62    9.38
   1   4   2  122.34    9.20
  -1  -4  -2  119.13    8.83
  -1  -4  -2  163.85    9.55
  -1  -4  -2  146.26    9.70
   1   4   2  126.74    9.57
   1   4   2  141.69    8.89
  -1  -4  -3    0.40    0.66
  -1  -4  -3   -0.36    0.60
  -1  -4  -3    0.32    0.53
  -1  -4  -3    0.58    0.78
   1   4   3   -0.43    0.71
  -1  -4  -3   -0.40    0.55
   1   4   3   -0.43    0.58
  -1  -4  -3    0.39    0.75
   1   4   3    0.48    0.91
  -1  -4  -3    0.45    0.61
   1   4   3    0.28    0.47
  -1  -4  -3    0.32    0.62
   1   4   4  145.63   10.38
  -1  -4  -4  134.91   11.02
  -1  -4  -4  136.10    9.58
  -1  -4  -4  122.32    9.72
  -1  -4  -4  131.68    9.84
   1   4   4  142.34   10.07
  -1  -4  -4  146.93   10.16
   1   4   4  126.94   10.10
   1   4   4  129.96    9.88
   1   4   5   26.61    3.96
  -1  -4  -5   16.19    3.46
   1   4   5   22.99    3.73
  -1  -4  -5   23.03    3.44
  -1  -4  -5   23.28    3.80
   1   4   5   16.78    3.11
  -1  -4  -5   26.28    4.16
  -1  -4  -5   20.28    3.51
  -1  -4  -5   27.42    4.10
   1   4   5   16.16    3.18
   1   4   5   11.00    2.67
   1   4   6   18.06    3.48
   1   4   6   18.69    3.57
  -1  -4  -6   10.45    2.90
  -1  -4  -6   11.96    2.60
  -1  -4  -6   15.52    3.39
  -1  -4  -6   14.91    3.29
  -1  -4  -6   17.09    3.37
   1   4   7  148.00   11.75
  -1  -4  -7  151.87   12.20
  -1  -4  -7  144.53   11.94
   1   4   7  132.94   11.49
   1   4   7  139.94   11.87
  -1  -4  -7  170.55   12.35
   1   4   8  111.67    9.97
   1   4   8  120.81   10.44
  -1  -4  -8  120.90   10.22
   1   4   8  110.17   10.09
   1   4   8  110.10   10.44
  -1  -4  -8  113.12   10.37
  -1  -4  -9    1.32    1.54
  -1  -4  -9    1.81    1.41
   1   4   9    0.62    0.84
   1   4  10    0.48    0.80
  -1  -4 -10    0.70    1.78
  -1  -4 -11   15.79    3.10
  -1  -4 -11    8.31    2.48
  -1  -4 -12   24.23    2.92
  -1  -4 -12   31.25    3.42
   1   5 -17   38.60    3.36
   1   5 -16   -0.35    0.74
   1   5 -15    8.55    2.10
   1   5 -15   10.77    2.53
   1   5 -14   36.36    4.73
   1   5 -14   39.54    5.09
   1   5 -14   37.98    4.73
   1   5 -13   11.41    2.63
   1   5 -13   14.31    3.18
   1   5 -13   12.11    2.61
   1   5 -13   17.24    3.32
   1   5 -12  402.54   24.47
   1   5 -12  432.71   24.86
   1   5 -12  416.95   24.77
   1   5 -12  430.69   25.20
   1   5 -12  448.37   24.62
   1   5 -11  713.17   39.37
   1   5 -11  776.45   39.78
   1   5 -11  745.21   40.39
   1   5 -11  794.72   39.87
   1   5 -10   80.09    7.27
   1   5 -10   72.70    7.58
   1   5 -10   86.54    7.39
   1   5 -10   65.76    6.79
   1   5 -10   78.04    7.33
   1   5  -9   30.28    4.21
   1   5  -9   29.79    3.99
   1   5  -9   30.18    4.52
   1   5  -9   32.79    4.20
   1   5  -8    9.90    2.11
   1   5  -8    9.08    2.09
   1   5  -8    8.11    1.85
   1   5  -7   17.26    2.63
   1   5  -7   15.37    2.67
   1   5  -7   17.74    2.80
   1   5  -7   17.10    2.75
  -1  -5   7   17.12    2.46
   1   5  -6   10.25    2.15
   1   5  -6    9.77    1.85
   1   5  -6   12.08    2.26
   1   5  -6   11.37    2.23
  -1  -5   6   10.59    2.02
   1   5  -5 1364.67   66.62
   1   5  -5 1420.11   68.23
   1   5  -5 1451.67   68.29
  -1  -5   5 1487.34   68.19
   1   5  -4  414.98   21.28
  -1  -5   4  468.96   23.67
   1   5  -3   10.72    1.30
   1   5  -3    9.65    2.14
  -1  -5   3   12.44    1.58
   1   5  -3   12.28    2.27
   1   5  -3    8.64    0.90
  -1  -5   3   13.02    2.42
   1   5  -3    9.49    1.54
   1   5  -2  249.95   13.82
   1   5  -2  216.70   12.84
  -1  -5   2  215.84   13.87
  -1  -5   2  225.84   11.93
   1   5  -2  205.85   11.34
   1   5  -2  210.60   12.20
   1   5  -2  236.31   13.53
   1   5  -1   14.73    2.56
  -1  -5   1   20.09    2.55
   1   5  -1   15.21    2.67
   1   5  -1   17.79    2.67
  -1  -5   1   17.67    3.09
   1   5  -1   15.68    2.31
   1   5  -1   17.57    2.85
  -1  -5   1   17.06    2.21
   1   5  -1   12.74    2.42
   1   5   0  234.32   13.59
   1   5   0  258.00   14.30
  -1  -5   0  222.61   13.42
   1   5   0  230.55   14.21
   1   5   0  239.19   14.42
  -1  -5   0  249.22   13.62
   1   5   0  206.66   13.72
  -1  -5   0  233.85   13.25
   1   5   0  212.55   14.28
  -1  -5   0  215.41   13.59
   1   5   0  257.13   14.34
   1   5   1  253.77   14.46
   1   5   1  233.72   14.22
  -1  -5  -1  236.51   14.29
   1   5   1  196.69   14.15
   1   5   1  245.10   14.77
  -1  -5  -1  266.14   16.36
  -1  -5  -1  240.46   13.95
   1   5   1  242.49   15.02
   1   5   1  254.09   14.62
  -1  -5  -1  248.37   14.16
   1   5   1  220.84   14.97
  -1  -5  -1  238.59   14.65
  -1  -5  -1  264.53   14.40
   1   5   1  220.58   14.14
   1   5   2  751.17   36.01
  -1  -5  -2  641.55   35.11
  -1  -5  -2  638.51   35.00
  -1  -5  -2  817.90   38.37
  -1  -5  -2  698.68   35.40
   1   5   2  717.21   36.04
   1   5   2  646.90   35.72
  -1  -5  -2  713.79   36.02
   1   5   2  748.22   36.91
   1   5   2  623.51   34.51
   1   5   3   79.51    7.26
  -1  -5  -3   82.86    8.28
   1   5   3   67.67    6.77
  -1  -5  -3   64.51    5.97
   1   5   3   65.65    7.00
  -1  -5  -3   81.32    7.36
  -1  -5  -3   66.17    6.37
  -1  -5  -4  126.31   11.19
   1   5   4  116.19    9.88
  -1  -5  -4  120.64    9.40
  -1  -5  -4  123.90   10.07
  -1  -5  -4  110.18    9.52
   1   5   4  138.03   10.28
  -1  -5  -4  127.52    9.97
   1   5   4  114.51   10.00
  -1  -5  -4  115.33    9.98
   1   5   4  111.85    9.95
  -1  -5  -5  464.24   28.15
   1   5   5  467.41   27.02
  -1  -5  -5  458.67   26.10
  -1  -5  -5  455.63   26.70
   1   5   5  437.15   26.08
  -1  -5  -5  468.45   27.08
   1   5   5  494.27   27.40
   1   5   5  446.54   26.73
   1   5   5  490.38   27.30
  -1  -5  -6  277.02   18.16
   1   5   6  256.23   18.05
   1   5   6  252.29   17.79
  -1  -5  -6  234.68   17.95
  -1  -5  -6  266.76   16.95
  -1  -5  -6  274.74   18.33
  -1  -5  -6  314.88   19.04
   1   5   6  262.25   18.14
   1   5   6  276.04   17.85
  -1  -5  -7  228.10   15.65
   1   5   7  216.82   15.69
   1   5   7  211.22   15.40
  -1  -5  -7  229.43   15.98
   1   5   7  211.68   15.51
   1   5   7  186.53   15.23
  -1  -5  -8  226.06   15.89
  -1  -5  -8  228.73   16.91
   1   5   8  232.32   15.94
  -1  -5  -8  213.83   15.30
  -1  -5  -9   20.50    3.55
  -1  -5  -9   27.79    4.06
   1   5   9   21.33    3.67
  -1  -5  -9   27.39    4.73
   1   5  10    7.37    1.81
  -1  -5 -10    2.15    1.72
  -1  -5 -11   46.74    4.44
  -1  -5 -11   47.15    4.57
   1   6 -16   -0.32    0.76
   1   6 -15   15.09    2.71
   1   6 -15   13.03    2.41
   1   6 -14   33.52    4.15
   1   6 -14   35.62    4.36
   1   6 -14   36.66    4.66
   1   6 -14   28.23    4.22
   1   6 -13   89.02    7.81
   1   6 -13  101.01    8.57
   1   6 -13   84.36    8.04
   1   6 -13  106.56    9.23
   1   6 -12  204.61   13.86
   1   6 -12  226.90   14.58
   1   6 -12  205.18   14.53
   1   6 -12  207.59   14.62
   1   6 -12  218.18   15.41
   1   6 -11 1016.56   50.85
   1   6 -11  981.14   51.04
   1   6 -11  998.05   51.63
   1   6 -11 1045.48   52.65
   1   6 -10  195.73   13.42
   1   6 -10  188.10   14.26
   1   6 -10  196.21   13.04
   1   6 -10  209.43   14.13
  -1  -6   9   26.42    4.00
   1   6  -9   23.79    4.12
   1   6  -9   23.49    3.47
   1   6  -9   24.41    3.94
   1   6  -9   21.46    3.29
   1   6  -8   10.70    2.38
   1   6  -8    9.62    2.68
   1   6  -8   10.62    2.20
   1   6  -8   12.19    2.26
   1   6  -8   12.84    2.68
   1   6  -8   10.88    2.36
  -1  -6   7   85.95    7.02
   1   6  -7   68.57    6.04
   1   6  -7   96.37    7.69
   1   6  -7   73.98    7.16
   1   6  -7   91.59    7.48
  -1  -6   6   24.68    3.59
   1   6  -6   21.92    3.42
   1   6  -6   21.00    2.73
   1   6  -6   21.92    3.30
   1   6  -6   21.74    3.43
   1   6  -6   27.06    3.75
  -1  -6   5   48.04    5.26
   1   6  -5   51.74    5.38
   1   6  -5   44.60    3.75
   1   6  -5   46.23    4.98
  -1  -6   5   43.41    3.45
   1   6  -5   41.15    4.96
   1   6  -5   47.11    5.09
  -1  -6   4    6.68    2.00
   1   6  -4    7.50    1.47
  -1  -6   4    8.73    1.67
   1   6  -4    9.50    2.19
   1   6  -4    8.79    1.99
  -1  -6   4    6.46    1.22
   1   6  -4    7.59    1.16
   1   6  -3    0.47    0.78
   1   6  -3    0.57    0.54
  -1  -6   3    1.64    1.04
  -1  -6   3    0.31    0.58
   1   6  -3    0.47    0.89
   1   6  -3    0.97    0.93
   1   6  -3    0.45    0.87
  -1  -6   3    0.46    0.49
   1   6  -3    0.96    0.79
   1   6  -2   43.05    3.59
   1   6  -2   43.30    4.98
   1   6  -2   43.64    4.27
   1   6  -2   48.19    4.93
  -1  -6   2   50.86    5.80
  -1  -6   2   58.41    4.89
   1   6  -2   46.04    5.20
   1   6  -2   51.89    5.45
  -1  -6   2   43.99    4.00
  -1  -6   2   36.75    4.11
   1   6  -2   56.91    5.63
   1   6  -1    1.90    1.12
   1   6  -1    3.32    1.33
  -1  -6   1    4.42    1.82
   1   6  -1    4.94    1.61
  -1  -6   1    3.36    1.19
   1   6  -1    2.03    1.20
  -1  -6   1    4.65    1.46
  -1  -6   1    3.92    1.31
  -1  -6   1    3.50    1.22
   1   6  -1    2.43    1.24
   1   6  -1    2.39    1.22
   1   6   0  518.27   25.78
   1   6   0  501.70   25.14
  -1  -6   0  446.31   24.69
   1   6   0  434.81   25.24
   1   6   0  452.81   25.81
   1   6   0  440.79   25.25
  -1  -6   0  464.95   24.71
  -1  -6   0  454.17   25.05
   1   6   0  422.06   25.77
  -1  -6   0  466.22   24.51
   1   6   0  450.49   25.25
  -1  -6  -1    0.95    0.91
  -1  -6  -1    4.18    1.54
  -1  -6  -1    4.45    1.88
   1   6   1    5.70    1.70
   1   6   1    2.28    1.55
   1   6   1    0.96    1.03
  -1  -6  -1    4.15    1.59
   1   6   1    6.19    2.14
  -1  -6  -1    2.56    1.30
   1   6   1    4.70    1.69
  -1  -6  -2    1.53    0.97
  -1  -6  -2    2.67    1.53
   1   6   2    0.60    0.82
  -1  -6  -2    1.58    1.13
   1   6   2   -0.67    1.27
  -1  -6  -2    0.58    0.96
   1   6   2    0.59    0.98
   1   6   2    0.54    1.03
  -1  -6  -2    0.52    0.70
  -1  -6  -2    2.40    1.71
   1   6   3   -0.63    1.05
   1   6   3    1.30    1.24
   1   6   3    0.60    1.00
  -1  -6  -3   -0.85    0.81
   1   6   3    1.41    1.17
  -1  -6  -3    0.64    0.87
  -1  -6  -3    1.66    1.18
   1   6   4  106.47    9.76
  -1  -6  -4   89.80    9.79
  -1  -6  -4   85.54    8.37
   1   6   4  121.87   10.25
  -1  -6  -4   87.73    8.83
  -1  -6  -4   88.81    8.76
   1   6   4  104.46    9.31
  -1  -6  -4   98.41    9.31
   1   6   4  105.52    9.80
  -1  -6  -4  100.00    9.17
   1   6   4   97.87    9.43
  -1  -6  -5   14.59    3.64
   1   6   5   19.04    3.96
  -1  -6  -5   22.89    3.88
   1   6   5   14.32    3.45
  -1  -6  -5   16.12    3.55
   1   6   5   13.11    3.00
  -1  -6  -5   17.19    3.69
   1   6   5   12.57    3.27
   1   6   5   12.14    3.20
  -1  -6  -6    9.16    2.99
   1   6   6   11.22    3.08
   1   6   6   10.73    2.95
   1   6   6    9.50    2.85
  -1  -6  -6   19.05    4.06
  -1  -6  -6   14.81    3.03
   1   6   6   18.61    3.73
   1   6   6   11.08    2.91
  -1  -6  -7  101.74    9.56
   1   6   7  108.78    9.77
  -1  -6  -7   94.69    9.13
  -1  -6  -8   18.83    3.42
  -1  -6  -8   16.52    3.26
   1   6   8   15.53    3.12
  -1  -6  -8   24.54    4.30
   1   6   9    7.46    1.84
  -1  -6  -9    6.32    2.22
  -1  -6 -10    1.69    1.03
  -1  -6 -10    3.71    1.34
   1   7 -15    9.33    1.98
   1   7 -15    8.53    2.02
   1   7 -15    8.52    2.07
   1   7 -14    3.87    1.75
   1   7 -14    1.49    1.07
   1   7 -14    0.46    0.88
   1   7 -13   27.10    4.46
   1   7 -13   26.06    4.15
   1   7 -13   28.28    4.07
   1   7 -12   94.05    8.85
   1   7 -12   89.04    8.00
   1   7 -12  110.84    9.90
   1   7 -11  150.33   11.19
   1   7 -11  162.37   12.22
   1   7 -11  133.93   10.52
   1   7 -11  162.61   12.86
   1   7 -10   20.06    3.25
   1   7 -10   16.30    3.74
   1   7 -10   11.74    2.57
   1   7  -9    5.40    1.92
   1   7  -9    8.59    2.57
   1   7  -9    4.03    1.50
   1   7  -9    5.76    1.82
   1   7  -8   94.34    8.45
   1   7  -8   80.93    7.92
   1   7  -8   75.89    7.83
   1   7  -8   87.03    8.70
   1   7  -8  100.76    8.50
   1   7  -8   98.27    8.49
   1   7  -8   84.55    6.90
  -1  -7   7   71.77    7.40
   1   7  -7   84.84    6.50
   1   7  -7   99.92    8.52
   1   7  -7   86.84    8.39
   1   7  -7   83.74    7.69
   1   7  -7   99.57    8.66
   1   7  -7   86.71    8.06
   1   7  -7   94.20    8.43
  -1  -7   6  125.25   10.45
   1   7  -6  128.48    8.32
   1   7  -6  144.02   10.23
   1   7  -6  149.46   11.08
   1   7  -6  126.00   10.20
   1   7  -6  138.39   10.83
   1   7  -6  147.97   10.14
   1   7  -6  134.66   10.56
   1   7  -6  137.21   10.81
  -1  -7   5  113.83    9.78
  -1  -7   5  118.83    8.07
   1   7  -5  109.21    9.34
   1   7  -5  111.52    8.97
   1   7  -5  121.17    9.88
   1   7  -4    0.58    0.95
   1   7  -4    0.59    0.98
   1   7  -4    3.09    1.15
  -1  -7   4    0.65    1.25
  -1  -7   4    1.06    0.67
   1   7  -4    1.13    1.21
  -1  -7   4    0.77    0.60
   1   7  -4    0.59    0.97
   1   7  -4    0.53    0.71
   1   7  -4    2.33    1.25
   1   7  -3    2.88    1.47
   1   7  -3    3.54    1.51
  -1  -7   3    2.08    1.34
   1   7  -3    7.04    1.66
   1   7  -3    5.49    1.60
  -1  -7   3    5.76    1.57
   1   7  -3    4.08    1.86
  -1  -7   3    6.84    1.46
   1   7  -3    4.69    1.78
   1   7  -3    2.84    1.45
   1   7  -3    5.81    1.93
   1   7  -2    0.58    0.78
   1   7  -2    1.19    1.13
   1   7  -2   -0.40    0.54
  -1  -7   2    0.74    1.22
   1   7  -2    1.36    1.06
  -1  -7   2   -0.42    0.70
   1   7  -2    0.58    1.25
   1   7  -2    0.61    0.82
  -1  -7   2    1.25    1.06
  -1  -7   2    1.37    0.80
  -1  -7   2    0.41    0.68
   1   7  -2    0.58    0.96
   1   7  -1  157.29   12.06
   1   7  -1  150.18   11.69
   1   7  -1  169.55   11.21
   1   7  -1  145.97    9.82
   1   7  -1  171.37   12.16
  -1  -7   1  189.83   14.02
  -1  -7   1  155.41   11.13
   1   7  -1  163.09   11.59
   1   7  -1  166.17   12.40
   1   7  -1  167.59   12.20
  -1  -7   1  157.47   10.59
  -1  -7   1  147.13   10.84
  -1  -7   1  164.30   11.38
   1   7  -1  159.77   11.94
   1   7   0   51.46    5.16
   1   7   0   56.54    6.36
   1   7   0   48.67    5.60
   1   7   0   50.00    5.93
  -1  -7   0   58.04    5.97
   1   7   0   57.10    6.40
   1   7   0   60.58    7.00
   1   7   0   58.63    6.80
  -1  -7   0   56.87    6.17
   1   7   0   65.42    6.71
  -1  -7   0   47.20    5.48
   1   7   0   63.72    6.46
  -1  -7  -1    1.70    1.43
   1   7   1    1.27    1.37
  -1  -7  -1    1.72    1.35
   1   7   1    2.06    1.32
  -1  -7  -1    3.41    1.54
   1   7   1    3.71    2.13
  -1  -7  -1    2.42    1.74
   1   7   1    3.95    1.53
  -1  -7  -1    4.45    1.82
  -1  -7  -1    4.47    2.27
  -1  -7  -2   78.87    9.28
   1   7   2   91.03    8.78
  -1  -7  -2   83.91    7.89
  -1  -7  -2   78.98    7.83
   1   7   2   67.39    7.67
   1   7   2   70.79    7.84
  -1  -7  -2   83.67    7.94
   1   7   2   70.04    8.24
  -1  -7  -2   90.19    8.48
   1   7   2   65.44    6.98
   1   7   2   67.80    7.36
   1   7   2   88.11    8.83
   1   7   3   41.78    6.00
  -1  -7  -3   40.83    6.66
  -1  -7  -3   42.35    5.63
  -1  -7  -3   46.99    6.08
  -1  -7  -3   45.43    5.98
   1   7   3   50.46    6.47
  -1  -7  -3   49.04    6.28
   1   7   3   54.23    7.02
   1   7   3   42.32    5.80
   1   7   3   41.36    6.07
   1   7   3   37.07    5.22
   1   7   4   14.08    3.43
  -1  -7  -4   12.01    3.60
   1   7   4   10.73    3.18
   1   7   4   20.58    4.12
   1   7   4   20.48    4.03
  -1  -7  -4   17.82    3.51
  -1  -7  -4   14.98    3.61
   1   7   4   14.61    3.59
   1   7   4   16.24    3.41
   1   7   5   -0.75    1.24
  -1  -7  -5   -0.70    1.17
   1   7   5    0.61    1.16
  -1  -7  -5    0.72    1.38
  -1  -7  -5    0.60    0.99
   1   7   5    0.71    1.17
   1   7   6   38.22    5.34
  -1  -7  -6   30.00    4.64
   1   7   6   31.76    4.55
  -1  -7  -6   30.85    4.81
  -1  -7  -7   19.05    3.60
   1   7   7   21.81    3.64
  -1  -7  -7   22.50    3.79
   1   7   8   13.56    2.64
  -1  -7  -8   13.15    2.43
   1   7   8   13.49    2.32
  -1  -7  -8   14.34    2.86
  -1  -7  -9   11.33    2.08
   1   8 -15   31.06    3.78
   1   8 -15   29.10    3.64
   1   8 -14   22.46    3.64
   1   8 -14   19.31    3.54
   1   8 -13   84.63    8.70
   1   8 -13  105.78    9.02
   1   8 -12    0.75    1.24
   1   8 -12   -0.65    1.08
   1   8 -11  212.54   15.97
   1   8 -10   82.50    8.93
   1   8 -10   83.69    8.30
   1   8  -9   11.06    3.14
   1   8  -9    8.21    2.53
   1   8  -8   36.71    5.54
   1   8  -8   47.56    5.69
   1   8  -8   50.60    6.65
  -1  -8   7    0.68    1.12
   1   8  -7    0.74    1.41
   1   8  -7    0.69    0.94
   1   8  -7    0.55    0.91
   1   8  -7    1.39    1.15
   1   8  -7   -0.69    0.93
   1   8  -7   -0.70    1.16
  -1  -8   6    5.06    2.08
   1   8  -6    2.02    1.19
   1   8  -6    4.86    1.99
   1   8  -6    2.63    1.55
   1   8  -6    3.49    1.64
   1   8  -6    1.38    1.15
   1   8  -6    7.71    2.68
   1   8  -6    3.18    1.53
   1   8  -5  140.96   11.18
  -1  -8   5  165.50   12.83
  -1  -8   5  141.83    9.88
   1   8  -5  147.07   11.93
   1   8  -5  179.89   12.12
   1   8  -5  120.34   11.30
   1   8  -5  137.24   10.27
   1   8  -4   28.05    4.52
   1   8  -4   28.65    4.75
   1   8  -4   27.49    4.49
  -1  -8   4   26.51    4.84
  -1  -8   4   28.35    3.73
   1   8  -4   32.29    4.99
   1   8  -4   28.29    4.49
   1   8  -4   33.90    5.11
  -1  -8   4   34.95    4.07
   1   8  -4   17.21    3.76
   1   8  -3   -0.68    1.31
   1   8  -3    0.70    1.33
  -1  -8   3   -0.85    1.14
   1   8  -3    0.83    0.89
  -1  -8   3    0.94    0.90
   1   8  -3    0.47    0.64
  -1  -8   3    0.47    0.63
   1   8  -3   -0.69    1.31
   1   8  -3    1.38    1.32
   1   8  -3   -0.68    0.93
   1   8  -2   82.53    8.29
   1   8  -2   79.88    6.98
  -1  -8   2   73.29    7.02
   1   8  -2   75.11    7.21
  -1  -8   2   68.71    8.61
   1   8  -2   69.00    7.79
   1   8  -2   66.75    7.60
   1   8  -2   76.00    8.14
  -1  -8   2   86.92    7.38
   1   8  -2   70.57    7.71
   1   8  -1    2.62    1.33
  -1  -8   1    0.94    1.56
  -1  -8   1    0.59    0.97
   1   8  -1    1.50    1.24
  -1  -8   1    2.24    1.52
   1   8  -1    1.20    0.99
  -1  -8   1    3.34    1.60
  -1  -8   1    2.78    1.40
   1   8  -1    0.67    0.64
   1   8  -1    0.68    1.13
   1   8   0    3.46    1.47
  -1  -8   0    0.74    1.24
  -1  -8   0    3.66    1.75
   1   8   0    3.94    1.89
   1   8   0    4.60    2.08
   1   8   0    2.43    1.90
  -1  -8   0    4.31    1.96
  -1  -8   0    6.68    2.10
   1   8   0    2.36    1.69
  -1  -8  -1    1.01    0.97
  -1  -8  -1    3.42    1.73
   1   8   1    0.63    1.04
  -1  -8  -1    0.65    0.88
  -1  -8  -1    1.31    1.25
   1   8   1    0.71    1.17
   1   8   1    0.78    1.48
  -1  -8  -1    1.31    1.40
   1   8   1   -0.84    1.39
   1   8   1    0.82    1.10
  -1  -8  -2   37.49    6.49
  -1  -8  -2   37.82    5.42
  -1  -8  -2   46.29    6.07
   1   8   2   52.51    6.49
   1   8   2   45.87    6.24
  -1  -8  -2   41.31    5.76
   1   8   2   40.32    6.19
   1   8   2   39.91    5.54
   1   8   3    6.15    2.28
  -1  -8  -3    6.34    2.35
   1   8   3    3.61    1.97
  -1  -8  -3    8.49    2.15
  -1  -8  -3    9.17    2.67
   1   8   3    3.19    2.18
   1   8   4    1.91    1.36
  -1  -8  -4    2.77    1.75
  -1  -8  -4    0.61    0.83
   1   8   4    0.96    1.02
   1   8   4    0.73    1.39
  -1  -8  -5  216.64   14.13
  -1  -8  -5  221.73   15.03
   1   8   5  199.47   14.38
   1   8   5  216.69   13.53
   1   8   5  226.46   15.32
  -1  -8  -5  182.71   14.23
   1   8   6    0.74    0.80
  -1  -8  -6    4.21    1.67
  -1  -8  -6    2.61    1.32
   1   8   6    5.96    2.01
   1   8   7   32.59    3.93
  -1  -8  -7   28.94    3.62
  -1  -8  -7   31.89    4.06
  -1  -8  -8   39.35    3.75
   1   9 -15    2.22    1.12
   1   9 -15    1.46    0.99
   1   9 -14    4.88    1.76
   1   9 -14    5.75    1.95
   1   9 -13   24.17    4.22
   1   9 -13   21.91    3.80
   1   9 -12    1.50    1.61
   1   9 -11  229.40   16.30
   1   9 -11  257.40   17.96
  -1  -9  10  142.31   12.88
   1   9 -10  168.13   12.50
   1   9 -10  153.39   13.32
  -1  -9   9   54.24    7.37
   1   9  -9   50.31    6.19
   1   9  -9   62.91    7.76
   1   9  -8  108.61   10.85
   1   9  -8  137.58   10.66
   1   9  -8  132.86   12.06
  -1  -9   7   25.47    4.75
   1   9  -7   23.68    4.53
   1   9  -7   22.44    3.79
  -1  -9   6  444.64   26.95
   1   9  -6  407.00   23.75
  -1  -9   6  396.02   23.03
   1   9  -6  460.45   25.16
   1   9  -5    1.59    1.52
   1   9  -5    2.70    1.71
  -1  -9   5    2.69    1.72
  -1  -9   5    3.65    1.45
   1   9  -5    5.45    2.24
   1   9  -5    7.07    2.49
  -1  -9   5    1.91    1.12
   1   9  -5    3.93    1.99
   1   9  -5    0.91    0.87
  -1  -9   4   30.08    5.64
  -1  -9   4   26.50    3.96
   1   9  -4   36.62    5.61
  -1  -9   4   27.15    4.02
   1   9  -4   33.61    5.24
   1   9  -4   31.77    5.08
   1   9  -4   45.02    6.25
  -1  -9   3    8.84    3.13
  -1  -9   3    6.72    2.05
  -1  -9   3    4.89    1.82
   1   9  -3    8.39    2.26
  -1  -9   3    5.50    1.85
   1   9  -3    9.48    3.04
   1   9  -3    7.02    2.49
   1   9  -3    8.41    2.65
  -1  -9   2  146.73   14.26
  -1  -9   2  149.57   12.22
   1   9  -2  167.03   12.42
  -1  -9   2  178.10   12.60
   1   9  -2  173.93   14.07
  -1  -9   2  164.15   12.29
   1   9  -2  187.01   14.38
   1   9  -2  178.62   14.13
  -1  -9   1   60.72    8.67
  -1  -9   1   55.35    7.44
  -1  -9   1   73.20    7.62
   1   9  -1   72.19    8.26
  -1  -9   1   68.19    7.22
   1   9  -1   63.88    7.17
  -1  -9   1   72.78    7.46
   1   9  -1   68.91    6.92
  -1  -9   0   53.89    7.83
  -1  -9   0   43.20    6.23
  -1  -9   0   46.10    5.98
   1   9   0   70.58    7.30
   1   9   0   47.66    6.78
  -1  -9   0   58.79    6.73
   1   9   0   45.08    5.71
   1   9   0   50.56    6.93
  -1  -9  -1    4.04    1.83
   1   9   1    2.11    1.65
  -1  -9  -1    2.03    1.59
   1   9   1    1.58    1.86
  -1  -9  -1    3.11    2.22
   1   9   1    2.50    1.79
   1   9   2   -0.73    0.99
  -1  -9  -2   -0.65    1.07
  -1  -9  -2    0.52    0.86
   1   9   2    0.70    1.16
  -1  -9  -2    0.67    1.29
   1   9   2   -0.79    1.51
   1   9   3   10.54    2.90
  -1  -9  -3    8.30    2.53
   1   9   3    5.69    2.03
  -1  -9  -3    6.47    2.16
  -1  -9  -3    5.92    2.06
   1   9   3    5.68    2.37
  -1  -9  -4    5.43    1.80
  -1  -9  -4    6.83    2.13
   1   9   4    8.74    2.45
  -1  -9  -4   10.44    2.68
  -1  -9  -5   19.81    3.23
   1   9   5   16.82    3.09
  -1  -9  -6    0.67    0.72
   1   9   6    0.35    0.75
  -1  -9  -6   -0.74    0.80
   1  10 -15   22.34    2.82
   1  10 -14   78.29    6.88
   1  10 -14   72.90    6.51
   1  10 -13   26.99    4.27
   1  10 -12    1.15    1.10
   1  10 -12    2.84    1.66
   1  10 -11   68.81    7.80
   1  10 -11   52.56    6.28
   1  10 -10   26.94    4.97
   1  10 -10   25.06    4.17
   1  10  -9   -0.87    1.17
   1  10  -9    0.60    0.81
  -1 -10   9   -0.92    1.24
  -1 -10   8  130.40    9.62
   1  10  -8  124.46   11.64
   1  10  -8  109.37    9.42
  -1 -10   8   97.43   10.99
  -1 -10   7  271.33   17.82
   1  10  -7  311.96   18.22
  -1 -10   7  299.59   20.73
  -1 -10   6   13.05    3.62
   1  10  -6   16.27    2.88
   1  10  -6   13.94    3.24
  -1 -10   6   12.79    2.96
  -1 -10   5   -0.98    1.33
  -1 -10   5   -0.61    1.01
  -1 -10   5    0.49    0.66
  -1 -10   5   -0.53    0.71
   1  10  -5    0.73    1.20
  -1 -10   4   16.18    4.21
  -1 -10   4   27.54    5.45
  -1 -10   4   25.37    4.34
  -1 -10   4   25.66    3.87
   1  10  -4   24.79    4.95
  -1 -10   4   28.67    4.33
   1  10  -4   20.83    4.25
  -1 -10   3   32.12    5.66
  -1 -10   3   35.57    6.32
  -1 -10   3   32.69    4.97
  -1 -10   3   33.82    4.70
   1  10  -3   30.73    4.26
  -1 -10   3   25.67    4.24
   1  10  -3   33.77    5.51
  -1 -10   2   20.64    3.87
  -1 -10   2   11.48    2.96
   1  10  -2   16.74    3.28
   1  10  -2   13.59    3.60
  -1 -10   2   16.92    4.45
   1  10  -2    9.04    3.01
  -1 -10   1    0.62    1.33
   1  10  -1    0.61    0.83
   1  10  -1   -0.82    1.58
  -1 -10   1    0.67    0.90
   1  10   0    3.11    1.82
   1  10   0    3.11    1.68
  -1 -10   0    0.63    1.04
   1  10   0    2.39    1.52
   1  10   1    0.70    1.16
  -1 -10  -1    1.22    1.17
  -1 -10  -1    2.01    1.18
   1  10   1    1.48    1.41
   1  10   1   -0.61    1.29
  -1 -10  -1   -0.61    1.00
  -1 -10  -2    2.17    1.47
   1  10   2    2.60    1.65
  -1 -10  -2    1.12    1.08
   1  10   2    1.12    1.20
  -1 -10  -3   35.91    4.34
  -1 -10  -3   38.57    4.63
   1  10   3   33.08    4.35
   1  10   3   35.67    4.70
  -1 -10  -3   32.17    4.43
  -1 -10  -4    3.16    1.37
  -1 -10  -4    3.11    1.30
   1  10   4    2.72    1.18
  -1 -10  -5    1.41    0.97
   1  11 -14    8.66    1.90
   1  11 -13   30.00    4.17
   1  11 -13   27.26    3.66
   1  11 -12   17.20    3.40
   1  11 -12   15.13    2.84
   1  11 -11   90.10    8.86
   1  11 -11   81.64    7.42
   1  11 -10    0.51    0.98
   1  11 -10    8.44    2.84
   1  11  -9    0.81    1.54
   1  11  -9    0.50    1.17
   1  11  -8    7.97    2.12
  -1 -11   8    5.38    1.83
   1  11  -7   82.45    7.89
  -1 -11   7  104.53    8.59
   1  11  -6    3.81    1.82
   1  11  -6    2.46    1.92
  -1 -11   6    1.15    1.23
   1  11  -5   92.95    8.99
  -1 -11   5   94.49    8.63
  -1 -11   4   32.93    4.47
   1  11  -4   35.00    5.38
  -1 -11   4   43.83    5.50
  -1 -11   3  128.65   10.12
   1  11  -3  119.61   11.03
  -1 -11   3  140.43   10.88
  -1 -11   2   72.36    6.97
   1  11  -2   66.04    7.59
  -1 -11   2   59.89    6.76
  -1 -11   1    0.56    0.93
  -1 -11   1    0.53    1.01
  -1 -11   1    0.58    1.37
   1  11   0    0.46    0.76
  -1 -11   0    1.00    1.07
  -1 -11   0    0.53    1.02
   1  11   0    0.64    1.06
  -1 -11   0    0.90    0.74
   1  11   1   12.05    2.78
  -1 -11  -1   12.05    2.57
   1  11   1   13.85    2.54
  -1 -11  -1   12.62    2.61
  -1 -11  -2    0.36    0.60
  -1 -11  -2   -0.38    0.51
   1  11   2    0.70    0.89
   1  12 -14   10.94    1.66
   1  12 -13    1.79    0.97
   1  12 -12   17.40    3.08
   1  12 -11   12.33    2.84
   1  12 -10    3.14    1.80
   1  12  -9   22.86    4.24
  -1 -12   8    3.31    1.32
  -1 -12   7    2.33    1.18
  -1 -12   6  148.28   11.32
   1  12  -6  194.33   13.75
   1  12  -5   22.52    3.75
  -1 -12   5   19.63    3.42
   1  12  -5   15.51    3.58
   1  12  -4   58.96    6.48
  -1 -12   4   56.56    6.01
  -1 -12   3    2.32    1.11
  -1 -12   3    1.52    1.08
   1  12  -3    2.31    1.24
  -1 -12   2   28.61    3.92
  -1 -12   2   36.08    4.01
   1  12  -2   27.30    4.25
  -1 -12   2   33.70    4.27
  -1 -12   2   28.97    3.85
  -1 -12   1    0.42    1.13
  -1 -12   1    0.72    0.77
  -1 -12   1   -0.35    0.67
  -1 -12   0  157.48   10.06
  -1 -12   0  146.11    9.89
   1  12   1   10.08    1.72
   1  13 -12   24.64    2.94
   1  13 -11    0.38    0.80
   1  13 -10   66.19    6.20
  -1 -13   9    8.24    1.87
   1  13  -9   21.65    3.39
  -1 -13   7   87.39    6.65
  -1 -13   6   77.95    6.81
  -1 -13   6   87.02    6.70
   1  13  -6   88.38    7.69
   1  13  -5   -0.47    0.90
  -1 -13   5   -0.35    0.66
  -1 -13   5    0.73    0.86
  -1 -13   5   -0.80    1.01
  -1 -13   4   46.88    4.53
   1  13  -4   56.66    5.40
  -1 -13   4   48.25    4.73
  -1 -13   4   43.14    4.54
  -1 -13   3    2.83    1.04
   1  13  -3    1.11    0.94
  -1 -13   3    1.32    0.83
  -1 -13   3    0.94    0.85
   1  13  -2   20.35    2.67
   1  14  -9   58.66    4.67
   1  14  -6   -0.25    0.54
  -2  15  -5   11.56    1.81
  -2  15  -6    0.98    0.71
  -2  14  -1   12.29    2.11
  -2  14  -2    0.73    0.92
   2 -14   2   -0.34    0.65
  -2  14  -3   38.88    4.28
   2 -14   3   33.85    3.87
  -2  14  -4    9.55    2.38
  -2  14  -4    7.92    1.90
   2 -14   4    9.54    2.12
   2 -14   4   10.94    2.13
  -2  14  -5   -0.48    1.02
   2 -14   5    0.90    0.96
   2 -14   5    0.35    0.66
  -2  14  -6   93.17    7.75
   2 -14   6   77.87    6.97
  -2  14  -7   52.81    5.39
   2 -14   7   39.16    4.59
  -2  14  -8   31.31    4.02
   2 -14   8   30.66    3.75
  -2  14  -9   14.81    2.53
  -2  14 -11    1.46    0.82
  -2  13   2    5.64    1.31
  -2  13   1    8.96    1.97
   2 -13  -1    6.62    1.72
   2 -13   0    1.60    0.94
   2 -13   0    1.56    0.99
   2 -13   0    1.33    1.04
   2 -13   1    8.35    2.09
  -2  13  -1    8.17    2.36
   2 -13   1    9.89    2.44
   2 -13   1    6.64    2.01
   2 -13   2   62.87    6.27
  -2  13  -2   80.18    7.52
   2 -13   2   73.55    6.99
   2 -13   3    1.38    1.08
  -2  13  -3    0.60    1.15
   2 -13   3    1.14    1.10
   2 -13   3    2.68    1.26
   2 -13   4    8.48    2.08
  -2  13  -4   10.66    2.62
  -2  13  -4   11.71    2.94
   2 -13   4    4.74    1.78
   2 -13   4    8.29    2.43
   2 -13   5   23.48    3.39
  -2  13  -5   34.59    5.13
  -2  13  -5   26.76    4.12
   2 -13   5   33.95    4.32
   2 -13   5   18.45    3.61
  -2  13  -6  100.22    9.11
  -2  13  -6   87.43    8.95
  -2  13  -6   82.21    7.61
   2 -13   6   96.99    8.52
  -2  13  -7   16.65    3.49
   2 -13   7   16.48    3.24
  -2  13  -8   46.80    5.73
  -2  13  -8   37.27    4.05
  -2  13  -8   42.42    5.89
   2 -13   8   42.26    4.97
  -2  13  -9   18.83    3.34
  -2  13  -9   13.55    2.53
  -2  13  -9   18.45    3.57
  -2  13 -10   -0.40    0.77
  -2  13 -10   -0.48    0.79
  -2  13 -11    0.39    0.75
  -2  13 -12   27.54    3.44
  -2  13 -13    5.17    1.35
  -2  13 -14   11.72    1.77
   2 -12  -3    0.77    0.73
   2 -12  -3   -0.39    0.75
  -2  12   3    0.39    0.64
  -2  12   3   -0.36    0.60
   2 -12  -3    0.34    0.73
   2 -12  -2   24.30    3.71
  -2  12   2   30.37    4.24
   2 -12  -2   30.87    3.88
  -2  12   2   31.84    4.05
   2 -12  -1    6.33    1.88
   2 -12  -1    3.39    1.64
   2 -12  -1    6.96    2.19
  -2  12   1    6.72    2.28
  -2  12   1    7.12    2.19
   2 -12  -1    5.64    1.87
   2 -12   0   36.59    4.89
   2 -12   0   22.19    4.08
   2 -12   0   31.33    4.23
  -2  12   0   38.24    4.83
   2 -12   0   34.70    4.68
  -2  12   0   33.28    5.11
   2 -12   1   86.20    8.10
  -2  12  -1   77.76    7.69
   2 -12   1   88.95    7.73
   2 -12   1  103.73    8.97
   2 -12   1   87.51    8.47
  -2  12  -2   17.35    3.26
   2 -12   2   14.24    3.09
  -2  12  -2   19.72    3.82
   2 -12   2   24.04    4.11
  -2  12  -3    4.53    1.61
   2 -12   3    7.66    2.23
  -2  12  -3    5.96    2.48
   2 -12   3    4.08    1.85
   2 -12   3    6.39    2.13
  -2  12  -4   15.74    3.65
   2 -12   4   14.11    3.15
   2 -12   4    8.17    2.58
  -2  12  -5    0.81    1.55
   2 -12   5    1.15    1.23
  -2  12  -6   26.96    5.05
  -2  12  -6   23.04    3.89
   2 -12   6   22.44    3.58
  -2  12  -7    2.97    2.02
  -2  12  -7    9.35    2.25
  -2  12  -8   25.04    4.42
  -2  12  -8   20.73    3.55
  -2  12  -8   21.10    4.32
   2 -12   8   16.24    3.20
  -2  12  -9   39.98    5.19
  -2  12  -9   53.51    6.38
  -2  12  -9   57.95    6.96
  -2  12 -10   12.76    2.89
  -2  12 -10    7.78    2.40
  -2  12 -10   11.18    2.92
  -2  12 -11   -0.50    1.07
  -2  12 -11    0.54    1.03
  -2  12 -12    2.48    1.35
  -2  12 -13   15.08    2.72
  -2  12 -15    0.47    0.50
   2 -11  -5   27.79    3.40
  -2  11   5   37.71    3.93
   2 -11  -5   30.59    3.47
   2 -11  -5   34.95    3.92
  -2  11   5   21.25    2.86
   2 -11  -4    3.31    1.43
   2 -11  -4    1.51    1.08
  -2  11   4    1.41    1.10
   2 -11  -4    2.32    1.26
   2 -11  -3    6.97    2.16
   2 -11  -3    4.71    1.79
  -2  11   3    4.22    1.74
  -2  11   3    2.28    1.45
   2 -11  -3    2.72    1.39
   2 -11  -2   57.16    6.34
   2 -11  -2   70.39    7.30
  -2  11   2   75.58    7.85
   2 -11  -2   53.60    6.35
  -2  11   2   62.83    6.99
   2 -11  -1   56.09    6.40
   2 -11  -1   41.48    5.60
   2 -11  -1   41.80    5.84
  -2  11   1   48.77    6.08
   2 -11  -1   45.09    5.68
   2 -11   0    2.14    1.52
   2 -11   0    1.35    1.29
   2 -11   0    3.07    1.66
  -2  11   0    0.67    0.91
   2 -11   0    0.65    1.08
  -2  11   0    1.24    1.46
   2 -11   1   11.29    3.15
   2 -11   1   18.88    3.94
  -2  11  -1   10.55    2.81
   2 -11   1   15.27    3.13
   2 -11   1    9.21    3.30
   2 -11   1   16.94    3.39
  -2  11  -1   13.47    3.31
   2 -11   2   71.20    7.80
   2 -11   2   84.95    7.62
  -2  11  -2   82.28    7.96
   2 -11   2   70.50    7.95
  -2  11  -2   58.45    7.52
  -2  11  -2   77.22    8.36
   2 -11   3   34.00    4.97
  -2  11  -3   37.21    4.86
   2 -11   3   28.63    5.66
   2 -11   3   37.52    5.54
  -2  11  -3   40.74    6.02
  -2  11  -3   28.89    5.15
   2 -11   4  241.54   18.55
   2 -11   4  231.58   15.66
   2 -11   4  210.69   16.43
  -2  11  -4  241.11   17.36
  -2  11  -4  235.10   17.26
   2 -11   5  480.89   30.46
   2 -11   5  506.11   27.36
  -2  11  -5  462.79   29.03
  -2  11  -5  469.21   29.14
   2 -11   6    0.95    1.82
   2 -11   6    2.60    1.49
   2 -11   6    0.78    1.06
  -2  11  -6   -0.52    0.85
   2 -11   7    3.65    2.14
   2 -11   7    3.12    1.83
  -2  11  -7    4.11    2.36
  -2  11  -7    0.83    1.12
  -2  11  -7    2.29    1.64
  -2  11  -7    3.45    1.65
   2 -11   8    0.86    1.16
  -2  11  -8    0.75    1.24
  -2  11  -8    0.62    1.57
  -2  11  -8   -0.81    0.77
  -2  11  -8    3.20    1.71
   2 -11   8    1.53    1.27
  -2  11  -9   95.39    9.04
  -2  11  -9  104.86    9.78
  -2  11  -9  105.74    9.96
  -2  11  -9   98.50    9.81
   2 -11   9   90.57    9.33
  -2  11 -10    7.92    2.54
  -2  11 -10    5.27    2.11
  -2  11 -10    6.23    2.31
  -2  11 -11   85.11    8.10
  -2  11 -11   70.37    7.24
  -2  11 -11   73.96    7.42
  -2  11 -12    8.55    2.10
  -2  11 -12    8.44    2.54
  -2  11 -14   -0.43    1.01
  -2  11 -15   -0.31    0.66
   2 -10  -7   30.39    3.10
   2 -10  -6   20.86    3.32
  -2  10   6   22.91    3.43
  -2  10   6   26.95    3.13
   2 -10  -6   23.88    3.37
   2 -10  -6   21.40    3.47
  -2  10   6   23.78    2.96
  -2  10   5   12.92    2.83
   2 -10  -5   18.91    3.52
   2 -10  -5   13.08    3.04
  -2  10   5   21.62    3.48
   2 -10  -5   15.54    3.03
  -2  10   5   15.45    2.61
   2 -10  -4    8.27    2.38
   2 -10  -4    6.07    2.26
  -2  10   4   11.09    2.87
  -2  10   4    5.03    1.72
   2 -10  -4    7.08    2.40
   2 -10  -3    4.04    1.76
   2 -10  -3    6.38    2.36
  -2  10   3    4.42    1.71
   2 -10  -3    4.08    1.85
   2 -10  -3    5.71    2.17
   2 -10  -2    1.94    1.75
  -2  10   2    3.00    1.52
   2 -10  -2    0.72    0.97
   2 -10  -2    4.14    1.98
  -2  10   2    2.22    1.58
   2 -10  -1  208.45   15.37
  -2  10   1  221.54   15.79
   2 -10  -1  215.32   17.45
  -2  10   1  211.02   15.68
  -2  10   1  214.12   14.05
   2 -10  -1  239.42   15.91
   2 -10  -1  194.10   15.05
   2 -10  -1  239.94   16.32
  -2  10   0    4.63    1.54
   2 -10   0    0.69    0.94
   2 -10   0    4.98    2.15
   2 -10   0    3.80    1.92
  -2  10   0    2.12    1.51
   2 -10   0    0.99    1.65
  -2  10   0    4.70    1.93
   2 -10   0    4.50    1.85
   2 -10   0    1.27    1.06
  -2  10   0    4.76    1.84
  -2  10   0    5.44    2.16
   2 -10   1   34.56    5.20
  -2  10  -1   35.15    5.22
  -2  10  -1   35.69    4.27
   2 -10   1   34.39    4.88
  -2  10  -1   42.74    5.52
   2 -10   1   43.31    6.85
   2 -10   1   41.52    5.27
   2 -10   1   27.59    4.62
  -2  10  -1   42.54    5.76
  -2  10  -1   35.43    5.43
   2 -10   2    1.92    1.50
   2 -10   2    3.68    1.51
  -2  10  -2    2.45    1.44
  -2  10  -2    1.16    1.11
   2 -10   2    3.47    1.76
   2 -10   2    3.22    1.54
  -2  10  -2    2.98    1.75
  -2  10  -2    2.99    1.75
   2 -10   3  239.63   15.63
  -2  10  -3  205.00   14.74
   2 -10   3  233.62   17.88
   2 -10   3  234.50   16.29
  -2  10  -3  251.26   16.98
  -2  10  -3  217.36   16.30
   2 -10   4  431.18   27.01
  -2  10  -4  389.27   23.00
   2 -10   4  421.45   23.90
  -2  10  -4  400.47   25.31
  -2  10  -4  428.29   25.81
  -2  10  -5 1573.13   75.81
   2 -10   5 1501.38   79.28
   2 -10   5 1655.38   76.24
   2 -10   5 1510.82   77.93
  -2  10  -5 1668.54   78.89
  -2  10  -5 1449.08   77.91
   2 -10   6   15.73    3.81
   2 -10   6   17.39    3.92
  -2  10  -6   18.50    3.90
  -2  10  -6   10.04    3.04
  -2  10  -6   21.29    3.46
   2 -10   7  102.30   10.35
   2 -10   7  106.59    9.93
  -2  10  -7  116.92   10.47
  -2  10  -7   85.34    9.34
  -2  10  -7   94.43    8.88
  -2  10  -7  107.95   10.02
   2 -10   8   13.72    3.50
  -2  10  -8   17.11    3.61
  -2  10  -8   17.29    3.63
  -2  10  -8    9.09    2.78
  -2  10  -8   18.93    3.95
   2 -10   8   10.76    3.05
  -2  10  -9   21.74    4.13
  -2  10  -9   20.08    3.97
  -2  10  -9   21.17    4.06
  -2  10  -9   18.93    3.86
   2 -10   9   22.19    4.14
  -2  10 -10    8.53    2.58
  -2  10 -10    9.26    2.72
  -2  10 -10   10.82    2.93
  -2  10 -10   11.40    3.04
  -2  10 -11  359.05   21.73
  -2  10 -11  323.86   20.21
  -2  10 -11  316.19   19.93
  -2  10 -12   43.70    5.02
  -2  10 -13    0.60    1.14
  -2  10 -14    1.47    1.05
  -2  10 -15   17.98    2.69
   2  -9  -8   27.29    3.21
   2  -9  -8   23.56    3.30
  -2   9   8   26.71    3.01
   2  -9  -7    6.73    2.07
  -2   9   7    7.77    2.10
  -2   9   7    5.04    1.60
   2  -9  -6    3.11    1.58
  -2   9   6    1.84    1.31
   2  -9  -6    2.65    1.68
  -2   9   6    3.65    1.50
  -2   9   6    1.42    1.02
   2  -9  -6    3.43    1.82
   2  -9  -5    4.19    1.89
  -2   9   5    2.12    1.79
   2  -9  -5    2.95    1.74
  -2   9   5    3.98    1.80
  -2   9   5    5.84    1.97
   2  -9  -5    2.71    1.59
   2  -9  -4   56.34    6.97
   2  -9  -4   49.20    5.80
   2  -9  -4   59.45    7.15
  -2   9   4   46.77    5.67
  -2   9   4   57.92    7.03
   2  -9  -4   48.20    6.41
   2  -9  -3   43.42    5.99
  -2   9   3   43.25    5.33
   2  -9  -3   43.51    5.68
   2  -9  -3   45.32    6.29
   2  -9  -3   57.61    7.69
  -2   9   3   46.65    6.27
   2  -9  -3   51.36    6.62
  -2   9   3   42.98    5.62
   2  -9  -2   63.67    7.26
   2  -9  -2   71.30    8.73
  -2   9   2   60.14    7.22
   2  -9  -2   80.08    8.06
  -2   9   2   70.14    6.78
   2  -9  -2   60.63    7.13
  -2   9   2   64.56    7.59
  -2   9   2   59.52    6.60
  -2   9   1   58.36    5.75
  -2   9   1   48.51    6.28
   2  -9  -1   59.92    6.49
   2  -9  -1   48.26    6.03
   2  -9  -1   45.92    6.07
  -2   9   1   46.49    5.90
   2  -9  -1   50.54    7.11
   2  -9  -1   44.35    5.80
   2  -9  -1   32.89    4.80
  -2   9   1   52.10    6.04
  -2   9   1   31.00    4.81
  -2   9   1   50.29    5.60
   2  -9   0   40.29    5.46
  -2   9   0   51.67    5.19
   2  -9   0   40.51    5.16
  -2   9   0   38.62    5.36
   2  -9   0   41.14    6.37
  -2   9   0   33.79    4.96
   2  -9   0   41.61    5.27
   2  -9   0   49.38    5.72
  -2   9   0   37.76    5.29
  -2   9   0   31.28    4.27
  -2   9   0   46.44    5.81
   2  -9   1   13.04    2.95
  -2   9  -1   13.20    2.44
   2  -9   1   15.54    2.95
  -2   9  -1   10.25    2.64
  -2   9  -1   11.52    2.74
  -2   9  -1   11.97    2.30
   2  -9   1   15.81    3.24
   2  -9   1   12.37    2.67
  -2   9  -1   14.48    3.26
  -2   9  -1   16.31    3.41
   2  -9   2  108.56    8.84
  -2   9  -2   99.43    8.55
   2  -9   2  100.37    8.04
  -2   9  -2   94.45    7.42
  -2   9  -2  109.08    8.52
   2  -9   2   99.56   10.01
   2  -9   2   85.78    7.63
  -2   9  -2   94.88    9.06
  -2   9  -2   97.86    9.07
   2  -9   3   79.60    7.12
  -2   9  -3   69.73    6.75
   2  -9   3   73.92    8.34
  -2   9  -3   64.35    6.22
   2  -9   3   64.52    6.02
  -2   9  -3   83.91    8.15
  -2   9  -3   77.88    7.84
   2  -9   4    3.17    1.86
  -2   9  -4    4.84    1.69
  -2   9  -4    2.67    1.82
  -2   9  -4    6.63    2.20
   2  -9   4    3.75    1.50
   2  -9   5   20.94    4.30
   2  -9   5   23.69    3.38
  -2   9  -5   19.52    3.39
   2  -9   6   12.18    3.22
   2  -9   6    7.63    2.49
  -2   9  -6   15.46    3.38
  -2   9  -6   10.51    2.59
   2  -9   7  113.98   10.22
  -2   9  -7  125.35   10.11
  -2   9  -7   92.87    8.90
   2  -9   7   92.19    8.99
  -2   9  -7   89.82    9.16
  -2   9  -7  115.44    9.90
   2  -9   8    8.64    2.58
  -2   9  -8    2.00    1.18
  -2   9  -8    4.55    1.87
  -2   9  -8    8.46    2.49
   2  -9   8    7.66    2.37
  -2   9  -8    5.41    2.15
  -2   9  -8    1.35    1.30
  -2   9  -9   33.11    4.37
  -2   9  -9   28.53    4.64
  -2   9  -9   34.58    5.10
   2  -9   9   34.18    4.88
  -2   9  -9   25.62    4.44
  -2   9  -9   32.03    4.88
  -2   9 -10   29.64    4.26
  -2   9 -10   26.61    4.65
  -2   9 -10   30.07    4.59
  -2   9 -10   29.73    4.50
  -2   9 -11    0.57    1.10
  -2   9 -11    0.53    1.13
  -2   9 -11    2.30    1.58
  -2   9 -12   10.46    2.96
  -2   9 -12   14.19    2.76
  -2   9 -12   12.71    2.72
  -2   9 -13   14.46    3.19
  -2   9 -13   15.08    2.69
  -2   9 -13   14.23    2.71
  -2   9 -14    2.58    1.40
  -2   9 -14    0.38    0.81
  -2   9 -15    4.00    1.31
   2  -8  -9   24.21    3.18
   2  -8  -9   18.20    2.98
   2  -8  -8  101.69    8.73
   2  -8  -8  100.51    9.03
  -2   8   8  102.28    8.59
   2  -8  -8  126.40    9.43
  -2   8   8  101.90    8.18
  -2   8   7    0.63    0.86
   2  -8  -7   -0.58    0.78
  -2   8   7    0.53    0.71
   2  -8  -6   24.21    4.59
  -2   8   6   35.32    5.34
  -2   8   6   35.69    4.99
   2  -8  -6   35.69    5.14
  -2   8   6   25.48    4.19
  -2   8   5  316.20   21.00
   2  -8  -5  315.44   21.06
  -2   8   5  348.75   21.62
  -2   8   5  290.85   19.50
   2  -8  -5  349.96   21.98
  -2   8   5  329.17   20.74
   2  -8  -5  343.28   21.34
   2  -8  -5  309.20   19.29
   2  -8  -4   62.71    7.98
  -2   8   4   85.57    8.77
   2  -8  -4   79.18    8.33
  -2   8   4   72.14    7.31
   2  -8  -4   61.25    7.68
  -2   8   4   65.21    7.38
   2  -8  -4   90.42    8.72
   2  -8  -4   92.63    8.21
  -2   8   3    4.37    1.65
   2  -8  -3    0.60    0.82
   2  -8  -3    0.69    1.63
   2  -8  -3    2.74    1.85
   2  -8  -3    2.07    1.48
   2  -8  -3    1.68    1.61
  -2   8   3    0.59    0.81
  -2   8   3    4.74    1.83
   2  -8  -2   34.66    4.82
  -2   8   2   31.05    4.30
   2  -8  -2   34.16    4.86
  -2   8   2   32.00    4.93
   2  -8  -2   41.17    5.32
   2  -8  -2   32.77    4.38
  -2   8   2   44.13    5.44
  -2   8   2   28.80    4.25
   2  -8  -2   41.96    6.14
   2  -8  -1    0.79    1.31
  -2   8   1    2.25    1.32
  -2   8   1   -0.47    0.78
  -2   8   1   -0.45    0.86
   2  -8  -1    1.77    1.49
  -2   8   1    0.62    1.03
   2  -8  -1   -0.55    0.75
  -2   8   1   -0.65    1.23
   2  -8  -1    0.51    0.84
   2  -8  -1    0.55    0.91
  -2   8   1   -0.54    0.73
  -2   8   1    1.11    1.18
  -2   8   0    0.51    0.84
   2  -8   0    0.75    1.02
  -2   8   0   -0.40    0.67
   2  -8   0   -0.54    0.89
  -2   8   0    0.41    0.67
  -2   8   0    0.56    1.08
   2  -8   0   -0.49    0.81
  -2   8   0    0.63    0.85
   2  -8   0    0.52    0.70
   2  -8   0    0.96    1.13
  -2   8   0    0.55    0.91
  -2   8   0    0.56    0.93
  -2   8  -1   34.29    4.21
   2  -8   1   37.69    4.54
   2  -8   1   34.42    4.20
  -2   8  -1   34.83    4.59
  -2   8  -1   30.54    3.77
  -2   8  -1   30.27    4.74
   2  -8   1   40.71    4.42
  -2   8  -1   40.71    5.00
  -2   8  -1   37.14    3.91
  -2   8  -1   43.13    5.17
  -2   8  -2    3.70    1.42
   2  -8   2    7.49    1.81
   2  -8   2    5.56    2.12
  -2   8  -2    6.02    1.34
  -2   8  -2    6.82    1.78
   2  -8   2    8.94    2.07
  -2   8  -2    8.26    1.75
   2  -8   2    4.75    1.47
  -2   8  -2    6.59    1.98
  -2   8  -3  229.41   14.66
   2  -8   3  231.53   16.58
  -2   8  -3  278.79   14.70
   2  -8   3  237.45   14.66
   2  -8   3  226.09   13.79
  -2   8  -3  274.72   16.34
  -2   8  -4  135.53    9.47
   2  -8   4  140.44    9.67
  -2   8  -4  135.90   10.74
   2  -8   4  152.65    9.00
   2  -8   4  139.57   11.39
   2  -8   5   52.84    6.34
  -2   8  -5   59.20    6.29
  -2   8  -5   61.71    6.69
  -2   8  -6    0.42    0.69
  -2   8  -6   -0.52    0.86
  -2   8  -6    0.57    0.94
   2  -8   6    0.64    1.22
   2  -8   7  301.42   18.63
  -2   8  -7  296.84   18.12
  -2   8  -7  280.03   17.76
  -2   8  -7  281.97   16.85
   2  -8   7  268.57   17.42
  -2   8  -7  280.24   17.81
  -2   8  -7  278.09   17.91
   2  -8   8   24.17    4.08
  -2   8  -8   30.60    4.05
  -2   8  -8   23.50    3.25
  -2   8  -8   16.58    3.41
  -2   8  -8   25.93    4.27
   2  -8   8   25.68    3.96
  -2   8  -8   25.82    3.99
  -2   8  -8   25.04    3.97
  -2   8  -9    5.03    1.75
  -2   8  -9    4.29    1.55
  -2   8  -9    4.07    1.77
  -2   8  -9    3.98    2.02
   2  -8   9    6.37    2.10
  -2   8  -9    4.48    1.71
  -2   8  -9    7.37    2.18
  -2   8 -10    8.02    2.40
  -2   8 -10    5.63    1.81
  -2   8 -10    4.78    1.78
  -2   8 -11    0.54    0.89
  -2   8 -11    0.71    0.97
  -2   8 -11    1.64    1.05
  -2   8 -12    7.62    2.49
  -2   8 -12    5.08    1.84
  -2   8 -12    5.94    1.88
  -2   8 -13    0.63    1.04
  -2   8 -13    1.94    1.23
  -2   8 -13   -0.50    0.83
  -2   8 -14   10.61    2.47
  -2   8 -14   12.04    2.45
  -2   8 -14   10.98    2.30
  -2   8 -15    1.33    0.96
  -2   8 -15    1.85    0.89
  -2   8 -15    2.76    1.15
   2  -7 -10   28.74    3.56
   2  -7 -10   25.34    3.49
  -2   7  10   21.73    3.03
   2  -7  -9   15.10    3.20
  -2   7   9    8.82    2.23
   2  -7  -9   10.90    2.82
  -2   7   9   10.57    2.48
   2  -7  -9   11.54    2.67
   2  -7  -8   77.21    7.99
   2  -7  -8   61.93    6.60
  -2   7   8   74.76    7.55
   2  -7  -8   62.37    7.18
   2  -7  -8   62.14    7.46
   2  -7  -7   -0.67    1.12
   2  -7  -7   -0.75    1.24
  -2   7   7   -0.71    0.96
   2  -7  -6    1.43    1.37
  -2   7   6    0.75    1.01
  -2   7   6    2.74    1.74
  -2   7   6    2.17    1.38
   2  -7  -5   12.69    3.14
   2  -7  -5   18.48    3.25
   2  -7  -5   10.67    3.06
   2  -7  -5   12.40    3.17
  -2   7   5   13.20    3.34
  -2   7   5   11.16    2.96
  -2   7   5   11.68    3.03
   2  -7  -4   19.84    3.84
   2  -7  -4   22.56    3.67
  -2   7   4   14.77    3.16
  -2   7   4   16.87    3.51
   2  -7  -4   22.28    4.23
   2  -7  -4   19.18    3.86
  -2   7   4   17.31    3.67
   2  -7  -4   26.10    4.42
   2  -7  -3   -0.53    0.72
   2  -7  -3   -0.60    1.15
  -2   7   3    1.05    1.00
   2  -7  -3   -0.72    0.97
  -2   7   3    0.65    0.88
  -2   7   3    1.12    0.93
   2  -7  -3   -0.39    0.64
   2  -7  -3    0.60    1.28
   2  -7  -3   -0.60    0.99
  -2   7   3    0.64    0.86
   2  -7  -2  533.02   28.62
   2  -7  -2  501.77   28.27
   2  -7  -2  518.16   29.90
  -2   7   2  509.61   28.56
  -2   7   2  624.63   30.36
   2  -7  -2  473.86   28.14
  -2   7   2  517.54   28.79
   2  -7  -2  584.08   29.00
   2  -7  -2  540.10   27.70
  -2   7   2  559.88   28.18
  -2   7   2  433.39   27.26
  -2   7   1   20.76    3.36
   2  -7  -1   17.88    3.06
   2  -7  -1   15.52    2.87
  -2   7   1   17.09    2.79
  -2   7   1   21.58    3.07
  -2   7   1   27.41    3.68
  -2   7   1   23.19    3.67
   2  -7  -1   18.07    3.59
  -2   7   1   14.34    3.00
   2  -7  -1   22.85    3.37
   2  -7  -1   20.85    3.16
  -2   7   1   14.44    2.76
  -2   7   0  477.26   27.19
   2  -7   0  537.64   27.04
  -2   7   0  495.09   26.28
   2  -7   0  450.09   26.71
  -2   7   0  484.82   26.76
   2  -7   0  591.26   29.58
  -2   7   0  507.16   27.90
   2  -7   0  509.37   26.67
  -2   7   0  535.91   27.52
  -2   7   0  529.64   26.38
   2  -7   1   14.75    2.38
  -2   7  -1   12.13    2.47
  -2   7  -1   19.34    2.57
   2  -7   1   14.85    2.61
  -2   7  -1   20.30    3.22
  -2   7  -1   19.64    2.76
  -2   7  -1   10.04    2.46
   2  -7   1   18.72    2.67
  -2   7  -1   18.79    2.38
  -2   7  -1   12.96    2.52
   2  -7   2  236.56   14.15
  -2   7  -2  245.35   14.41
   2  -7   2  238.29   15.71
  -2   7  -2  247.96   13.92
   2  -7   2  227.95   13.45
  -2   7  -2  240.83   13.00
  -2   7  -2  259.27   15.23
   2  -7   3  154.83   11.71
  -2   7  -3  167.25    9.85
   2  -7   3  152.70   10.10
   2  -7   3  176.59    9.72
  -2   7  -3  163.59    8.79
  -2   7  -3  152.19   10.99
   2  -7   4  758.38   33.81
   2  -7   4  623.48   34.25
   2  -7   4  716.97   36.90
  -2   7  -4  696.95   33.86
  -2   7  -5  150.47   10.37
   2  -7   5  138.93    8.75
  -2   7  -6   79.97    7.03
  -2   7  -7   10.45    2.52
   2  -7   7   14.53    2.71
  -2   7  -7   15.21    2.83
  -2   7  -8  405.62   21.76
  -2   7  -8  396.56   22.17
   2  -7   8  418.88   22.94
   2  -7   8  377.50   21.97
  -2   7  -8  375.12   22.13
  -2   7  -9    2.50    1.44
  -2   7  -9    1.35    1.14
  -2   7  -9    1.37    0.98
  -2   7  -9    2.49    1.58
  -2   7  -9    1.54    1.10
  -2   7 -10   89.89    7.97
  -2   7 -10   92.80    8.76
  -2   7 -10   75.81    7.27
  -2   7 -10   83.48    7.61
  -2   7 -11  118.70    9.73
  -2   7 -11  121.62    9.66
  -2   7 -11  112.38   10.23
  -2   7 -12  135.68   10.58
  -2   7 -12  122.57   10.10
  -2   7 -12  136.96   11.08
  -2   7 -13   65.27    6.88
  -2   7 -13   74.14    7.49
  -2   7 -13   84.33    7.52
  -2   7 -14   15.34    2.90
  -2   7 -14   13.34    2.65
  -2   7 -14   16.34    2.89
  -2   7 -15    5.37    1.62
  -2   7 -15    7.49    1.71
  -2   7 -16    3.99    1.12
   2  -6 -11   -0.81    0.87
   2  -6 -11   -0.77    1.22
  -2   6  11    0.34    0.65
   2  -6 -10    0.57    1.33
  -2   6  10    0.47    0.78
   2  -6 -10   -0.60    1.41
  -2   6  10    1.69    1.07
   2  -6  -9   -0.71    1.51
   2  -6  -9    0.75    1.43
   2  -6  -9    2.01    1.28
  -2   6   9    0.58    1.25
  -2   6   9    0.57    1.08
   2  -6  -8    7.41    2.75
   2  -6  -8    9.71    2.70
  -2   6   8    7.47    2.46
   2  -6  -8    9.62    2.70
   2  -6  -7    6.07    2.31
  -2   6   7    5.70    2.28
  -2   6   7    8.41    2.52
  -2   6   7    4.82    2.10
   2  -6  -7    6.91    2.49
  -2   6   6  577.03   30.99
  -2   6   6  515.31   30.03
   2  -6  -6  502.45   29.99
   2  -6  -5   20.27    3.94
  -2   6   5   14.35    3.35
   2  -6  -5   17.89    3.19
   2  -6  -5   23.94    4.08
   2  -6  -5   22.55    4.22
  -2   6   5   14.81    3.34
  -2   6   5   18.44    3.64
   2  -6  -5   21.59    3.93
   2  -6  -4   -0.58    0.96
  -2   6   4    0.59    0.98
   2  -6  -4    1.13    0.94
   2  -6  -4   -0.48    0.79
   2  -6  -4    0.63    0.85
   2  -6  -4   -0.59    1.13
   2  -6  -4    0.62    0.84
  -2   6   4    0.52    0.86
  -2   6   4    0.55    0.92
  -2   6   4    1.16    1.11
   2  -6  -3   64.61    6.25
  -2   6   3   47.35    5.65
   2  -6  -3   60.35    5.80
   2  -6  -3   58.19    6.04
  -2   6   3   50.76    5.52
   2  -6  -3   67.50    6.33
  -2   6   3   60.46    6.23
   2  -6  -3   50.20    6.03
   2  -6  -3   59.59    5.14
  -2   6   3   60.62    5.26
  -2   6   3   57.37    5.68
   2  -6  -2  521.55   26.42
  -2   6   2  421.47   25.68
  -2   6   2  519.21   26.84
   2  -6  -2  509.27   27.33
  -2   6   2  497.97   26.32
   2  -6  -2  516.63   25.50
   2  -6  -2  461.92   25.86
  -2   6   2  486.87   25.69
  -2   6   2  458.83   25.32
   2  -6  -1  116.85    8.13
  -2   6   1  113.77    8.43
   2  -6  -1   98.38    7.84
  -2   6   1   94.73    7.63
  -2   6   1  106.74    8.29
   2  -6  -1  102.28    8.63
  -2   6   1  113.41    8.40
   2  -6  -1  112.51    7.81
   2  -6  -1  110.51    7.90
  -2   6   1  129.81    8.28
  -2   6   1   96.87    7.38
  -2   6   0  206.22   13.29
   2  -6   0  240.13   13.47
  -2   6   0  216.57   13.72
   2  -6   0  229.44   12.92
  -2   6   0  210.17   12.46
  -2   6   0  212.82   13.23
  -2   6   0  256.80   13.41
   2  -6   0  217.81   14.31
   2  -6   1   -0.25    0.63
  -2   6  -1   -0.35    0.59
  -2   6  -1    0.83    0.64
  -2   6  -1    0.85    0.57
  -2   6  -1    0.69    0.66
   2  -6   2    8.46    1.44
   2  -6   2    8.56    1.74
  -2   6  -2    8.85    1.89
  -2   6  -2    9.16    1.28
  -2   6  -2    5.59    1.25
   2  -6   2    7.88    1.99
  -2   6  -2    6.28    1.63
   2  -6   3   34.13    2.99
   2  -6   3   46.84    3.96
  -2   6  -3   38.92    2.63
  -2   6  -3   46.88    3.44
   2  -6   4  245.61   13.96
  -2   6  -4  283.52   15.33
   2  -6   4  259.06   13.06
  -2   6  -5   23.71    3.08
   2  -6   5   18.73    2.29
   2  -6   6   37.60    3.37
  -2   6  -6   40.97    4.28
   2  -6   6   35.74    4.02
  -2   6  -7   51.26    5.07
   2  -6   7   60.62    5.30
  -2   6  -8    1.06    1.13
   2  -6   8    0.72    0.60
  -2   6  -8    1.14    0.73
  -2   6  -9    7.65    2.16
  -2   6  -9    9.96    2.43
  -2   6  -9    8.09    2.38
  -2   6 -10   42.79    5.21
  -2   6 -10   36.92    4.34
  -2   6 -10   37.51    4.88
  -2   6 -10   31.50    4.76
  -2   6 -11    4.09    1.77
  -2   6 -11    1.20    1.15
  -2   6 -11    2.53    1.71
  -2   6 -11    1.40    0.90
  -2   6 -12  116.21    9.67
  -2   6 -12  121.91    9.84
  -2   6 -12   92.69    8.97
  -2   6 -13    0.59    1.26
  -2   6 -13    1.16    1.24
  -2   6 -13    0.52    0.86
  -2   6 -14    0.52    1.00
  -2   6 -14    0.49    0.94
  -2   6 -15    0.72    0.78
  -2   6 -15    2.47    1.12
  -2   6 -16   15.61    2.25
  -2   6 -17    3.50    0.76
   2  -5 -12   -0.36    0.69
  -2   5  12    0.95    0.80
   2  -5 -11   35.04    4.83
   2  -5 -11   25.91    4.16
  -2   5  11   31.24    4.01
   2  -5 -10    1.41    1.65
  -2   5  10    1.53    1.09
   2  -5 -10    0.74    1.41
  -2   5  10   -0.56    1.30
   2  -5  -9   59.85    7.39
  -2   5   9   53.51    6.37
   2  -5  -9   54.72    6.88
   2  -5  -9   59.40    7.45
   2  -5  -9   66.44    6.77
  -2   5   8  213.22   15.99
   2  -5  -8  248.02   16.54
  -2   5   8  232.29   16.28
   2  -5  -8  259.19   17.44
   2  -5  -8  249.70   15.45
   2  -5  -8  254.02   17.94
  -2   5   8  220.60   16.19
   2  -5  -7  250.84   16.37
  -2   5   7  211.89   15.69
   2  -5  -7  230.62   16.44
   2  -5  -7  223.44   14.70
  -2   5   7  243.48   16.01
  -2   5   7  241.80   16.21
  -2   5   7  236.30   16.04
   2  -5  -6  114.02    9.66
   2  -5  -6  123.73   10.15
  -2   5   6  100.08    9.22
   2  -5  -6  124.51   10.74
   2  -5  -6  101.56    8.38
  -2   5   6  121.14    9.71
  -2   5   6  114.11    9.48
  -2   5   6  110.93    9.49
  -2   5   5   33.13    4.63
   2  -5  -5   32.17    4.88
   2  -5  -5   38.32    5.10
   2  -5  -5   33.06    4.11
   2  -5  -5   29.64    4.32
   2  -5  -5   34.16    4.48
  -2   5   5   39.88    4.78
  -2   5   5   27.41    4.15
   2  -5  -4   39.84    4.48
   2  -5  -4   36.78    4.49
  -2   5   4   46.63    4.94
  -2   5   4   40.84    4.69
   2  -5  -4   40.21    4.76
   2  -5  -4   36.52    3.42
   2  -5  -4   36.49    4.60
  -2   5   4   31.94    4.36
   2  -5  -4   34.75    4.51
   2  -5  -3  218.75   12.93
  -2   5   3  213.87   13.10
   2  -5  -3  189.03   12.51
   2  -5  -3  165.62   11.85
   2  -5  -3  196.13   12.62
   2  -5  -3  203.50   11.52
  -2   5   3  224.98   11.82
  -2   5   3  179.39   12.06
  -2   5   3  200.00   12.68
  -2   5   3  217.92   12.79
   2  -5  -3  186.08   12.72
   2  -5  -2  448.11   23.42
  -2   5   2  381.11   23.27
   2  -5  -2  470.66   23.62
   2  -5  -2  458.27   22.80
  -2   5   2  430.11   23.05
  -2   5   2  441.74   22.78
   2  -5  -2  504.76   24.60
  -2   5   2  431.66   23.68
   2  -5  -1  569.62   29.36
  -2   5   1  544.36   29.23
  -2   5   1  608.78   29.35
  -2   5   1  664.50   29.93
  -2   5   1  543.21   29.65
   2  -5  -1  628.90   30.72
   2  -5   0  110.81    6.85
  -2   5   0  108.34    7.20
  -2   5   0  114.67    6.79
   2  -5   0   92.15    7.21
  -2   5   0  102.19    6.87
   2  -5   0  103.85    7.74
   2  -5   1   60.48    4.57
  -2   5  -1   77.93    4.69
   2  -5   1   66.43    5.26
  -2   5  -1   65.32    4.81
  -2   5  -1   70.66    5.24
   2  -5   2    4.73    0.91
  -2   5  -2    4.44    1.17
   2  -5   2    2.83    0.97
  -2   5  -2    3.11    0.79
  -2   5  -2    4.78    0.77
  -2   5  -2    4.11    1.06
   2  -5   3    5.77    0.84
   2  -5   3    6.56    1.29
  -2   5  -3    3.98    0.46
  -2   5  -3    3.22    0.94
  -2   5  -3    4.60    0.80
  -2   5  -4 1245.29   53.35
   2  -5   4 1089.18   51.35
   2  -5   4 1181.54   52.26
   2  -5   4 1063.32   50.81
   2  -5   5 3209.65  156.14
   2  -5   5 3306.12  155.40
  -2   5  -5 3626.88  157.42
   2  -5   5 3807.11  157.44
   2  -5   6   40.26    3.53
  -2   5  -6   45.99    4.17
   2  -5   6   37.20    2.96
   2  -5   6   49.13    4.21
   2  -5   7    2.75    0.91
  -2   5  -7    2.72    0.97
   2  -5   8   12.56    2.05
  -2   5  -8   12.48    2.02
  -2   5  -8   13.02    2.36
  -2   5  -9  113.77    9.23
  -2   5  -9  108.99    8.53
  -2   5  -9   95.68    8.83
  -2   5 -10   35.33    4.32
  -2   5 -10   46.29    5.55
  -2   5 -10   29.17    4.58
  -2   5 -10   40.21    4.88
  -2   5 -10   36.76    4.94
  -2   5 -11    7.67    2.52
  -2   5 -11    3.30    1.69
  -2   5 -11    3.13    1.80
  -2   5 -11    1.71    1.45
  -2   5 -11    2.72    1.38
  -2   5 -12   26.03    4.35
  -2   5 -12   25.42    4.26
  -2   5 -12   25.77    3.87
  -2   5 -12   17.77    3.43
  -2   5 -13    3.77    1.81
  -2   5 -13    2.45    1.56
  -2   5 -14    8.80    2.34
  -2   5 -14    4.94    1.91
  -2   5 -15    0.74    0.80
  -2   5 -15    1.70    1.15
  -2   5 -16   13.52    2.08
   2  -4 -13    0.32    0.80
   2  -4 -12   -0.52    0.99
  -2   4  12    1.24    0.96
   2  -4 -12   -0.52    1.32
   2  -4 -11    1.37    1.74
   2  -4 -11    2.81    1.65
   2  -4 -10    0.54    0.90
   2  -4 -10    0.78    1.30
   2  -4 -10    1.62    1.34
   2  -4 -10   -0.69    1.48
   2  -4  -9   38.79    4.95
  -2   4   9   24.89    4.25
  -2   4   9   25.51    4.36
   2  -4  -9   25.09    4.11
   2  -4  -9   33.64    5.57
   2  -4  -9   29.17    5.27
   2  -4  -9   27.61    4.69
  -2   4   9   32.44    4.67
   2  -4  -8   13.52    3.08
  -2   4   8   19.15    3.62
  -2   4   8   11.48    2.89
   2  -4  -8   17.15    3.30
   2  -4  -8   18.87    3.97
  -2   4   8   17.45    3.43
   2  -4  -8   18.84    3.90
   2  -4  -7   30.65    4.37
  -2   4   7   13.60    3.05
  -2   4   7   24.26    3.85
  -2   4   7   23.22    3.60
   2  -4  -7   18.01    3.89
   2  -4  -7   16.72    3.15
   2  -4  -7   16.78    3.64
  -2   4   7   17.01    3.41
   2  -4  -7   22.13    3.87
   2  -4  -6   14.50    3.27
  -2   4   6   13.22    2.77
  -2   4   6   13.07    2.78
  -2   4   6   14.41    2.78
   2  -4  -6   17.68    3.31
  -2   4   6   16.39    3.00
   2  -4  -6    8.27    2.34
   2  -4  -5   98.20    8.00
   2  -4  -5   90.40    7.33
  -2   4   5   92.03    7.93
   2  -4  -5   95.35    7.51
  -2   4   5  108.76    8.06
  -2   4   5   93.31    7.73
   2  -4  -5  110.28    8.62
  -2   4   5  114.43    8.25
   2  -4  -4  226.79   14.37
  -2   4   4  228.57   14.46
   2  -4  -4  244.25   14.84
   2  -4  -4  251.08   12.84
  -2   4   4  248.58   14.51
  -2   4   4  238.80   14.45
   2  -4  -4  247.88   14.46
  -2   4   4  246.44   12.87
  -2   4   3  334.74   17.61
  -2   4   3  298.22   17.36
   2  -4  -3  326.02   17.68
   2  -4  -3  329.54   16.48
  -2   4   3  319.53   16.44
   2  -4  -3  308.84   15.62
   2  -4  -2  216.51   11.80
   2  -4  -2  225.52   12.44
   2  -4  -2  208.19   12.63
  -2   4   2  212.54   12.52
  -2   4   2  215.38   11.86
  -2   4   2  220.90   12.24
   2  -4  -1   47.12    3.73
   2  -4  -1   43.82    3.62
   2  -4  -1   45.58    4.17
  -2   4   1   42.70    3.72
  -2   4   1   48.27    3.99
   2  -4  -1   42.78    4.19
  -2   4   1   49.40    3.76
  -2   4   1   43.05    3.68
   2  -4   0  761.40   33.86
  -2   4   0  610.72   33.46
  -2   4   0  748.81   34.02
   2  -4   0  665.67   34.39
  -2   4   0  798.78   34.42
   2  -4   1  204.09    9.69
  -2   4  -1  183.16    9.74
  -2   4  -1  157.39    9.87
  -2   4  -1  199.01    9.57
   2  -4   1  166.53   10.12
  -2   4  -1  185.28   10.36
   2  -4   2  247.99   12.44
  -2   4  -2  249.72   11.85
  -2   4  -2  239.64   13.05
  -2   4  -2  262.33   12.65
   2  -4   2  262.59   13.41
   2  -4   2  267.69   13.06
  -2   4  -2  275.51   12.32
   2  -4   3  175.30   10.16
   2  -4   3  182.14    8.68
  -2   4  -3  181.42    8.72
  -2   4  -3  175.31    9.38
   2  -4   3  167.25    9.72
  -2   4  -3  193.26   10.37
   2  -4   3  185.18    9.45
   2  -4   4  213.57   11.29
  -2   4  -4  200.45   11.57
   2  -4   4  212.28   10.84
   2  -4   4  216.15   11.74
   2  -4   5  173.69    9.73
  -2   4  -5  178.67    9.99
   2  -4   5  181.28    9.31
   2  -4   5  152.13    9.71
   2  -4   6  207.86   11.37
  -2   4  -6  219.71   11.87
   2  -4   6  229.84   12.08
   2  -4   6  197.15   11.60
  -2   4  -7  360.54   19.78
   2  -4   7  364.17   19.21
   2  -4   7  372.41   18.69
  -2   4  -7  375.15   18.66
   2  -4   7  343.26   18.42
   2  -4   8    0.28    0.46
   2  -4   8    0.68    0.73
  -2   4  -8    0.84    0.81
   2  -4   9   83.79    6.75
  -2   4  -9   75.16    7.43
  -2   4  -9   82.61    7.55
  -2   4  -9   64.96    6.34
  -2   4  -9   85.99    7.30
  -2   4  -9   78.57    7.18
  -2   4 -10   10.14    2.69
  -2   4 -10   10.19    2.42
  -2   4 -10   15.37    3.31
  -2   4 -10   11.61    2.56
  -2   4 -10   13.32    2.86
  -2   4 -11  751.36   40.92
  -2   4 -11  847.76   41.67
  -2   4 -11  815.42   40.65
  -2   4 -12   31.18    4.89
  -2   4 -12   24.91    4.42
  -2   4 -12   27.50    4.39
  -2   4 -13   92.33    8.80
  -2   4 -13   99.77    9.09
  -2   4 -14    1.58    1.13
  -2   4 -14    2.24    1.42
  -2   4 -15    1.25    1.26
  -2   4 -15    0.36    0.85
  -2   4 -16   10.71    1.81
   2  -3 -14   55.56    4.52
  -2   3  13   27.49    3.40
   2  -3 -13   35.27    4.31
   2  -3 -12    0.48    0.92
   2  -3 -12   -0.64    1.38
  -2   3  12   -0.48    0.79
   2  -3 -12    0.64    0.86
   2  -3 -11    0.77    1.05
   2  -3 -11    2.90    1.76
   2  -3 -11    1.52    1.63
  -2   3  10    3.90    1.86
   2  -3 -10    3.19    1.87
   2  -3 -10    3.73    1.68
   2  -3 -10    0.82    1.11
   2  -3 -10    1.38    1.32
   2  -3  -9    6.72    2.09
  -2   3   9    8.79    2.49
  -2   3   9    5.28    1.79
   2  -3  -9    4.28    1.77
   2  -3  -9    6.09    2.32
   2  -3  -9    9.46    3.03
   2  -3  -9    4.75    1.96
   2  -3  -8    1.10    1.05
  -2   3   8    1.63    1.04
  -2   3   8    0.58    0.78
  -2   3   8    0.48    0.79
   2  -3  -8   -0.68    1.13
   2  -3  -8    0.57    0.94
   2  -3  -8    0.71    0.96
  -2   3   8    0.52    0.85
   2  -3  -8   -0.62    1.03
  -2   3   7   57.89    6.07
   2  -3  -7   66.20    6.70
   2  -3  -7   64.34    6.44
  -2   3   7   71.61    6.55
  -2   3   7   66.17    6.09
   2  -3  -7   66.31    6.51
   2  -3  -7   70.57    7.18
  -2   3   7   56.31    6.08
  -2   3   6    8.28    2.05
  -2   3   6   10.21    2.16
  -2   3   6   10.28    2.08
   2  -3  -6   13.11    2.57
  -2   3   6   10.83    2.23
   2  -3  -6    9.64    1.63
   2  -3  -6    8.74    2.10
   2  -3  -5   87.67    6.76
  -2   3   5   82.41    6.59
   2  -3  -5   80.83    6.68
   2  -3  -5   78.56    5.51
  -2   3   5   76.67    6.50
   2  -3  -5   81.37    5.96
  -2   3   5   79.94    6.49
  -2   3   5   87.11    6.56
   2  -3  -4  245.14   12.96
   2  -3  -4  244.53   12.59
  -2   3   4  244.24   12.58
  -2   3   4  259.13   14.25
  -2   3   4  245.50   14.11
   2  -3  -4  268.68   13.92
  -2   3   4  244.55   14.09
   2  -3  -3   36.35    2.84
  -2   3   3   36.04    2.80
  -2   3   3   32.34    3.27
  -2   3   3   33.49    3.30
   2  -3  -3   32.32    3.19
   2  -3  -2 1174.86   54.08
  -2   3   2 1127.90   53.98
   2  -3  -2 1152.38   55.30
   2  -3  -2 1200.68   54.79
  -2   3   2 1146.27   54.68
   2  -3  -1    0.80    0.51
   2  -3  -1    0.81    0.46
   2  -3  -1    0.22    0.52
  -2   3   1    0.47    0.40
  -2   3   1    0.38    0.41
   2  -3   0  127.86    7.15
   2  -3   0  137.44    7.76
  -2   3   0  128.36    7.49
  -2   3   0  144.14    7.46
   2  -3   1  608.67   27.96
   2  -3   1  567.88   28.72
   2  -3   1  624.41   28.79
   2  -3   1  653.02   28.61
  -2   3  -1  581.99   28.42
  -2   3  -1  574.85   28.12
   2  -3   2  352.62   17.82
  -2   3  -2  361.20   16.78
   2  -3   2  377.03   17.45
   2  -3   2  341.47   17.61
  -2   3  -2  354.91   17.18
  -2   3  -2  356.20   16.78
   2  -3   3  190.13   10.26
   2  -3   3  196.10   10.24
   2  -3   3  181.32    9.85
  -2   3  -3  203.23   10.35
  -2   3  -3  190.72    9.26
   2  -3   4  885.06   41.87
  -2   3  -4  868.76   41.86
   2  -3   4  916.06   42.12
   2  -3   4  880.22   41.59
   2  -3   5    5.14    1.00
  -2   3  -5    7.03    1.18
   2  -3   5    6.89    1.21
   2  -3   5    5.31    0.71
  -2   3  -6   35.45    2.82
   2  -3   6   29.26    2.33
   2  -3   6   34.42    3.18
   2  -3   6   33.50    2.75
   2  -3   7  232.84   13.31
  -2   3  -7  239.44   14.27
   2  -3   8   84.11    6.55
  -2   3  -8   78.08    7.01
  -2   3  -9   45.65    5.21
  -2   3  -9   48.17    5.88
  -2   3  -9   58.89    6.36
   2  -3   9   46.92    4.94
  -2   3  -9   52.83    5.76
  -2   3 -10  634.77   33.93
  -2   3 -10  556.11   31.95
  -2   3 -10  627.29   33.75
   2  -3  10  583.94   31.48
  -2   3 -10  618.93   33.08
  -2   3 -11   32.14    5.08
  -2   3 -11   26.10    4.25
  -2   3 -11   36.64    5.32
  -2   3 -11   28.98    4.56
  -2   3 -12  172.44   13.29
  -2   3 -12  150.54   12.69
  -2   3 -12  159.09   12.36
  -2   3 -13   94.58    9.04
  -2   3 -13  109.48    9.75
  -2   3 -14   53.91    6.08
  -2   3 -14   49.32    5.63
  -2   3 -15   47.98    4.64
  -2   3 -15   58.73    5.33
  -2   3 -16    8.87    1.46
   2  -2 -14    0.39    0.74
  -2   2  13    3.16    1.26
   2  -2 -13    4.04    1.75
   2  -2 -12    0.59    1.13
   2  -2 -12    0.72    1.37
   2  -2 -12   -0.54    1.25
   2  -2 -12   -0.70    0.95
   2  -2 -11   76.24    8.24
   2  -2 -11   59.68    6.94
   2  -2 -11   75.23    8.13
  -2   2  11   48.26    6.22
   2  -2 -10   -0.78    0.75
  -2   2  10    0.61    1.01
   2  -2 -10    0.77    1.27
   2  -2 -10    0.66    1.09
  -2   2   9   16.50    3.26
  -2   2   9   17.22    3.12
   2  -2  -9   13.99    3.36
   2  -2  -9   16.30    3.86
   2  -2  -9   15.51    3.33
   2  -2  -9   18.07    3.79
   2  -2  -9   17.65    3.52
   2  -2  -8    5.98    1.97
   2  -2  -8    7.17    2.01
  -2   2   8    6.09    1.77
  -2   2   8    6.64    1.89
  -2   2   8    9.25    2.02
   2  -2  -8    7.82    2.41
   2  -2  -8    5.47    2.03
   2  -2  -8    5.53    2.21
   2  -2  -8    6.97    2.29
   2  -2  -8    7.02    1.70
   2  -2  -7    6.41    1.75
   2  -2  -7    6.10    1.81
  -2   2   7    6.04    1.68
   2  -2  -7    4.30    1.72
   2  -2  -7    4.77    1.38
  -2   2   7    6.14    1.75
  -2   2   7    6.25    1.80
  -2   2   7    6.24    1.63
  -2   2   6  228.73   13.64
   2  -2  -6  237.55   13.95
   2  -2  -6  213.28   14.04
  -2   2   6  207.70   12.98
  -2   2   6  233.72   13.60
   2  -2  -6  233.81   12.86
   2  -2  -5    7.16    0.74
   2  -2  -5    9.92    1.37
  -2   2   5    7.99    1.75
  -2   2   5   11.38    1.90
   2  -2  -5   12.22    1.79
  -2   2   4    0.26    0.56
  -2   2   4    2.71    0.91
   2  -2  -4    1.56    0.45
  -2   2   4    2.09    0.54
   2  -2  -4    1.70    0.73
  -2   2   3  769.60   34.89
   2  -2  -3  714.87   35.19
  -2   2   3  769.21   35.93
  -2   2   3  743.27   35.88
   2  -2  -3  732.58   34.90
   2  -2  -2 6225.56  282.72
  -2   2   1  853.34   39.15
   2  -2  -1  817.87   38.99
  -2   2   0   57.03    3.60
   2  -2   0   55.03    3.60
   2  -2   1   16.10    1.64
   2  -2   1   18.41    1.64
  -2   2  -1   19.68    1.55
   2  -2   1   16.65    1.68
   2  -2   2   37.01    2.81
   2  -2   2   34.09    2.58
  -2   2  -2   37.61    2.21
  -2   2  -2   36.92    2.79
  -2   2  -2   36.31    2.12
  -2   2  -2   35.85    2.39
   2  -2   2   38.13    2.75
   2  -2   3   32.37    2.56
  -2   2  -3   35.66    2.32
   2  -2   3   33.32    2.71
   2  -2   3   33.87    2.27
   2  -2   4  330.19   16.66
  -2   2  -4  339.18   16.69
   2  -2   4  344.87   16.48
   2  -2   4  342.25   17.16
   2  -2   5   14.28    1.50
  -2   2  -5   14.26    1.51
   2  -2   5   13.48    1.56
   2  -2   5   13.78    1.91
   2  -2   6  350.79   16.57
   2  -2   6  323.92   15.40
  -2   2  -7  190.31   12.13
   2  -2   7  181.35   11.40
   2  -2   7  181.98   10.48
  -2   2  -7  186.81   11.54
   2  -2   8   26.28    3.49
   2  -2   8   26.75    3.01
  -2   2  -8   23.44    3.66
  -2   2  -9   81.84    8.17
  -2   2  -9   80.55    8.23
  -2   2  -9   75.87    7.26
   2  -2   9   85.53    7.39
  -2   2  -9   82.24    7.71
  -2   2 -10    4.52    1.96
  -2   2 -10    6.43    2.38
  -2   2 -10    8.13    2.56
   2  -2  10    5.47    1.90
  -2   2 -10    3.83    1.85
  -2   2 -11   90.72    8.84
  -2   2 -11   93.60    9.40
  -2   2 -11   93.91    9.53
  -2   2 -12  338.21   21.72
  -2   2 -12  327.24   21.59
  -2   2 -13   76.40    7.77
  -2   2 -13   64.47    7.28
  -2   2 -14    8.75    2.24
  -2   2 -14   17.59    3.17
  -2   2 -15    4.39    1.33
  -2   2 -15    1.67    0.89
   2  -1 -15    5.48    1.37
   2  -1 -14   24.28    3.67
  -2   1  13    0.41    0.79
   2  -1 -13   -0.58    0.95
   2  -1 -13   -0.65    1.38
   2  -1 -12  154.44   13.15
   2  -1 -12  185.05   14.09
   2  -1 -12  197.99   13.91
   2  -1 -11   14.42    3.47
  -2   1  11   14.32    3.03
   2  -1 -11   15.09    3.24
   2  -1 -11   19.73    4.03
   2  -1 -11   14.61    3.40
  -2   1  10    1.66    1.07
   2  -1 -10    5.09    2.09
   2  -1 -10    3.10    1.28
   2  -1 -10    4.29    2.06
   2  -1 -10    3.11    1.82
   2  -1 -10    2.68    1.58
  -2   1   9   31.15    4.01
  -2   1   9   26.25    3.98
   2  -1  -9   34.91    4.95
   2  -1  -9   32.38    4.82
   2  -1  -9   31.66    5.04
   2  -1  -9   28.77    4.63
   2  -1  -9   30.74    3.88
  -2   1   8  299.84   16.84
   2  -1  -8  268.04   16.72
   2  -1  -8  282.93   16.47
  -2   1   8  292.63   16.54
  -2   1   8  251.95   15.46
   2  -1  -8  288.52   16.22
   2  -1  -8  282.79   17.76
   2  -1  -8  262.77   17.18
   2  -1  -7   23.78    3.34
   2  -1  -7   26.59    3.76
   2  -1  -7   25.70    3.12
  -2   1   7   24.82    3.19
  -2   1   7   23.25    2.88
  -2   1   7   20.94    3.04
   2  -1  -6 2046.11  100.68
   2  -1  -6 2316.72   99.90
  -2   1   6 2115.35   99.56
  -2   1   6 2065.59   99.87
   2  -1  -5   53.74    3.04
   2  -1  -5   57.90    4.28
  -2   1   5   47.25    2.79
  -2   1   5   58.34    4.50
  -2   1   5   45.79    4.02
   2  -1  -4  455.22   21.10
   2  -1  -4  462.82   22.08
  -2   1   4  454.79   21.14
   2  -1  -4  416.22   20.64
  -2   1   4  466.13   22.28
  -2   1   4  468.14   22.40
   2  -1  -3  326.64   15.42
  -2   1   3  329.51   16.48
  -2   1   3  317.04   15.78
   2  -1  -3  337.87   16.62
   2  -1  -3  317.52   15.69
  -2   1   2 3145.13  142.64
   2  -1  -2 3160.98  142.87
   2  -1  -2 3086.19  142.51
  -2   1   1 1892.32   86.80
   2  -1   0 8832.20  400.43
   2  -1   1 1672.99   79.37
   2  -1   1 1651.01   79.58
  -2   1  -2    2.15    0.64
   2  -1   2    1.46    0.47
   2  -1   2    1.52    0.62
  -2   1  -2    1.74    0.56
  -2   1  -2    1.17    0.42
   2  -1   2    1.96    0.57
  -2   1  -3  381.54   17.71
   2  -1   3  345.36   17.37
   2  -1   3  359.72   18.11
   2  -1   3  330.89   17.57
   2  -1   3  362.60   17.54
  -2   1  -3  372.77   17.22
  -2   1  -3  378.10   17.75
  -2   1  -4  178.63    9.26
   2  -1   4  170.62    9.28
   2  -1   4  180.10    9.71
   2  -1   4  193.25   10.37
  -2   1  -4  177.34    9.31
   2  -1   4  181.02    9.23
   2  -1   5  134.31    7.10
   2  -1   5  115.43    6.44
   2  -1   5  119.12    7.38
  -2   1  -5  121.65    6.37
  -2   1  -6  306.90   17.90
   2  -1   6  322.93   17.31
   2  -1   6  346.89   16.82
  -2   1  -7  281.95   17.40
   2  -1   7  310.64   16.80
   2  -1   7  324.24   17.85
  -2   1  -8   44.04    4.60
   2  -1   8   54.48    5.53
   2  -1   8   48.71    4.67
  -2   1  -8   43.15    5.66
  -2   1  -8   36.42    4.75
   2  -1   9  134.64   10.55
  -2   1  -9  144.20   11.72
  -2   1  -9  126.48   10.26
   2  -1  10   27.44    4.43
  -2   1 -10   25.28    4.74
  -2   1 -10   29.48    5.14
   2  -1  11    9.72    2.69
  -2   1 -11   15.84    3.68
  -2   1 -11   15.43    3.92
  -2   1 -12    8.97    2.81
  -2   1 -12   12.05    3.17
  -2   1 -13   72.82    7.55
  -2   1 -13   73.41    7.47
  -2   1 -14   10.91    2.52
  -2   1 -14   14.01    2.60
  -2   1 -15   22.80    2.62
   2   0 -16   19.98    2.10
   2   0 -15   23.95    3.26
   2   0 -14   10.96    2.61
   2   0 -14   11.04    2.89
   2   0 -13  104.61    9.50
   2   0 -13   93.56    8.99
   2   0 -12    0.71    1.51
   2   0 -12   -0.73    1.21
   2   0 -11   44.66    6.20
   2   0 -11   43.93    6.04
   2   0 -11   41.54    5.86
   2   0 -11   43.54    5.06
  -2   0  10    1.48    1.15
   2   0 -10   -0.70    0.67
   2   0 -10    0.66    1.09
   2   0 -10    0.66    1.27
   2   0 -10    2.00    1.43
   2   0 -10    0.99    0.95
  -2   0   9   22.54    3.39
  -2   0   9   26.83    3.50
   2   0  -9   25.04    4.07
   2   0  -9   28.27    4.44
   2   0  -9   27.64    4.20
   2   0  -9   23.70    4.05
   2   0  -9   26.08    3.63
   2   0  -9   23.24    3.53
   2   0  -8    0.51    0.97
   2   0  -8   -0.40    0.67
  -2   0   8   -0.36    0.60
  -2   0   8    0.30    0.49
  -2   0   8   -0.39    0.64
   2   0  -7   92.30    7.62
   2   0  -7  104.46    7.37
  -2   0   7   97.84    6.70
  -2   0   7   95.28    6.99
   2   0  -6 1671.87   67.95
  -2   0   6 1714.13   67.82
  -2   0   6 1700.34   67.51
   2   0  -5   34.82    3.19
   2   0  -5   31.98    2.42
  -2   0   5   30.14    2.95
  -2   0   5   28.88    2.27
   2   0  -4  434.35   21.77
   2   0  -4  454.10   22.38
  -2   0   4  457.65   22.45
  -2   0   4  460.89   21.72
   2   0  -3    2.17    0.66
   2   0  -3    2.15    0.71
  -2   0   3    1.21    0.52
   2   0  -2   23.45    1.94
   2   0  -2   20.05    1.77
   2   0  -2   20.56    1.65
  -2   0   2   18.59    1.87
   2   0  -1  189.55    8.82
  -2   0   1  184.17    9.15
   2   0   0 5012.44  227.90
  -2   0  -1 7377.37  306.20
   2   0   1 6835.20  306.27
   2   0   1 6256.95  306.16
  -2   0  -1 6511.37  306.35
  -2   0  -2   72.01    4.13
   2   0   2   61.71    3.97
  -2   0  -2   62.78    4.15
   2   0   2   54.05    3.96
  -2   0  -2   62.58    4.06
   2   0   2   58.44    3.97
  -2   0  -2   62.98    4.67
  -2   0  -3   -0.18    0.39
  -2   0  -3   -0.14    0.33
   2   0   3    0.60    0.43
   2   0   3    0.16    0.35
  -2   0  -3    0.28    0.32
   2   0   3    1.12    0.62
  -2   0  -3    0.27    0.59
   2   0   4  164.77    8.96
  -2   0  -4  174.23    9.53
   2   0   4  173.32    9.95
   2   0   4  178.83    9.63
  -2   0  -4  176.22   10.70
  -2   0  -4  166.11    8.88
  -2   0  -5   42.79    4.30
   2   0   5   36.93    3.54
  -2   0  -5   45.93    3.79
   2   0   5   45.65    4.01
  -2   0  -6  266.24   16.14
   2   0   6  280.17   15.14
  -2   0  -6  272.91   16.43
   2   0   6  284.86   15.72
  -2   0  -7  666.33   35.87
   2   0   7  682.99   34.13
  -2   0  -7  700.39   35.83
  -2   0  -7  678.07   34.98
  -2   0  -7  646.42   34.99
   2   0   7  747.57   35.26
  -2   0  -8    1.16    1.24
   2   0   8    0.45    0.44
  -2   0  -8    2.29    1.24
  -2   0  -8    1.87    1.10
   2   0   8    1.73    1.23
  -2   0  -8    0.67    1.56
  -2   0  -9   69.65    7.74
  -2   0  -9   83.61    7.52
  -2   0  -9   95.96    9.39
   2   0   9   85.92    7.59
   2   0   9   95.14    8.65
  -2   0 -10   48.62    6.78
   2   0  10   55.16    6.63
  -2   0 -10   55.65    6.67
  -2   0 -11  110.64   10.68
  -2   0 -11  114.61   11.11
  -2   0 -12   10.71    3.11
  -2   0 -12   15.15    3.43
  -2   0 -13    0.56    1.07
  -2   0 -13    0.55    0.91
  -2   0 -14   12.24    2.25
  -2   0 -14    8.46    1.79
   2   1 -16    0.25    0.49
   2   1 -15   57.75    5.60
   2   1 -15   54.69    5.58
   2   1 -14  180.39   13.03
   2   1 -13   74.38    7.87
   2   1 -12    2.89    1.70
   2   1 -12    2.12    1.51
   2   1 -12    3.30    1.49
   2   1 -11   24.30    4.41
   2   1 -11   31.10    4.89
   2   1 -11   24.62    3.94
   2   1 -11   30.57    4.28
  -2  -1  10    0.86    0.71
   2   1 -10    0.61    1.16
   2   1 -10    3.26    1.65
   2   1 -10   -0.62    0.84
   2   1 -10    0.61    0.83
   2   1 -10    0.51    0.84
   2   1 -10    1.06    0.87
  -2  -1   9   15.60    2.47
  -2  -1   9   14.27    2.51
   2   1  -9   15.08    3.21
   2   1  -9   22.11    3.52
   2   1  -9   18.41    3.34
   2   1  -9    9.87    2.39
   2   1  -9   15.20    2.81
   2   1  -8    3.72    1.44
  -2  -1   8    8.17    1.57
  -2  -1   8    6.44    1.50
   2   1  -8    9.12    2.04
   2   1  -7   59.74    5.53
  -2  -1   7   56.41    4.61
  -2  -1   7   61.72    4.88
   2   1  -7   52.92    5.01
  -2  -1   6  326.54   16.69
  -2  -1   6  323.35   17.50
   2   1  -6  345.56   16.78
   2   1  -6  355.25   18.16
  -2  -1   5   96.12    6.04
  -2  -1   5  102.57    6.51
   2   1  -5   99.66    6.62
   2   1  -5  103.39    6.17
  -2  -1   4    1.97    0.74
   2   1  -4    2.22    0.82
   2   1  -4    2.77    0.81
  -2  -1   3    2.54    0.78
  -2  -1   3    1.49    0.52
   2   1  -3    1.38    0.38
   2   1  -3    0.80    0.47
   2   1  -3    1.49    0.69
  -2  -1   2  469.49   21.83
  -2  -1   2  488.18   22.25
   2   1  -2  480.06   21.00
   2   1  -1 9999.00  427.23
  -2  -1   1 9055.08  426.97
   2   1  -1 9302.20  426.24
  -2  -1   0  996.65   46.20
   2   1   0 1040.15   47.01
  -2  -1   0  924.06   46.79
   2   1   0 1018.96   46.39
   2   1   1  411.14   20.52
  -2  -1  -1  420.31   20.65
  -2  -1  -1  443.93   20.36
   2   1   1  381.93   20.35
   2   1   1  416.59   20.48
   2   1   1  414.87   20.63
  -2  -1  -2  596.49   27.90
  -2  -1  -2  580.21   29.02
   2   1   2  646.06   28.30
   2   1   2  583.58   28.09
   2   1   3   98.24    6.38
  -2  -1  -3   97.24    5.95
  -2  -1  -3   98.82    7.18
  -2  -1  -3   87.19    5.96
   2   1   3   98.05    6.49
   2   1   3   94.93    5.94
   2   1   4    0.16    0.30
  -2  -1  -4    0.40    0.85
   2   1   4    0.27    0.58
   2   1   4   -0.30    0.49
  -2  -1  -4   -0.15    0.33
  -2  -1  -4    0.25    0.48
  -2  -1  -5    4.72    1.47
  -2  -1  -5    6.88    1.51
   2   1   5    5.03    1.36
  -2  -1  -5    4.50    1.57
   2   1   5    3.88    1.41
   2   1   6  181.07   11.23
   2   1   6  159.35   10.44
  -2  -1  -6  158.18   10.56
  -2  -1  -6  144.63   10.93
   2   1   6  184.74   11.14
  -2  -1  -6  145.61   10.82
  -2  -1  -6  156.01   10.78
  -2  -1  -6  176.49   11.58
   2   1   7   78.81    7.07
  -2  -1  -7   79.40    6.87
   2   1   7   83.82    6.89
  -2  -1  -7   86.35    7.48
  -2  -1  -7   82.47    7.29
  -2  -1  -7   73.98    7.32
   2   1   8   12.47    2.99
  -2  -1  -8   11.07    3.04
  -2  -1  -8    9.18    2.28
   2   1   8   12.98    2.88
  -2  -1  -8   15.02    2.99
  -2  -1  -8   14.35    2.89
  -2  -1  -8   10.41    2.74
  -2  -1  -9   32.89    5.06
  -2  -1  -9   41.34    5.24
  -2  -1  -9   34.06    4.77
  -2  -1  -9   39.79    6.07
   2   1   9   43.57    5.44
   2   1   9   45.69    5.94
  -2  -1 -10    0.83    1.12
   2   1  10   -0.73    0.98
  -2  -1 -11   41.05    6.18
  -2  -1 -11   67.11    7.75
  -2  -1 -12    1.29    1.38
  -2  -1 -12    1.28    1.37
  -2  -1 -13    6.28    1.84
  -2  -1 -13    6.12    1.93
  -2  -1 -14    0.23    0.55
   2   2 -16    3.92    1.33
   2   2 -15   31.78    4.18
   2   2 -15   33.87    4.42
   2   2 -14   57.37    6.32
   2   2 -14   52.34    6.25
   2   2 -13    0.56    0.76
   2   2 -13    0.70    1.63
   2   2 -13    1.32    1.26
   2   2 -12   83.86    7.93
   2   2 -12   67.28    7.14
   2   2 -12   95.52    8.70
   2   2 -12   84.19    8.68
   2   2 -11   24.33    4.05
   2   2 -11   23.74    3.91
   2   2 -11   23.27    4.10
   2   2 -11   29.74    4.81
   2   2 -10   91.90    8.45
   2   2 -10  113.55    9.08
   2   2 -10   98.37    8.80
   2   2 -10  109.50    9.48
  -2  -2   9   46.75    4.50
  -2  -2   9   50.48    4.71
   2   2  -9   58.91    5.76
   2   2  -9   48.85    5.41
  -2  -2   8   52.40    4.80
  -2  -2   8   63.40    4.92
   2   2  -8   71.67    6.06
  -2  -2   7    5.77    1.18
  -2  -2   7    3.79    1.24
   2   2  -7    6.08    1.20
   2   2  -7    5.37    1.59
  -2  -2   6  131.40    8.27
   2   2  -6  144.84    8.42
  -2  -2   5   43.99    2.83
  -2  -2   5   43.65    3.77
   2   2  -5   43.65    3.74
  -2  -2   4   23.00    2.11
  -2  -2   4   21.13    2.51
   2   2  -4   20.23    2.45
   2   2  -4   23.56    2.41
  -2  -2   3  222.96   11.14
   2   2  -3  190.81   10.04
   2   2  -3  217.35   11.62
  -2  -2   2 1893.17   95.90
   2   2  -2 2090.38   94.86
   2   2  -2 2178.99   95.60
   2   2  -2 2109.75   96.42
   2   2  -1    4.37    0.98
  -2  -2   1    3.34    1.05
  -2  -2   1    3.17    0.69
   2   2  -1    1.81    0.59
   2   2  -1    2.89    0.90
   2   2   0  659.19   32.68
  -2  -2   0  659.57   33.45
  -2  -2   0  662.50   32.97
  -2  -2   0  661.00   32.04
  -2  -2   0  602.11   31.84
   2   2   0  755.54   32.42
   2   2   0  770.52   33.22
   2   2   1 1716.75   82.06
  -2  -2  -1 1756.34   82.23
  -2  -2  -1 1746.86   81.59
   2   2   1 1891.20   82.20
   2   2   1 1704.78   82.05
   2   2   2  132.81    8.59
  -2  -2  -2  138.17    9.59
  -2  -2  -2  136.73    8.50
  -2  -2  -2  165.86    8.84
  -2  -2  -2  132.43    8.20
   2   2   2  139.29    8.78
   2   2   2  130.98    8.32
   2   2   3    2.95    0.90
  -2  -2  -3    2.40    0.93
  -2  -2  -3    2.62    0.89
   2   2   3    1.55    0.84
  -2  -2  -3    2.64    1.27
   2   2   3    5.07    1.33
   2   2   4  192.03   11.95
  -2  -2  -4  190.23   10.54
  -2  -2  -4  192.36   12.93
   2   2   4  174.50   11.61
  -2  -2  -4  194.04   11.73
  -2  -2  -4  180.00   11.95
   2   2   4  196.73   12.12
  -2  -2  -4  204.10   11.78
  -2  -2  -4  192.90   11.97
   2   2   5   25.74    3.59
  -2  -2  -5   23.19    3.86
   2   2   5   28.03    3.54
  -2  -2  -5   23.00    3.25
  -2  -2  -5   21.86    3.45
   2   2   5   27.48    3.62
  -2  -2  -5   28.48    3.65
   2   2   5   31.46    3.86
  -2  -2  -5   19.05    2.98
  -2  -2  -5   21.73    3.43
   2   2   6  104.77    8.78
  -2  -2  -6  106.77    9.47
   2   2   6  115.34    8.84
  -2  -2  -6  120.92    8.94
  -2  -2  -6  109.83    9.24
   2   2   6  100.82    8.38
  -2  -2  -6  115.26    9.01
  -2  -2  -6  121.23    9.45
  -2  -2  -6  121.68    9.25
   2   2   7   61.74    6.76
   2   2   7   38.71    5.21
  -2  -2  -7   56.19    5.79
   2   2   7   49.72    5.47
  -2  -2  -7   41.77    5.50
  -2  -2  -7   36.54    4.98
  -2  -2  -7   47.73    5.64
   2   2   8    1.45    1.38
  -2  -2  -8    0.81    1.34
  -2  -2  -8    1.13    1.08
   2   2   8    2.48    1.45
  -2  -2  -8    0.61    1.01
  -2  -2  -8    1.88    1.47
  -2  -2  -8    0.62    1.04
  -2  -2  -9   12.67    3.48
  -2  -2  -9   13.78    2.90
   2   2   9   11.94    2.95
   2   2   9   21.04    3.76
  -2  -2  -9   17.29    3.33
  -2  -2  -9   10.59    2.73
   2   2   9   11.27    3.11
   2   2  10   75.45    7.38
  -2  -2 -10   81.95    8.90
  -2  -2 -11   57.46    7.08
  -2  -2 -11   70.82    7.76
  -2  -2 -12   13.93    2.93
  -2  -2 -12   10.97    2.61
  -2  -2 -13    7.23    1.59
  -2  -2 -13   11.67    1.99
   2   3 -17   21.60    2.13
   2   3 -16  139.24    9.14
   2   3 -15    7.47    2.16
   2   3 -15    9.81    2.27
   2   3 -14   78.64    7.56
   2   3 -14   78.86    7.85
   2   3 -13    1.70    1.63
   2   3 -13    3.06    1.55
   2   3 -13    2.76    1.98
   2   3 -13    2.50    1.69
   2   3 -12  374.37   22.63
   2   3 -12  346.73   22.18
   2   3 -12  382.56   23.37
   2   3 -12  401.40   23.08
   2   3 -11  225.37   15.57
   2   3 -11  213.53   15.23
   2   3 -11  227.90   14.15
   2   3 -11  254.60   15.87
   2   3 -11  231.40   16.12
   2   3 -10  166.15   11.00
   2   3 -10  147.55   11.58
   2   3 -10  160.08   11.95
   2   3 -10  149.85   11.96
   2   3 -10  178.44   12.06
   2   3  -9   69.61    6.41
   2   3  -9   57.12    6.25
  -2  -3   8   64.64    5.30
  -2  -3   8   75.28    5.70
   2   3  -8   74.46    5.44
  -2  -3   7   16.87    2.47
   2   3  -7   18.85    2.52
  -2  -3   6  737.24   35.28
  -2  -3   6  677.40   33.43
   2   3  -6  743.79   35.25
   2   3  -6  712.60   35.01
  -2  -3   5    6.20    1.26
   2   3  -5   10.37    1.88
   2   3  -5   11.51    1.80
  -2  -3   4   77.03    5.29
   2   3  -4   64.44    4.78
   2   3  -4   66.31    5.42
  -2  -3   3  453.91   24.20
   2   3  -3  486.97   22.01
   2   3  -3  461.68   22.44
   2   3  -3  483.09   23.32
  -2  -3   2  226.06   14.41
  -2  -3   2  258.70   13.03
   2   3  -2  265.89   13.04
   2   3  -2  276.77   13.87
   2   3  -2  231.92   14.08
   2   3  -2  275.94   13.10
   2   3  -2  262.07   14.62
  -2  -3   1  341.02   17.96
  -2  -3   1  346.79   16.13
   2   3  -1  339.96   16.85
   2   3  -1  307.75   16.05
   2   3  -1  295.88   15.29
   2   3  -1  342.94   17.68
  -2  -3   0 2259.54   99.23
   2   3   0 2395.39   98.15
  -2  -3   0 2332.32   97.19
   2   3   0 2358.67   97.38
   2   3   0 2278.84   97.69
   2   3   0 2235.74   98.13
   2   3   0 1919.89   95.22
   2   3   1   16.72    2.39
  -2  -3  -1   13.20    1.98
   2   3   1   15.45    2.32
  -2  -3  -1   11.69    2.11
   2   3   2   56.87    4.85
  -2  -3  -2   45.88    4.33
   2   3   2   46.37    4.59
  -2  -3  -2   44.98    5.29
  -2  -3  -2   47.26    4.48
   2   3   2   45.94    4.71
  -2  -3  -2   50.18    4.57
  -2  -3  -2   53.13    4.45
  -2  -3  -2   58.00    4.72
   2   3   2   36.94    3.95
  -2  -3  -3    1.44    0.91
  -2  -3  -3    0.93    0.66
   2   3   3    0.40    0.66
   2   3   3    0.40    0.66
  -2  -3  -3    1.11    1.06
  -2  -3  -3    0.92    0.59
  -2  -3  -3    1.17    0.83
   2   3   3   -0.42    0.69
  -2  -3  -3    0.38    0.72
  -2  -3  -3    0.69    0.74
   2   3   3    0.28    0.54
  -2  -3  -3    0.67    0.71
  -2  -3  -4   17.65    2.92
  -2  -3  -4   15.40    2.47
   2   3   4   20.70    3.21
  -2  -3  -4   15.34    3.20
   2   3   4   18.57    3.07
   2   3   4   18.30    3.10
  -2  -3  -4   22.69    3.40
   2   3   4   12.71    2.68
  -2  -3  -4   18.60    2.90
  -2  -3  -4   16.78    2.73
  -2  -3  -5   16.07    3.02
  -2  -3  -5   14.80    2.69
   2   3   5   16.84    3.03
  -2  -3  -5   14.09    2.91
  -2  -3  -5   18.25    3.04
  -2  -3  -5   13.45    2.77
  -2  -3  -5   12.73    2.69
   2   3   5   17.80    3.19
  -2  -3  -5   12.22    2.84
  -2  -3  -5   16.10    3.46
   2   3   5   13.75    2.75
   2   3   5   12.14    2.70
   2   3   6  218.97   15.13
   2   3   6  214.91   14.87
  -2  -3  -6  209.98   15.74
  -2  -3  -6  220.68   14.87
   2   3   6  226.32   14.65
  -2  -3  -6  226.89   15.47
  -2  -3  -6  223.40   15.02
  -2  -3  -6  250.12   15.26
   2   3   7    4.20    1.73
   2   3   7    5.20    2.07
  -2  -3  -7    4.21    1.92
  -2  -3  -7    2.56    1.38
  -2  -3  -7    2.66    1.69
   2   3   7    4.33    1.96
  -2  -3  -8   42.28    6.54
  -2  -3  -8   42.84    5.59
  -2  -3  -8   39.68    5.56
  -2  -3  -8   46.58    6.02
   2   3   8   48.47    6.48
   2   3   8   54.80    6.40
  -2  -3  -9    2.34    1.49
  -2  -3  -9    1.65    1.94
   2   3   9    5.05    1.92
  -2  -3  -9    8.34    2.26
  -2  -3 -10    7.26    3.12
   2   3  10    7.10    2.24
  -2  -3 -11   49.91    5.84
  -2  -3 -11   55.25    6.27
  -2  -3 -12    2.51    1.14
  -2  -3 -12    2.52    1.09
   2   4 -17   24.21    2.46
   2   4 -16    5.90    1.56
   2   4 -15   13.62    2.74
   2   4 -15   11.54    2.62
   2   4 -14   69.57    7.14
   2   4 -14   73.58    7.06
   2   4 -14   61.46    6.47
   2   4 -13  157.40   11.91
   2   4 -13  141.95   11.32
   2   4 -13  164.51   11.55
   2   4 -13  124.76    9.50
   2   4 -13  128.07   10.90
   2   4 -12   -0.67    1.57
   2   4 -12    0.59    1.12
   2   4 -12    0.65    1.38
   2   4 -12    1.42    1.28
   2   4 -12    0.65    1.08
   2   4 -11   93.23    8.67
   2   4 -11   96.30    7.94
   2   4 -11   77.19    7.93
   2   4 -11   82.78    8.31
   2   4 -11   92.26    8.11
   2   4 -10   74.65    7.39
   2   4 -10   70.22    6.72
   2   4 -10   68.42    6.67
   2   4 -10   77.30    7.70
   2   4  -9   63.23    6.19
   2   4  -9   68.65    6.13
   2   4  -9   60.86    6.64
   2   4  -9   60.20    5.28
   2   4  -8   45.72    4.85
   2   4  -8   41.91    4.32
  -2  -4   8   36.28    4.23
   2   4  -7  146.37    9.45
   2   4  -7  133.92    9.29
  -2  -4   7  123.14    9.30
   2   4  -6   82.35    6.82
   2   4  -6   97.33    6.81
  -2  -4   6   89.38    6.32
   2   4  -5  295.87   15.42
   2   4  -5  279.17   16.36
  -2  -4   5  271.00   15.59
   2   4  -4  544.86   26.46
  -2  -4   4  554.28   25.55
   2   4  -4  468.87   27.30
  -2  -4   4  553.82   27.79
   2   4  -3   33.84    2.79
   2   4  -3   23.59    3.39
  -2  -4   3   38.80    2.70
   2   4  -3   31.04    2.31
   2   4  -3   36.75    3.31
   2   4  -3   34.66    3.80
  -2  -4   3   34.57    3.90
   2   4  -2   12.79    1.37
   2   4  -2   14.22    2.45
  -2  -4   2   14.09    1.64
   2   4  -2   11.17    2.17
   2   4  -2   14.52    1.65
  -2  -4   2   16.28    2.75
   2   4  -2   13.37    2.05
   2   4  -1    0.38    0.88
  -2  -4   1    1.38    0.98
   2   4  -1    2.05    0.88
  -2  -4   1   -0.23    0.50
   2   4  -1    0.21    0.46
   2   4   0 1035.59   49.88
   2   4   0 1022.19   50.40
  -2  -4   0  998.50   50.06
   2   4   0  972.81   50.88
  -2  -4   0 1112.29   52.58
   2   4   0 1035.13   50.89
   2   4   0 1056.51   51.18
  -2  -4   0 1070.19   49.98
   2   4   0 1107.86   51.14
   2   4   1   77.21    6.32
   2   4   1   69.48    6.31
  -2  -4  -1   73.24    6.42
   2   4   1   76.63    6.53
   2   4   1   81.62    6.80
  -2  -4  -1   79.74    6.10
  -2  -4  -1   70.48    5.86
   2   4   1   74.08    6.23
  -2  -4  -2    0.39    0.75
   2   4   2    1.28    0.92
  -2  -4  -2   -0.63    1.04
   2   4   2    0.45    0.87
  -2  -4  -2    0.82    0.78
   2   4   2    0.47    1.00
  -2  -4  -2   -0.39    0.65
  -2  -4  -2    1.18    0.84
  -2  -4  -2    0.38    0.72
   2   4   2    0.73    0.78
   2   4   3   32.24    4.22
  -2  -4  -3   23.44    3.52
   2   4   3   25.94    3.54
  -2  -4  -3   38.13    4.10
  -2  -4  -3   21.79    3.13
  -2  -4  -3   21.96    4.14
   2   4   3   30.84    4.14
  -2  -4  -3   20.39    3.29
   2   4   3   23.99    3.69
  -2  -4  -3   20.22    3.23
   2   4   3   20.51    3.57
  -2  -4  -3   26.35    3.86
  -2  -4  -3   23.65    3.17
   2   4   4   34.91    4.72
  -2  -4  -4   21.16    3.59
  -2  -4  -4   25.41    3.57
  -2  -4  -4   27.47    4.73
   2   4   4   27.56    4.17
   2   4   4   20.53    3.61
   2   4   4   25.84    3.98
  -2  -4  -4   24.79    3.97
  -2  -4  -4   24.67    3.76
  -2  -4  -4   21.98    3.62
   2   4   4   19.04    3.58
  -2  -4  -4   24.49    3.50
   2   4   5  360.31   19.97
  -2  -4  -5  323.78   20.79
  -2  -4  -5  267.43   17.51
  -2  -4  -5  320.99   19.06
   2   4   5  294.29   18.69
  -2  -4  -5  285.27   18.66
  -2  -4  -5  281.76   19.02
  -2  -4  -5  315.85   19.02
   2   4   5  310.98   19.33
   2   4   5  306.70   19.37
   2   4   5  268.49   18.62
   2   4   5  322.64   19.45
  -2  -4  -6    8.22    2.50
   2   4   6    4.63    1.92
  -2  -4  -6    2.78    1.77
   2   4   6    1.86    1.46
  -2  -4  -6    3.27    1.66
   2   4   6    5.41    2.05
  -2  -4  -6    9.56    2.96
   2   4   6    3.29    1.79
   2   4   6    4.27    2.37
  -2  -4  -7   74.78    7.89
  -2  -4  -7   99.03    8.94
  -2  -4  -7   92.28    8.93
   2   4   7   80.86    8.60
   2   4   7   72.49    8.13
  -2  -4  -8   42.52    5.65
  -2  -4  -8   45.98    6.72
   2   4   8   41.00    5.66
  -2  -4  -8   45.95    5.69
  -2  -4  -9  124.79   10.97
   2   4   9  112.94    9.64
  -2  -4 -10    4.07    1.77
   2   4  10    4.08    1.42
  -2  -4 -11    7.78    1.95
  -2  -4 -11    3.64    1.41
   2   5 -16    7.55    1.68
   2   5 -15    6.06    1.85
   2   5 -15    9.78    2.23
   2   5 -15   12.42    2.42
   2   5 -14    6.52    1.73
   2   5 -14    1.13    1.33
   2   5 -14    3.04    1.54
   2   5 -14    5.91    1.93
   2   5 -13   71.38    7.60
   2   5 -13   73.90    7.68
   2   5 -13   77.44    7.07
   2   5 -13   85.14    7.60
   2   5 -13   74.51    7.52
   2   5 -12  627.94   33.42
   2   5 -12  643.67   33.45
   2   5 -12  599.75   34.48
   2   5 -12  606.46   33.88
   2   5 -11  150.73   11.14
   2   5 -11  143.89   10.71
   2   5 -11  130.28   10.97
   2   5 -11  144.34   11.82
   2   5 -11  148.30   11.40
   2   5 -10    9.54    2.42
   2   5 -10    3.81    1.67
   2   5 -10    5.41    2.07
   2   5 -10   10.24    2.29
   2   5 -10    8.38    2.22
   2   5  -9    3.48    1.39
   2   5  -9    4.45    2.20
   2   5  -9    1.50    1.08
   2   5  -9    5.14    1.78
  -2  -5   9    5.36    1.62
   2   5  -9    4.93    1.58
  -2  -5   8   49.56    5.33
   2   5  -8   34.52    4.32
   2   5  -8   37.73    4.59
   2   5  -8   40.73    4.68
   2   5  -8   36.28    4.57
   2   5  -7   93.36    8.05
   2   5  -7  105.32    7.73
   2   5  -7  108.28    8.46
  -2  -5   6  289.05   15.83
   2   5  -6  248.81   16.05
   2   5  -6  255.76   14.94
   2   5  -6  274.51   16.36
   2   5  -5   30.98    3.26
   2   5  -5   31.37    4.14
   2   5  -5   30.89    4.00
  -2  -5   5   40.94    4.53
   2   5  -5   36.36    4.48
   2   5  -5   40.12    4.43
   2   5  -4   14.82    2.66
   2   5  -4   11.15    2.22
  -2  -5   4   13.40    2.67
  -2  -5   4   11.05    1.36
   2   5  -4   12.55    1.72
   2   5  -3  116.88    8.53
   2   5  -3   93.81    5.79
   2   5  -3   95.59    7.81
  -2  -5   3   93.72    6.01
  -2  -5   3  112.22    6.84
   2   5  -3   90.01    7.90
   2   5  -3  109.55    7.28
   2   5  -3  112.42    8.24
   2   5  -3   99.73    5.73
   2   5  -2  101.03    6.21
   2   5  -2  110.64    8.11
   2   5  -2  102.60    7.28
  -2  -5   2   86.09    6.81
   2   5  -2   95.39    7.93
  -2  -5   2  106.81    8.78
   2   5  -2   96.33    7.81
   2   5  -2  106.68    8.23
  -2  -5   2   96.19    6.61
   2   5  -2   87.60    7.66
   2   5  -1  494.69   25.40
   2   5  -1  459.60   24.23
  -2  -5   1  455.19   24.96
   2   5  -1  469.72   26.12
  -2  -5   1  513.02   27.74
  -2  -5   1  490.23   24.74
   2   5  -1  496.61   26.28
   2   5  -1  489.19   26.16
   2   5   0   10.59    2.07
  -2  -5   0   15.43    2.63
   2   5   0   11.22    2.50
  -2  -5   0    9.02    2.61
  -2  -5   0   10.78    2.58
   2   5   0   11.95    2.38
   2   5   0   15.45    2.96
  -2  -5   0   16.35    2.44
  -2  -5   0   15.37    2.52
  -2  -5   0   18.08    2.63
   2   5   0   13.42    2.61
   2   5   0   20.12    3.12
   2   5   1   14.10    2.52
  -2  -5  -1   16.01    2.88
   2   5   1   15.65    2.89
  -2  -5  -1   13.81    2.76
   2   5   1   10.31    2.64
   2   5   1   12.98    2.63
  -2  -5  -1   11.09    2.33
   2   5   1   19.82    3.38
  -2  -5  -1   20.77    3.30
   2   5   1   17.34    3.33
   2   5   1   15.12    2.81
  -2  -5  -1   11.62    2.30
   2   5   1   17.15    3.00
   2   5   2   47.36    4.84
   2   5   2   33.61    4.64
  -2  -5  -2   32.90    4.24
   2   5   2   37.82    4.65
   2   5   2   46.45    5.28
   2   5   2   39.49    5.26
  -2  -5  -2   39.87    4.67
   2   5   2   36.79    4.91
  -2  -5  -2   38.96    4.64
  -2  -5  -2   36.59    4.86
   2   5   2   31.81    4.89
   2   5   2   36.26    4.94
  -2  -5  -2   39.06    4.68
  -2  -5  -2   38.34    5.84
   2   5   3    1.86    1.19
  -2  -5  -3    0.82    1.12
  -2  -5  -3    1.96    1.24
  -2  -5  -3    0.55    0.75
   2   5   3    0.61    1.02
  -2  -5  -3    1.63    1.04
  -2  -5  -3    3.05    1.55
   2   5   3   -0.67    1.10
   2   5   3    0.56    0.92
   2   5   3    1.99    1.42
   2   5   4   12.93    3.14
  -2  -5  -4   18.15    4.13
   2   5   4   22.86    4.10
  -2  -5  -4   22.01    3.60
  -2  -5  -4   17.72    3.46
   2   5   4   15.97    3.39
  -2  -5  -4   21.37    3.74
  -2  -5  -4   11.34    2.80
  -2  -5  -4   23.51    4.14
   2   5   4   22.98    4.13
   2   5   4   22.73    3.95
   2   5   4   18.73    3.73
  -2  -5  -5   65.39    8.10
   2   5   5   58.94    7.04
  -2  -5  -5   69.47    6.69
  -2  -5  -5   53.97    6.72
   2   5   5   57.58    6.71
  -2  -5  -5   74.12    7.43
  -2  -5  -5   58.97    6.85
   2   5   5   58.75    6.95
   2   5   5   59.55    6.99
   2   5   5   49.46    6.46
   2   5   5   52.23    6.66
   2   5   6   -0.75    1.60
  -2  -5  -6    2.03    1.71
   2   5   6   -0.60    0.99
  -2  -5  -6   -0.73    0.99
  -2  -5  -6   -0.69    0.93
   2   5   6    0.65    1.24
   2   5   6   -0.72    0.98
   2   5   6    0.72    0.97
  -2  -5  -7   -0.66    1.09
  -2  -5  -7   -0.64    0.87
   2   5   7    0.71    1.18
  -2  -5  -8    8.22    2.40
   2   5   8   14.71    3.14
  -2  -5  -8    9.89    2.51
  -2  -5  -8   14.45    3.49
   2   5   9   -0.46    0.89
  -2  -5  -9   -0.58    1.57
  -2  -5 -10   -0.40    0.93
   2   6 -16    9.01    1.76
   2   6 -15    2.26    1.37
   2   6 -15    1.94    1.05
   2   6 -14   90.51    7.45
   2   6 -14   83.09    7.93
   2   6 -14   86.04    7.18
   2   6 -14   68.45    6.62
   2   6 -13  518.54   27.28
   2   6 -13  519.54   28.95
   2   6 -13  473.23   27.32
   2   6 -13  467.16   26.88
   2   6 -12  221.66   15.92
   2   6 -12  251.38   15.68
   2   6 -12  258.99   17.50
   2   6 -12  256.16   16.39
   2   6 -12  237.89   15.70
   2   6 -11   14.23    3.07
   2   6 -11   15.19    3.19
   2   6 -11   10.55    2.42
   2   6 -10   50.37    6.04
   2   6 -10   53.45    5.39
   2   6 -10   49.77    5.72
   2   6 -10   59.46    7.04
   2   6  -9   50.70    5.62
   2   6  -9   45.52    5.98
   2   6  -9   35.37    4.65
   2   6  -9   41.83    4.54
   2   6  -9   52.83    5.79
  -2  -6   9   44.00    5.56
   2   6  -8   18.86    3.00
   2   6  -8   18.89    3.39
   2   6  -8   23.66    3.73
   2   6  -8   19.63    3.51
  -2  -6   8   20.13    3.72
   2   6  -8   18.51    2.78
  -2  -6   7  184.09   12.65
   2   6  -7  190.33   13.45
   2   6  -7  199.49   13.07
   2   6  -7  194.06   12.04
   2   6  -7  199.44   13.63
   2   6  -7  198.27   14.05
  -2  -6   6   45.26    5.39
   2   6  -6   54.05    5.96
   2   6  -6   50.44    5.06
   2   6  -6   53.11    5.90
   2   6  -6   45.04    4.32
   2   6  -6   56.38    5.63
  -2  -6   5   86.02    7.94
   2   6  -5   77.61    7.37
   2   6  -5   92.92    8.20
   2   6  -5   99.14    7.77
   2   6  -5   93.74    6.17
   2   6  -4   33.23    4.43
   2   6  -4   15.04    3.00
  -2  -6   4   22.00    3.80
   2   6  -4   21.68    3.46
   2   6  -4   15.65    2.91
   2   6  -4   25.63    3.91
  -2  -6   4   18.61    2.41
   2   6  -4   24.64    3.87
  -2  -6   3    7.71    1.83
   2   6  -3    8.22    2.19
  -2  -6   3   12.75    3.01
   2   6  -3    9.25    1.98
   2   6  -3    5.25    1.92
   2   6  -3   10.56    2.58
   2   6  -3   13.16    2.74
  -2  -6   3   10.92    1.89
   2   6  -3    6.08    1.94
   2   6  -2   24.04    2.57
   2   6  -2   32.13    3.82
  -2  -6   2   21.43    3.14
   2   6  -2   14.58    3.16
  -2  -6   2   25.34    4.42
   2   6  -2   27.77    4.08
  -2  -6   2   20.80    2.93
   2   6  -2   22.63    3.78
  -2  -6   2   23.27    3.24
   2   6  -2   28.67    4.15
   2   6  -1  202.30   12.86
   2   6  -1  218.23   14.13
  -2  -6   1  230.20   14.16
   2   6  -1  223.87   15.19
  -2  -6   1  228.89   16.41
   2   6  -1  234.82   15.42
  -2  -6   1  238.88   13.91
  -2  -6   1  254.14   14.33
   2   6  -1  245.57   15.47
  -2  -6   1  227.00   14.34
   2   6  -1  214.89   14.89
   2   6   0  350.20   18.20
   2   6   0  315.84   18.84
   2   6   0  324.97   20.19
  -2  -6   0  344.65   18.99
   2   6   0  293.24   19.28
  -2  -6   0  332.50   21.32
  -2  -6   0  332.12   20.15
   2   6   0  273.88   19.18
  -2  -6   0  286.67   17.62
  -2  -6   0  362.79   19.16
   2   6   0  265.27   18.56
  -2  -6   0  323.33   18.39
   2   6   0  324.83   20.18
  -2  -6   0  336.64   19.25
   2   6   0  287.93   18.87
   2   6   1   11.72    3.05
   2   6   1    5.52    1.69
  -2  -6  -1   12.23    2.72
  -2  -6  -1    5.61    1.86
  -2  -6  -1    9.71    2.49
   2   6   1   10.04    2.59
   2   6   1   13.95    2.99
  -2  -6  -1   10.29    3.20
   2   6   1    5.84    2.19
   2   6   1   13.35    2.73
   2   6   1    6.97    2.52
  -2  -6  -1    8.04    2.36
   2   6   1   11.65    2.56
  -2  -6  -2    0.54    0.90
   2   6   2    1.07    1.02
   2   6   2    0.73    1.40
   2   6   2    1.36    1.46
   2   6   2    2.21    1.58
  -2  -6  -2    0.64    1.22
  -2  -6  -2    2.26    1.32
   2   6   2   -0.68    1.31
   2   6   2    0.62    1.02
  -2  -6  -2    1.82    1.74
  -2  -6  -3   76.33    7.74
   2   6   3   80.31    8.00
   2   6   3   82.37    8.39
   2   6   3   89.01    9.14
   2   6   3  105.15    9.34
  -2  -6  -3   91.22    8.89
   2   6   3   84.12    8.89
  -2  -6  -3   84.35    8.25
   2   6   3   96.79    9.41
  -2  -6  -3   91.16   10.09
  -2  -6  -4    1.88    1.56
  -2  -6  -4    0.59    1.12
  -2  -6  -4    0.68    1.13
   2   6   4    1.39    1.33
  -2  -6  -4    2.19    1.71
  -2  -6  -4    1.34    1.28
  -2  -6  -4   -1.38    1.32
   2   6   4    1.53    1.79
   2   6   4    3.04    1.93
   2   6   4    2.63    1.40
  -2  -6  -5    8.91    2.97
  -2  -6  -5    6.90    2.57
   2   6   5    5.31    2.42
   2   6   5    5.85    2.17
  -2  -6  -5    8.08    2.65
  -2  -6  -5    6.21    2.31
  -2  -6  -5    7.27    2.16
   2   6   5    5.45    2.18
   2   6   5   11.44    3.07
  -2  -6  -6    0.65    1.25
   2   6   6    3.58    1.94
  -2  -6  -6    3.95    1.89
  -2  -6  -7   45.22    5.44
   2   6   7   41.61    5.51
  -2  -6  -7   44.75    5.39
   2   6   8   29.39    4.01
  -2  -6  -8   31.17    4.56
  -2  -6  -9   11.49    2.30
   2   6   9    9.54    1.78
   2   7 -15    2.73    1.24
   2   7 -14    8.22    1.99
   2   7 -14    7.26    2.04
   2   7 -14    7.18    2.45
   2   7 -13  164.39   11.53
   2   7 -13  183.36   13.63
   2   7 -13  173.02   12.51
   2   7 -12  199.65   12.95
   2   7 -12  188.35   13.53
   2   7 -12  192.37   14.93
   2   7 -12  205.91   14.28
   2   7 -11  161.86   12.13
   2   7 -11  139.69   11.01
   2   7 -11  175.99   13.57
   2   7 -11  140.04   10.45
   2   7 -10   95.50    8.23
   2   7 -10   98.53    9.88
   2   7  -9    5.75    2.20
   2   7  -9    3.20    1.32
   2   7  -9    1.81    1.30
  -2  -7   9    1.46    1.40
   2   7  -9    6.40    2.12
   2   7  -8    7.86    2.44
   2   7  -8    4.75    1.54
   2   7  -8    6.24    2.05
  -2  -7   8    9.00    2.79
   2   7  -8    5.92    2.19
   2   7  -7    1.32    1.10
   2   7  -7    6.34    2.43
   2   7  -7    2.29    1.00
   2   7  -7    1.58    1.13
   2   7  -7    3.31    1.68
  -2  -7   7    6.56    2.06
   2   7  -6   32.98    5.03
  -2  -7   6   34.39    4.99
  -2  -7   6   33.03    3.83
   2   7  -6   30.37    4.57
   2   7  -6   34.42    4.50
   2   7  -6   31.81    4.93
   2   7  -6   35.63    5.15
   2   7  -6   31.13    4.22
   2   7  -5  326.35   20.08
  -2  -7   5  348.13   21.53
  -2  -7   5  320.90   18.70
   2   7  -5  348.94   20.76
  -2  -7   5  344.11   18.05
   2   7  -5  336.46   20.23
   2   7  -5  327.32   19.20
   2   7  -4  245.42   16.77
   2   7  -4  274.49   16.79
  -2  -7   4  264.31   17.65
  -2  -7   4  243.84   14.90
   2   7  -4  216.30   15.92
   2   7  -4  269.91   17.19
  -2  -7   4  245.75   14.12
   2   7  -4  223.51   16.03
   2   7  -4  238.53   14.72
   2   7  -4  262.37   17.01
   2   7  -3  157.82   11.85
   2   7  -3  131.92    9.79
   2   7  -3  124.48   10.83
  -2  -7   3  167.24   12.98
  -2  -7   3  131.35    9.84
   2   7  -3  119.79    9.50
   2   7  -3  162.92   11.88
   2   7  -3  139.86   11.28
   2   7  -3  153.41   11.68
  -2  -7   3  136.23    9.35
   2   7  -3  130.51   11.05
   2   7  -2  142.89   10.31
   2   7  -2  125.15   11.12
  -2  -7   2  137.69   12.24
  -2  -7   2  147.43   10.49
   2   7  -2  154.43   11.77
   2   7  -2  122.53   11.17
  -2  -7   2  139.37   10.21
  -2  -7   2  141.06    9.78
  -2  -7   2  137.52   10.18
   2   7  -2  144.08   11.47
   2   7  -1   67.08    6.51
  -2  -7   1   58.51    6.18
  -2  -7   1   63.43    8.02
  -2  -7   1   61.72    7.17
   2   7  -1   55.97    6.87
   2   7  -1   57.21    6.78
  -2  -7   1   60.83    6.21
  -2  -7   1   53.69    5.69
  -2  -7   1   61.89    6.44
   2   7  -1   67.88    7.24
   2   7   0   30.43    4.90
  -2  -7   0   13.79    2.98
  -2  -7   0   17.10    3.25
   2   7   0   17.50    3.41
  -2  -7   0   20.76    4.08
   2   7   0   22.57    4.21
  -2  -7   0   19.77    3.52
   2   7   0   20.59    3.78
   2   7   0   20.76    4.18
  -2  -7   0   16.64    3.52
   2   7   0   20.54    3.77
   2   7   1   13.53    3.43
   2   7   1    6.35    1.97
  -2  -7  -1   11.21    2.82
  -2  -7  -1   11.96    2.83
   2   7   1   13.33    3.00
  -2  -7  -1   10.09    2.68
  -2  -7  -1    6.91    2.86
   2   7   1    6.01    2.42
   2   7   1    6.42    2.58
  -2  -7  -1   12.96    2.98
  -2  -7  -1   11.71    2.88
   2   7   1   18.74    3.43
   2   7   1    6.44    2.14
   2   7   2    1.36    1.12
  -2  -7  -2   -1.00    1.35
  -2  -7  -2    1.86    1.18
  -2  -7  -2    0.67    0.90
   2   7   2   -0.73    0.99
   2   7   2   -0.76    1.03
  -2  -7  -2    2.79    1.63
   2   7   2    0.82    1.57
   2   7   2   -0.82    1.56
   2   7   2   -0.55    0.91
  -2  -7  -3   19.85    3.78
   2   7   3   21.76    4.42
   2   7   3   19.05    3.54
   2   7   3   17.05    3.69
  -2  -7  -3   13.73    3.54
  -2  -7  -3   15.39    3.49
   2   7   3   21.11    4.25
  -2  -7  -3   16.75    3.53
   2   7   3   10.59    2.96
  -2  -7  -3   18.85    4.51
  -2  -7  -4   61.90    7.20
   2   7   4   67.75    7.32
  -2  -7  -4   50.55    6.22
  -2  -7  -4   65.88    7.36
   2   7   4   67.80    7.62
  -2  -7  -5  219.03   14.62
   2   7   5  196.02   14.50
   2   7   5  192.81   13.74
  -2  -7  -5  188.92   13.97
  -2  -7  -5  197.26   13.31
   2   7   5  186.17   14.02
  -2  -7  -6    6.53    2.03
  -2  -7  -6    6.11    2.00
   2   7   6    5.40    2.00
   2   7   7   -0.34    0.64
  -2  -7  -7    0.51    1.10
   2   7   7    0.47    0.77
  -2  -7  -7    0.42    0.90
  -2  -7  -8   91.16    6.96
   2   8 -16    0.27    0.69
   2   8 -15    0.44    0.83
   2   8 -14   18.82    3.22
   2   8 -14   20.99    3.68
   2   8 -13   74.92    7.82
   2   8 -13   54.19    6.27
   2   8 -12   28.99    5.05
   2   8 -12   24.35    4.17
   2   8 -11   42.34    6.29
  -2  -8  10   22.82    4.48
   2   8 -10   27.82    5.17
   2   8 -10   29.60    4.72
   2   8  -9   32.39    4.73
  -2  -8   9   20.93    4.40
   2   8  -9   28.15    4.73
   2   8  -8    8.95    2.77
   2   8  -8    5.31    1.98
  -2  -8   8    4.30    2.34
   2   8  -8    7.45    2.58
   2   8  -7   49.83    6.81
   2   8  -7   78.62    8.38
   2   8  -7   56.82    6.20
   2   8  -7   55.87    7.15
  -2  -8   7   64.33    8.00
  -2  -8   7   63.52    7.28
   2   8  -6   44.47    5.63
  -2  -8   6   43.81    6.21
  -2  -8   6   39.80    4.57
   2   8  -6   49.14    6.21
   2   8  -6   48.81    5.87
   2   8  -6   42.11    5.08
   2   8  -5  207.48   14.68
  -2  -8   5  201.21   15.75
  -2  -8   5  208.40   13.30
   2   8  -5  182.27   14.57
   2   8  -5  223.02   15.03
   2   8  -5  183.79   14.87
   2   8  -5  196.61   15.10
   2   8  -5  214.80   13.46
   2   8  -4   98.14    9.16
  -2  -8   4   94.68   10.00
  -2  -8   4   91.54    7.77
   2   8  -4   91.35    9.19
   2   8  -4   94.00    9.32
   2   8  -4   81.96    8.61
   2   8  -4   89.40    9.22
   2   8  -3    8.92    2.77
  -2  -8   3    6.53    2.69
  -2  -8   3    7.71    2.73
   2   8  -3    9.51    2.32
  -2  -8   3    7.40    2.17
   2   8  -3    7.03    2.01
   2   8  -3    6.83    2.53
   2   8  -3    4.46    2.04
  -2  -8   3    8.94    2.27
  -2  -8   3    8.15    1.95
   2   8  -3    5.26    2.18
   2   8  -3    6.69    2.38
   2   8  -2   23.49    4.60
  -2  -8   2   25.52    4.14
   2   8  -2   27.38    4.26
  -2  -8   2   32.81    5.42
  -2  -8   2   37.20    6.05
   2   8  -2   24.05    3.83
  -2  -8   2   25.95    4.15
  -2  -8   2   30.18    4.23
   2   8  -2   24.06    4.52
   2   8  -2   30.86    5.22
   2   8  -2   29.18    4.99
  -2  -8   1    4.25    1.94
   2   8  -1    3.78    1.72
   2   8  -1    5.93    2.05
  -2  -8   1    2.04    1.70
  -2  -8   1    4.07    2.07
   2   8  -1    2.40    1.72
   2   8  -1    7.02    2.43
  -2  -8   1    3.54    1.79
  -2  -8   1    7.25    2.32
   2   8  -1    6.34    2.14
  -2  -8   0  140.68   12.36
  -2  -8   0  133.31   11.52
  -2  -8   0  152.99   12.04
   2   8   0  157.86   12.36
   2   8   0  141.52   12.69
  -2  -8   0  150.97   11.94
   2   8   0  203.01   14.77
  -2  -8   0  161.40   12.26
   2   8   0  167.12   12.45
   2   8   0  159.87   13.47
   2   8   1   35.97    5.23
  -2  -8  -1   42.96    6.91
  -2  -8  -1   29.63    4.95
   2   8   1   39.27    5.61
   2   8   1   32.02    5.49
  -2  -8  -1   33.72    5.06
   2   8   1   36.74    5.94
  -2  -8  -1   43.46    5.70
  -2  -8  -1   29.07    4.80
   2   8   1   42.32    6.42
  -2  -8  -2    4.10    1.96
   2   8   2    5.80    2.30
   2   8   2    2.30    1.47
   2   8   2    2.46    1.18
  -2  -8  -2    1.91    1.37
  -2  -8  -2    4.62    1.90
   2   8   2    4.11    2.08
   2   8   3    0.70    0.95
   2   8   3   -0.69    1.33
   2   8   3   -0.41    0.68
  -2  -8  -3    0.59    0.98
  -2  -8  -3    1.31    1.25
   2   8   3   -0.76    1.25
   2   8   4   23.71    3.93
  -2  -8  -4   25.35    4.16
  -2  -8  -4   22.83    3.62
   2   8   4   36.75    5.10
  -2  -8  -5   13.18    2.76
   2   8   5   12.64    2.79
  -2  -8  -5   12.47    2.69
  -2  -8  -6    0.45    1.06
  -2  -8  -6    0.39    0.75
   2   8   6    0.42    0.70
  -2  -8  -7   21.83    2.75
   2   9 -16  163.04    9.47
   2   9 -15    0.39    0.74
   2   9 -14   -0.45    0.86
   2   9 -14    1.61    1.36
   2   9 -13   59.88    6.91
   2   9 -12  336.16   20.62
   2   9 -12  269.53   18.15
   2   9 -11   10.74    3.29
   2   9 -11   11.12    2.75
  -2  -9  10  244.52   18.41
   2   9 -10  269.54   17.30
  -2  -9   9   38.01    6.12
   2   9  -9   39.58    5.31
  -2  -9   8   13.12    4.07
   2   9  -8   16.56    4.15
   2   9  -8   18.55    3.50
   2   9  -7    1.65    1.37
   2   9  -7    3.42    2.32
   2   9  -7    3.24    1.55
   2   9  -7    0.82    1.75
  -2  -9   7    1.91    1.58
   2   9  -6  216.75   15.23
  -2  -9   6  226.16   17.44
  -2  -9   6  210.60   16.54
  -2  -9   6  215.99   13.75
   2   9  -6  211.78   15.85
  -2  -9   6  200.13   13.89
   2   9  -6  209.84   13.84
   2   9  -5  552.80   31.65
  -2  -9   5  554.64   33.46
  -2  -9   5  567.93   29.80
   2   9  -5  581.15   32.43
   2   9  -5  535.05   31.36
  -2  -9   5  523.58   29.60
   2   9  -5  505.16   31.81
   2   9  -5  565.34   32.53
   2   9  -4  644.46   37.19
  -2  -9   4  720.01   35.73
  -2  -9   4  611.77   38.10
  -2  -9   4  670.97   39.29
   2   9  -4  675.32   37.91
  -2  -9   4  606.51   35.00
   2   9  -4  746.96   38.42
   2   9  -4  699.34   37.91
   2   9  -4  628.14   37.35
   2   9  -3  247.33   16.97
  -2  -9   3  204.91   14.49
   2   9  -3  218.35   14.32
  -2  -9   3  190.20   14.54
  -2  -9   3  190.89   16.27
  -2  -9   3  217.71   17.79
   2   9  -3  230.74   16.64
   2   9  -3  226.00   16.46
  -2  -9   3  226.26   14.98
   2   9  -3  216.50   16.20
  -2  -9   2    0.88    1.19
  -2  -9   2   -1.06    1.01
  -2  -9   2    0.65    1.25
   2   9  -2   -0.84    1.39
  -2  -9   2    1.84    1.44
   2   9  -2    1.18    1.12
  -2  -9   2    1.25    1.19
   2   9  -2    1.69    1.40
   2   9  -2    2.51    1.79
  -2  -9   1  153.45   14.52
  -2  -9   1  158.14   13.17
   2   9  -1  158.59   12.09
  -2  -9   1  170.17   12.36
   2   9  -1  139.40   12.68
  -2  -9   1  160.25   12.32
   2   9  -1  137.33   11.39
   2   9   0   53.35    7.35
  -2  -9   0   66.44    7.09
  -2  -9   0   63.88    7.07
   2   9   0   62.97    7.13
   2   9   0   66.91    8.02
  -2  -9  -1    0.65    0.88
   2   9   1    1.96    1.77
   2   9   1    4.53    2.04
  -2  -9  -1    4.37    1.98
  -2  -9  -1    4.41    1.91
   2   9   1    4.77    2.15
  -2  -9  -2    2.45    1.44
   2   9   2    1.25    1.19
   2   9   2    1.34    1.43
  -2  -9  -2    2.27    1.33
  -2  -9  -2    3.03    1.53
   2   9   2    0.72    1.69
   2   9   3   -0.56    1.31
  -2  -9  -3    0.55    1.05
   2   9   3    0.55    1.05
  -2  -9  -3    1.09    1.17
  -2  -9  -3   -0.48    0.65
   2   9   3    0.60    0.82
  -2  -9  -4   26.81    3.71
   2   9   4   27.71    3.90
  -2  -9  -5   61.76    5.52
  -2  -9  -5   59.17    5.22
   2  10 -15   24.87    3.04
   2  10 -14   45.99    5.04
   2  10 -13   21.26    3.74
   2  10 -13   15.56    2.84
   2  10 -12    4.17    1.89
   2  10 -12    4.10    1.84
   2  10 -11   93.57    9.41
   2  10 -11   82.23    7.73
   2  10 -10   27.15    4.12
  -2 -10   9    4.75    1.71
   2  10  -9    4.90    1.81
   2  10  -8   23.73    3.80
   2  10  -8   27.54    5.13
   2  10  -7    2.57    1.84
  -2 -10   6   10.36    2.41
  -2 -10   6   16.10    3.32
  -2 -10   6    9.74    3.28
   2  10  -6   14.15    3.27
   2  10  -6   16.03    3.83
   2  10  -5    0.82    1.11
  -2 -10   5    1.85    1.32
  -2 -10   5   -0.51    1.10
   2  10  -5   -0.73    1.21
   2  10  -4   -0.83    1.59
  -2 -10   4   -0.63    1.05
   2  10  -4   -0.77    1.28
  -2 -10   4    0.55    0.91
  -2 -10   3  122.76   10.52
  -2 -10   3  119.47   10.05
   2  10  -2   44.42    6.27
  -2 -10   2   29.81    4.67
   2  10  -2   41.26    6.07
  -2 -10   2   37.69    4.98
   2  10  -2   26.43    4.13
   2  10  -1    1.08    1.16
  -2 -10   1    2.94    1.69
   2  10  -1    2.30    1.64
   2  10   0    1.40    1.34
  -2 -10   0    2.87    1.65
   2  10   0    2.67    1.36
  -2 -10   0    2.85    1.44
   2  10   0    4.31    2.06
   2  10   1    0.50    0.83
  -2 -10  -1    0.53    0.87
   2  10   1    1.21    1.42
  -2 -10  -1   -0.53    1.14
  -2 -10  -1    0.51    1.09
   2  10   1    0.64    1.22
  -2 -10  -2    1.38    1.08
   2  10   2   -0.44    0.73
  -2 -10  -2    0.42    0.98
  -2 -10  -2    0.46    0.77
  -2 -10  -3   58.74    5.26
   2  10   3   53.91    5.03
  -2 -10  -3   50.13    4.99
  -2 -10  -4   -0.27    0.72
   2  11 -15    8.01    1.33
   2  11 -14    4.43    1.36
   2  11 -13  171.38   11.74
   2  11 -12   61.65    6.57
   2  11 -11    3.92    1.98
  -2 -11   9   20.22    3.15
   2  11  -8   35.45    5.61
  -2 -11   8   43.29    4.96
   2  11  -7   31.70    5.18
  -2 -11   7   26.68    4.08
   2  11  -6    2.28    1.63
  -2 -11   6    2.21    1.29
  -2 -11   5   42.33    4.77
   2  11  -5   46.98    5.88
   2  11  -5   38.34    5.70
  -2 -11   5   31.77    4.65
  -2 -11   4   33.96    4.41
   2  11  -4   33.41    5.17
  -2 -11   4   40.50    5.08
  -2 -11   3    5.31    1.75
   2  11  -3    8.68    2.49
  -2 -11   3    6.72    2.16
  -2 -11   2   -0.48    0.91
   2  11  -2   -0.64    1.23
  -2 -11   2   -0.53    0.72
  -2 -11   1   14.90    2.88
  -2 -11   1   17.13    2.86
  -2 -11   1   15.36    2.86
  -2 -11   0   10.97    2.30
  -2 -11   0   10.19    2.22
  -2 -11  -1   10.83    2.17
  -2 -11  -1   12.33    2.21
  -2 -11  -1   11.93    2.07
   2  12 -13    7.46    1.69
   2  12 -12    6.13    1.85
   2  12 -11    6.83    2.00
  -2 -12   8    6.02    1.66
   2  12  -8    3.02    1.65
  -2 -12   7   69.69    6.29
   2  12  -7   75.87    7.58
  -2 -12   6   12.33    2.46
   2  12  -6   15.41    3.26
  -2 -12   5    8.04    2.05
   2  12  -5   15.19    3.17
  -2 -12   4    3.49    1.45
   2  12  -4    3.11    1.57
  -2 -12   3   43.34    4.64
  -2 -12   3   40.63    4.12
   2  12  -3   52.18    5.36
  -2 -12   3   49.30    5.00
  -2 -12   3   51.24    4.93
  -2 -12   2   -0.36    0.69
   2  12  -2    0.38    0.82
  -2 -12   2    0.31    0.67
  -2 -12   2    0.37    0.78
   2  12  -1   12.28    1.99
   2  13 -12   17.79    2.12
   2  13 -11   20.40    2.64
   2  13  -9    5.25    1.54
   2  13  -8   10.90    2.24
  -2 -13   8    7.64    1.75
   2  13  -7   15.86    2.76
  -2 -13   7   15.65    2.39
   2  13  -6   27.52    3.42
  -2 -13   6   26.38    3.17
   2  13  -5   50.81    4.70
   2  13  -4    4.38    1.27
  -3  15  -4   42.77    3.82
  -3  14  -1    6.48    1.76
   3 -14   1    4.53    1.35
   3 -14   1    4.16    1.34
  -3  14  -2   33.78    4.13
   3 -14   2   32.32    3.88
  -3  14  -3    2.69    1.29
   3 -14   3    3.22    1.40
   3 -14   3    2.39    1.21
  -3  14  -4    2.37    1.28
  -3  14  -4    2.67    1.28
   3 -14   4   -0.39    0.53
   3 -14   4    2.91    1.54
  -3  14  -5   66.84    6.56
  -3  14  -5   76.22    7.25
  -3  14  -5   67.40    6.07
   3 -14   5   62.37    6.29
  -3  14  -6   11.91    2.55
  -3  14  -6   12.69    2.97
   3 -14   6   11.93    2.56
  -3  14  -7    0.45    0.86
   3 -14   7    0.44    0.85
  -3  14  -8    0.80    0.76
  -3  14  -8    1.11    1.06
   3 -14   8    0.38    0.73
  -3  14 -10    1.80    0.86
  -3  14 -11    7.60    1.53
  -3  14 -12    3.84    1.09
  -3  14 -13    1.94    0.70
  -3  13   2   36.31    4.02
   3 -13  -2   38.37    4.10
  -3  13   1    6.63    1.70
   3 -13  -1    5.34    1.51
  -3  13   1    2.31    1.47
   3 -13  -1    3.52    1.58
   3 -13  -1    2.61    1.14
   3 -13   0    3.02    1.32
   3 -13   0    3.30    1.50
   3 -13   0    7.55    2.16
   3 -13   1    1.38    0.88
  -3  13  -1    1.19    1.27
   3 -13   1    2.71    1.56
   3 -13   1    1.63    1.16
   3 -13   2    0.93    1.00
  -3  13  -2    0.56    0.93
   3 -13   2    1.69    1.32
   3 -13   3   17.70    3.00
  -3  13  -3   16.68    3.44
   3 -13   3   20.44    3.72
   3 -13   3   12.89    2.88
  -3  13  -4   68.94    7.58
   3 -13   4   64.08    6.61
   3 -13   4   64.09    7.04
  -3  13  -5   29.87    5.07
  -3  13  -5   37.24    5.03
   3 -13   5   29.27    4.12
   3 -13   5   28.56    4.54
  -3  13  -6   20.72    4.32
  -3  13  -6   20.09    3.43
  -3  13  -6   23.94    4.18
  -3  13  -7   29.56    4.46
   3 -13   7   26.11    4.06
  -3  13  -8    2.10    1.77
  -3  13  -8    0.56    0.92
  -3  13  -8    1.63    1.10
   3 -13   8    0.98    0.94
  -3  13  -9    0.65    1.07
  -3  13  -9    0.97    0.93
  -3  13  -9    1.32    0.94
  -3  13 -10   23.17    3.84
  -3  13 -10   27.55    3.74
  -3  13 -11   17.93    2.94
  -3  13 -12    0.39    0.82
  -3  13 -13    0.97    0.87
  -3  13 -14   43.38    3.78
  -3  12   4    4.40    1.25
  -3  12   4    3.40    1.23
   3 -12  -3    0.89    0.96
  -3  12   3    3.24    1.40
  -3  12   3    1.76    1.20
   3 -12  -3    1.97    1.07
   3 -12  -2   54.69    5.68
   3 -12  -2   70.43    6.76
   3 -12  -2   54.13    5.82
  -3  12   2   62.79    6.47
  -3  12   2   51.35    5.76
   3 -12  -2   49.22    5.38
   3 -12  -1    5.66    1.97
   3 -12  -1    5.60    1.99
   3 -12  -1    5.64    2.04
  -3  12   1    5.17    2.00
   3 -12  -1    8.98    2.25
   3 -12   0  144.44   11.08
   3 -12   0  122.73   10.23
   3 -12   0  105.82    9.56
  -3  12   0  118.72    9.57
  -3  12   0  129.12   10.28
   3 -12   0  106.34    9.12
   3 -12   1   36.35    5.24
  -3  12  -1   30.33    4.55
   3 -12   1   33.14    4.78
  -3  12  -1   32.59    4.88
   3 -12   2   40.35    5.05
   3 -12   2   36.64    5.30
   3 -12   2   26.58    4.76
  -3  12  -2   35.17    5.38
  -3  12  -2   40.09    5.20
   3 -12   3    2.11    1.51
   3 -12   3    2.57    1.63
  -3  12  -3    3.29    1.58
   3 -12   3    2.11    1.24
  -3  12  -3    3.85    1.95
  -3  12  -4  251.20   18.01
   3 -12   4  283.22   17.15
   3 -12   4  221.71   16.74
   3 -12   4  253.07   15.86
  -3  12  -5   31.94    5.33
   3 -12   5   23.91    3.94
   3 -12   5   25.77    4.41
   3 -12   6   11.66    2.89
  -3  12  -7  191.25   13.28
  -3  12  -7  229.07   15.29
  -3  12  -7  198.24   15.41
   3 -12   7  185.53   13.87
  -3  12  -8   83.41    7.82
  -3  12  -8   83.79    8.27
  -3  12  -8   88.86    9.17
   3 -12   8   79.49    7.56
  -3  12  -9   65.26    6.81
  -3  12  -9   65.83    6.91
  -3  12  -9   58.99    7.20
  -3  12 -10   51.28    6.08
  -3  12 -10   50.98    5.62
  -3  12 -10   60.81    6.67
  -3  12 -11    2.83    1.54
  -3  12 -11    5.77    1.89
  -3  12 -12    0.52    0.99
  -3  12 -13   -0.44    0.73
  -3  12 -15   27.45    2.80
   3 -11  -5    0.42    0.80
  -3  11   5    0.44    0.84
   3 -11  -5   -0.35    0.67
   3 -11  -5   -0.46    0.76
   3 -11  -5    1.28    1.00
  -3  11   5   -0.38    0.81
   3 -11  -4    1.11    1.19
  -3  11   4   -0.37    0.62
   3 -11  -4    0.56    0.76
  -3  11   4    1.07    1.15
   3 -11  -4    2.07    1.21
   3 -11  -3    0.63    1.04
  -3  11   3   -0.43    0.82
   3 -11  -3   -0.52    0.87
   3 -11  -3    2.34    1.68
  -3  11   3    1.88    1.20
   3 -11  -2   19.26    3.74
   3 -11  -2   24.66    4.39
   3 -11  -2   24.79    4.15
  -3  11   2   23.57    3.50
  -3  11   2   25.24    4.31
   3 -11  -2   23.56    4.07
   3 -11  -1   31.40    5.03
   3 -11  -1   23.13    4.30
   3 -11  -1   31.40    5.04
   3 -11  -1   31.94    4.74
  -3  11   1   39.51    5.54
  -3  11   1   34.15    4.37
   3 -11   0   48.20    6.17
   3 -11   0   37.00    5.55
  -3  11   0   38.03    5.50
   3 -11   0   41.86    5.38
  -3  11   0   39.41    4.70
   3 -11   0   31.10    4.91
  -3  11   0   36.87    5.29
  -3  11  -1   21.67    3.27
   3 -11   1   14.95    3.40
   3 -11   1   15.31    3.14
  -3  11  -1   12.94    3.26
   3 -11   1   18.10    4.35
  -3  11  -1   12.19    2.88
   3 -11   1   13.85    3.25
   3 -11   1   15.90    3.38
  -3  11  -1   13.19    3.28
  -3  11  -1   18.91    3.87
   3 -11   2    5.74    2.17
   3 -11   2    4.77    2.06
  -3  11  -2    1.29    1.51
   3 -11   2    5.67    1.96
   3 -11   2    0.73    1.00
  -3  11  -2    5.43    2.10
  -3  11  -2    2.31    1.81
   3 -11   3   63.37    7.19
   3 -11   3   55.15    6.53
  -3  11  -3   68.36    6.90
   3 -11   3   62.25    8.31
   3 -11   3   63.83    7.44
  -3  11  -3   59.66    7.44
  -3  11  -3   47.98    6.90
   3 -11   4   19.65    3.63
   3 -11   4   18.48    3.78
  -3  11  -4   18.62    3.38
   3 -11   4    8.92    3.23
   3 -11   4   16.28    3.71
  -3  11  -4   17.90    4.04
  -3  11  -4   18.63    4.16
   3 -11   5   27.34    5.40
  -3  11  -5   26.26    5.02
  -3  11  -5   29.41    5.18
   3 -11   5   22.72    4.51
   3 -11   5   21.17    3.69
   3 -11   6  172.44   12.43
  -3  11  -6  130.52   11.03
   3 -11   6  166.56   14.33
   3 -11   6  165.67   13.33
  -3  11  -6  164.23   13.52
   3 -11   7   20.62    3.86
  -3  11  -7   15.22    3.47
  -3  11  -7   12.22    2.91
   3 -11   7   22.99    4.72
   3 -11   7   16.34    3.80
  -3  11  -7   21.16    4.34
  -3  11  -7   28.28    4.89
   3 -11   8   20.21    3.40
  -3  11  -8   18.62    3.72
  -3  11  -8   17.62    3.60
   3 -11   8   13.63    3.39
  -3  11  -8   12.71    3.29
  -3  11  -8   14.93    3.67
   3 -11   8   10.50    3.20
  -3  11  -9    3.69    1.67
  -3  11  -9    2.04    1.46
  -3  11  -9    1.49    1.24
   3 -11   9    3.59    1.95
  -3  11 -10   33.55    5.10
  -3  11 -10   35.55    5.21
  -3  11 -11    2.66    1.68
  -3  11 -11    1.10    1.05
  -3  11 -12   15.38    3.29
  -3  11 -14   -0.42    0.81
  -3  11 -15    4.91    1.34
  -3  10   7    5.42    1.56
   3 -10  -7    3.65    1.41
  -3  10   7    5.19    1.37
   3 -10  -6  213.07   14.08
   3 -10  -6  244.26   14.69
  -3  10   6  214.19   14.13
  -3  10   6  215.59   13.28
   3 -10  -6  196.43   13.34
   3 -10  -6  235.21   14.80
  -3  10   6  212.77   13.41
   3 -10  -5    3.65    1.76
  -3  10   5    4.95    1.88
   3 -10  -5    7.78    2.49
  -3  10   5    4.58    1.83
   3 -10  -5    5.54    2.14
  -3  10   5    6.48    1.89
   3 -10  -4    7.69    2.20
  -3  10   4    8.23    2.12
   3 -10  -4    9.16    2.64
   3 -10  -4    7.39    2.52
  -3  10   4    9.79    2.86
   3 -10  -4    9.95    2.99
  -3  10   3   32.97    4.50
   3 -10  -3   24.33    4.37
   3 -10  -3   37.27    5.45
   3 -10  -3   28.61    4.77
   3 -10  -2   64.93    7.35
  -3  10   2   70.09    7.82
  -3  10   2   55.97    6.18
  -3  10   2   64.76    7.28
   3 -10  -2   62.50    8.13
   3 -10  -2   58.54    7.33
   3 -10  -2   72.94    7.62
   3 -10  -2   65.13    7.52
  -3  10   2   63.25    6.61
   3 -10  -1    1.32    1.26
  -3  10   1    0.74    1.41
   3 -10  -1    2.85    1.82
  -3  10   1    0.67    0.91
   3 -10  -1    1.41    1.17
  -3  10   1    0.53    0.88
   3 -10  -1    2.97    1.59
   3 -10  -1    1.35    1.12
   3 -10  -1    1.19    1.14
  -3  10   1    1.88    1.34
   3 -10   0   11.60    2.89
  -3  10   0   12.04    3.06
   3 -10   0   10.51    3.10
   3 -10   0   12.07    3.14
  -3  10   0    6.03    1.97
  -3  10   0    9.37    2.50
   3 -10   0    8.60    2.92
   3 -10   0    7.47    2.27
   3 -10   0   12.29    3.00
  -3  10   0   15.06    3.30
  -3  10   0    9.57    2.73
  -3  10  -1   77.98    7.22
   3 -10   1   92.19    8.19
  -3  10  -1   82.14    8.35
   3 -10   1  102.28    9.06
  -3  10  -1  109.09    8.83
   3 -10   1   98.55   10.37
   3 -10   1   89.80    8.14
   3 -10   1   83.52    8.41
  -3  10  -1   83.56    8.73
  -3  10  -1   68.47    8.17
   3 -10   2    8.10    2.33
  -3  10  -2    7.05    1.87
  -3  10  -2    7.41    2.31
  -3  10  -2    7.24    2.13
   3 -10   2   11.14    2.84
  -3  10  -2    6.55    2.44
  -3  10  -2    8.03    2.64
   3 -10   3    2.89    1.66
  -3  10  -3    3.41    1.44
   3 -10   3   -0.92    0.88
   3 -10   3    2.82    1.79
  -3  10  -3   -0.74    1.00
  -3  10  -3    0.74    1.22
   3 -10   4  864.62   46.37
  -3  10  -4  859.84   42.60
   3 -10   4  770.02   42.28
  -3  10  -4  860.04   44.98
  -3  10  -4  809.85   44.61
   3 -10   5  694.53   40.32
   3 -10   5  695.45   36.62
   3 -10   5  728.82   39.07
  -3  10  -5  719.97   37.30
  -3  10  -6   25.26    4.00
   3 -10   6   22.69    4.59
   3 -10   6   22.40    4.25
  -3  10  -6   21.03    4.29
  -3  10  -6   14.28    3.57
  -3  10  -7    5.15    1.96
  -3  10  -7    3.83    1.84
   3 -10   7    9.39    2.95
   3 -10   7    6.37    1.98
   3 -10   7    4.33    2.19
  -3  10  -7    3.00    1.77
  -3  10  -7    5.99    2.39
  -3  10  -8   38.89    5.30
  -3  10  -8   27.29    4.67
   3 -10   8   32.16    5.44
   3 -10   8   31.21    5.02
  -3  10  -8   32.51    5.17
  -3  10  -8   39.81    5.66
  -3  10  -9   -0.72    1.37
  -3  10  -9   -0.59    0.57
   3 -10   9   -0.68    0.92
  -3  10  -9   -0.56    1.06
  -3  10  -9    0.71    1.18
  -3  10  -9    0.71    1.17
  -3  10 -10    2.78    1.50
  -3  10 -10    2.19    1.56
  -3  10 -10    0.64    1.23
  -3  10 -11  124.57   10.87
  -3  10 -11  113.99    9.38
  -3  10 -12   29.73    4.25
  -3  10 -13    0.59    0.98
  -3  10 -13    0.89    0.85
  -3  10 -14   18.48    3.12
  -3  10 -15   45.40    4.39
   3  -9  -8   -0.34    0.56
  -3   9   8    0.35    0.66
  -3   9   8    0.39    0.74
   3  -9  -7    0.49    0.95
   3  -9  -7    0.61    1.17
  -3   9   7    1.08    1.03
   3  -9  -7    0.57    1.09
   3  -9  -7    1.02    1.09
  -3   9   7    1.34    1.13
   3  -9  -6   81.04    7.94
  -3   9   6   74.02    6.92
  -3   9   6   55.05    6.86
   3  -9  -6   72.81    7.96
  -3   9   6   66.81    6.97
   3  -9  -6   70.92    7.47
   3  -9  -5   22.76    4.27
   3  -9  -5   21.25    3.67
  -3   9   5   24.56    3.95
   3  -9  -5   19.96    4.14
  -3   9   5   22.67    4.31
   3  -9  -5   21.11    4.12
  -3   9   4   32.93    5.30
   3  -9  -4   36.33    5.48
  -3   9   4   49.86    5.70
  -3   9   4   35.32    5.39
   3  -9  -4   35.30    5.15
   3  -9  -4   35.29    5.56
   3  -9  -4   45.55    6.28
  -3   9   4   36.52    5.11
  -3   9   3    9.62    2.62
  -3   9   3   14.77    3.33
   3  -9  -3   10.31    3.01
   3  -9  -3   12.00    3.03
  -3   9   3    8.07    2.39
   3  -9  -3   14.02    3.35
   3  -9  -3   15.82    3.61
  -3   9   2   -0.66    1.10
   3  -9  -2    0.88    1.19
  -3   9   2    0.55    0.75
   3  -9  -2    0.67    1.11
   3  -9  -2    0.73    1.21
  -3   9   2    1.65    1.18
   3  -9  -2    1.36    1.46
   3  -9  -2    0.67    1.12
   3  -9  -1    2.46    1.45
  -3   9   1    5.57    2.21
  -3   9   1    3.93    1.63
  -3   9   1    1.22    1.18
   3  -9  -1    6.95    2.50
   3  -9  -1    2.61    1.66
   3  -9  -1    3.41    1.96
  -3   9   1    3.59    1.48
   3  -9  -1    4.29    1.76
   3  -9  -1    4.60    1.74
  -3   9   1    2.44    1.43
  -3   9   1    0.60    1.16
   3  -9   0    0.55    0.91
  -3   9   0   -0.65    0.87
  -3   9   0   -0.43    0.58
  -3   9   0    1.67    1.19
   3  -9   0   -0.85    1.15
  -3   9   0   -0.48    0.79
   3  -9   0   -0.63    0.85
   3  -9   0   -0.60    0.99
   3  -9   0    1.63    1.27
  -3   9   0    0.62    1.03
  -3   9   0    0.63    1.04
   3  -9   1    8.77    2.21
  -3   9  -1    4.79    1.93
   3  -9   1    8.69    2.44
  -3   9  -1    7.91    1.96
  -3   9  -1    8.20    1.80
  -3   9  -1    5.96    1.99
   3  -9   1   14.07    3.47
   3  -9   1    9.73    2.56
  -3   9  -1    5.07    2.04
  -3   9  -1   10.85    2.75
  -3   9  -2  118.91    8.62
  -3   9  -2  120.13    9.52
   3  -9   2  119.08    9.44
  -3   9  -2  104.55    8.41
  -3   9  -2  125.25   10.72
   3  -9   2  103.71    9.39
   3  -9   2  111.58    8.53
  -3   9  -2  115.20    9.88
  -3   9  -3    8.13    1.89
   3  -9   3    8.28    2.21
   3  -9   3    5.54    2.30
  -3   9  -3    8.35    1.95
  -3   9  -3   11.11    2.99
  -3   9  -3    7.52    2.01
  -3   9  -3    8.94    2.47
  -3   9  -4  233.17   15.52
  -3   9  -4  213.23   13.77
   3  -9   4  205.99   13.63
  -3   9  -4  224.06   15.88
   3  -9   4  224.87   16.18
   3  -9   4  217.57   15.01
  -3   9  -4  210.51   13.83
  -3   9  -5   25.33    4.59
   3  -9   5   29.11    4.96
   3  -9   5   25.14    4.22
  -3   9  -5   31.35    4.28
  -3   9  -6   56.81    6.34
  -3   9  -6   60.33    7.15
   3  -9   6   66.17    7.52
   3  -9   6   55.17    6.50
  -3   9  -6   65.52    7.11
  -3   9  -7   15.28    3.03
  -3   9  -7   14.36    3.16
  -3   9  -7   12.02    2.65
   3  -9   7   12.82    3.28
   3  -9   7   10.20    2.66
  -3   9  -7   19.78    3.67
  -3   9  -8   33.57    5.12
  -3   9  -8   39.85    5.08
  -3   9  -8   44.03    5.09
   3  -9   8   29.62    5.08
   3  -9   8   32.74    4.87
  -3   9  -8   35.56    5.19
  -3   9  -8   43.28    5.61
  -3   9  -9   22.08    4.16
   3  -9   9   24.81    4.05
  -3   9  -9   23.54    3.80
  -3   9  -9   21.58    4.02
  -3   9  -9   20.98    3.93
  -3   9 -10   56.03    5.65
  -3   9 -10   59.30    6.46
  -3   9 -11  150.45   12.22
  -3   9 -11  133.88   10.13
  -3   9 -11  150.65   11.18
  -3   9 -12   25.98    3.72
  -3   9 -12   27.70    4.14
  -3   9 -13    1.23    1.18
  -3   9 -13    2.03    1.17
  -3   9 -13    0.49    1.15
  -3   9 -14   14.67    2.84
  -3   9 -14   14.52    2.55
  -3   9 -15   17.20    2.46
  -3   9 -15   13.59    2.13
   3  -8  -9    3.03    1.35
  -3   8   9   -0.76    0.81
  -3   8   9    3.01    1.19
   3  -8  -8    1.07    1.15
  -3   8   8    1.08    1.27
  -3   8   7  188.78   13.73
   3  -8  -7  186.77   14.35
  -3   8   7  162.64   12.29
   3  -8  -7  187.96   13.63
   3  -8  -6  217.87   15.58
   3  -8  -6  236.21   16.42
   3  -8  -6  212.54   15.59
  -3   8   6  176.16   13.85
  -3   8   6  203.29   15.17
  -3   8   5    8.54    2.55
  -3   8   5    8.68    2.80
  -3   8   5    9.77    2.51
   3  -8  -5   14.41    3.12
   3  -8  -5    6.11    2.46
   3  -8  -5    9.57    2.98
  -3   8   5    6.85    2.55
   3  -8  -5   10.66    3.12
  -3   8   4   18.56    3.55
   3  -8  -4   13.88    3.41
   3  -8  -4   21.40    3.85
   3  -8  -4   22.32    4.17
  -3   8   4   17.66    3.39
   3  -8  -4   18.69    3.88
   3  -8  -4   19.61    4.08
  -3   8   4   21.70    4.26
  -3   8   3   25.80    4.37
  -3   8   3   31.00    4.39
   3  -8  -3   27.35    4.83
  -3   8   3   27.67    4.73
  -3   8   3   29.17    4.30
   3  -8  -3   27.42    4.48
   3  -8  -3   30.41    4.74
  -3   8   3   27.67    4.72
   3  -8  -3   24.07    4.23
   3  -8  -2    4.21    1.83
  -3   8   2    4.00    1.52
   3  -8  -2    5.36    2.08
  -3   8   2    6.46    2.18
  -3   8   2    4.07    1.84
  -3   8   2    3.54    1.54
   3  -8  -2    4.79    1.91
   3  -8  -2    3.21    1.64
   3  -8  -2    7.15    2.14
   3  -8  -2    2.45    1.34
  -3   8   2    6.14    1.84
  -3   8   1   20.04    3.64
   3  -8  -1   11.72    2.63
   3  -8  -1   20.93    3.65
   3  -8  -1   14.01    3.03
  -3   8   1   12.43    2.57
  -3   8   1    9.48    2.50
  -3   8   1   20.41    3.06
   3  -8  -1   14.07    3.31
   3  -8  -1   18.11    3.20
   3  -8  -1   16.85    3.08
  -3   8   1   11.64    2.66
  -3   8   0  107.16    9.06
   3  -8   0  113.46    8.67
  -3   8   0  110.94    8.36
   3  -8   0   95.15    8.48
  -3   8   0  113.62    8.65
  -3   8   0  109.42    9.21
   3  -8   0  100.94    9.67
  -3   8   0  102.32    9.19
   3  -8   0   94.58    8.39
  -3   8   0  111.56    9.12
  -3   8   0  112.20    7.96
   3  -8   1   22.29    3.18
  -3   8  -1   15.74    3.14
  -3   8  -1   21.96    3.10
   3  -8   1   28.25    3.84
  -3   8  -1   24.22    3.40
  -3   8  -1   20.11    3.46
  -3   8  -1   23.34    3.90
   3  -8   1   28.01    3.96
   3  -8   1   20.00    2.97
  -3   8  -1   17.61    3.29
  -3   8  -1   19.95    2.67
  -3   8  -2  122.07    8.84
  -3   8  -2  103.17    7.69
   3  -8   2   96.27    9.26
  -3   8  -2   92.69    7.30
  -3   8  -2  105.94    8.55
   3  -8   2  104.30    8.16
   3  -8   2  100.15    8.52
   3  -8   2  107.35    7.50
  -3   8  -2  102.50    6.69
  -3   8  -2   99.61    8.65
  -3   8  -3   14.49    2.61
  -3   8  -3   13.74    2.16
   3  -8   3   13.09    3.18
   3  -8   3   13.01    2.40
  -3   8  -3   13.53    2.33
   3  -8   3   14.14    2.09
   3  -8   3   11.01    2.31
  -3   8  -3   11.78    2.68
  -3   8  -4  408.92   21.30
  -3   8  -4  380.02   21.52
   3  -8   4  377.40   21.20
   3  -8   4  417.81   24.09
   3  -8   4  427.58   23.20
   3  -8   4  386.08   21.59
   3  -8   5    1.07    1.14
   3  -8   5    0.36    0.60
  -3   8  -5    0.55    0.74
  -3   8  -5   -0.60    0.81
  -3   8  -6    1.61    1.15
   3  -8   6    0.54    0.90
  -3   8  -6    1.11    1.07
  -3   8  -6    0.61    1.29
  -3   8  -7   78.13    7.75
  -3   8  -7   76.54    6.27
   3  -8   7   86.91    7.73
  -3   8  -7   69.39    7.29
  -3   8  -7   86.02    7.30
  -3   8  -7   94.36    8.44
  -3   8  -8    0.64    1.06
   3  -8   8    0.54    1.04
  -3   8  -8   -0.38    0.63
  -3   8  -8   -0.51    0.97
  -3   8  -8    0.56    0.76
  -3   8  -9   23.02    3.41
  -3   8  -9   17.39    3.24
  -3   8  -9   18.45    3.40
  -3   8  -9   20.86    3.52
  -3   8 -10    6.91    2.16
  -3   8 -10    7.92    2.12
  -3   8 -10    7.18    2.50
  -3   8 -11    0.98    0.81
  -3   8 -11    0.59    1.13
  -3   8 -11    2.90    1.70
  -3   8 -12    2.90    1.76
  -3   8 -12    2.95    1.41
  -3   8 -12    2.77    1.88
  -3   8 -13   43.58    5.40
  -3   8 -13   51.00    5.96
  -3   8 -13   53.23    5.51
  -3   8 -14   72.41    6.57
  -3   8 -14   72.53    6.26
  -3   8 -14   70.84    6.60
  -3   8 -15   13.79    2.19
  -3   8 -15   12.64    2.21
   3  -7 -10    0.39    0.84
   3  -7 -10    1.02    0.85
  -3   7  10    2.73    1.18
   3  -7  -9    2.24    1.42
  -3   7   9    2.57    1.39
  -3   7   9   -0.50    0.83
   3  -7  -8   28.27    4.78
   3  -7  -8   27.41    4.76
  -3   7   8   30.92    4.67
  -3   7   8   28.51    4.33
   3  -7  -8   31.52    4.67
  -3   7   7  194.73   13.39
  -3   7   7  191.86   14.02
   3  -7  -7  200.45   15.03
  -3   7   7  145.22   12.91
   3  -7  -7  162.80   13.39
  -3   7   6   36.36    5.41
  -3   7   6   30.19    5.06
  -3   7   6   35.30    5.48
   3  -7  -6   35.29    5.55
   3  -7  -6   41.53    6.11
  -3   7   6   49.02    5.98
   3  -7  -6   39.44    5.01
   3  -7  -6   33.73    5.43
  -3   7   5  502.24   27.35
  -3   7   5  477.49   27.41
   3  -7  -5  439.46   25.91
   3  -7  -5  467.91   27.38
   3  -7  -5  511.79   27.76
  -3   7   5  411.08   26.55
   3  -7  -5  450.64   27.45
  -3   7   5  405.47   25.84
   3  -7  -4    1.72    1.45
  -3   7   4   -0.54    0.73
   3  -7  -4    2.01    1.43
   3  -7  -4    4.60    1.88
  -3   7   4   -0.67    1.11
   3  -7  -4    0.67    0.91
   3  -7  -4    1.34    1.43
   3  -7  -4    2.03    1.29
  -3   7   4    0.57    1.09
  -3   7   4    1.34    1.43
   3  -7  -3    7.09    2.10
  -3   7   3    6.85    1.94
  -3   7   3    6.78    2.14
   3  -7  -3    5.83    2.24
   3  -7  -3    2.38    1.52
   3  -7  -3    5.23    1.60
   3  -7  -3    6.41    2.09
  -3   7   3    4.46    1.70
   3  -7  -3    5.29    2.01
  -3   7   3    2.51    1.46
  -3   7   3    6.15    2.05
   3  -7  -2   -0.63    1.05
  -3   7   2   -0.44    0.72
  -3   7   2    0.49    1.05
  -3   7   2   -0.56    0.53
   3  -7  -2   -0.51    0.69
   3  -7  -2   -0.54    1.03
  -3   7   2    1.32    0.94
   3  -7  -2   -0.51    0.84
   3  -7  -2    0.42    0.57
   3  -7  -2    0.50    1.16
  -3   7   2    0.87    0.72
   3  -7  -1   46.17    5.69
  -3   7   1   42.12    4.71
   3  -7  -1   42.47    4.97
   3  -7  -1   39.14    4.75
  -3   7   1   48.69    5.36
  -3   7   1   41.74    4.53
   3  -7  -1   49.59    5.11
   3  -7  -1   43.81    4.82
   3  -7  -1   40.60    4.60
  -3   7   1   51.49    5.08
  -3   7   1   50.15    4.78
   3  -7   0   66.04    5.96
  -3   7   0   85.60    7.01
  -3   7   0   68.71    5.91
  -3   7   0   74.77    6.18
   3  -7   0   79.38    7.47
  -3   7   0   81.32    6.89
   3  -7   0   70.64    6.39
   3  -7   0   62.24    5.74
   3  -7   0   69.02    6.30
  -3   7   0   72.78    5.70
  -3   7   0   77.31    6.66
  -3   7  -1   13.43    2.57
  -3   7  -1   12.93    1.99
  -3   7  -1   17.27    2.49
  -3   7  -1   18.38    2.91
   3  -7   1   16.57    2.67
  -3   7  -1   18.39    2.57
   3  -7   1   18.48    2.99
   3  -7   1   16.02    2.35
   3  -7   1   16.77    3.02
  -3   7  -1   11.81    2.47
  -3   7  -2   73.10    6.14
  -3   7  -2   75.99    5.75
   3  -7   2   77.52    6.06
  -3   7  -2   65.39    5.25
  -3   7  -2   68.50    5.97
  -3   7  -2   63.35    6.08
  -3   7  -2   68.06    4.69
   3  -7   2   68.46    6.08
   3  -7   2   64.48    5.09
  -3   7  -3    1.34    0.67
  -3   7  -3    1.38    0.81
   3  -7   3    2.57    1.11
  -3   7  -3    0.44    0.84
   3  -7   3    0.43    0.83
   3  -7   3    0.61    0.48
  -3   7  -4  167.32    9.07
   3  -7   4  153.72   11.21
   3  -7   4  178.54   10.72
   3  -7   5   50.11    5.13
  -3   7  -5   45.14    4.99
   3  -7   5   42.79    4.21
   3  -7   6    3.65    1.41
  -3   7  -6    6.99    1.96
  -3   7  -7  556.12   29.41
   3  -7   7  557.71   28.66
  -3   7  -7  501.62   28.30
  -3   7  -7  511.71   28.22
  -3   7  -8  212.99   13.09
   3  -7   8  200.63   13.25
  -3   7  -8  203.71   13.65
  -3   7  -8  217.62   13.66
  -3   7  -9  264.40   17.27
  -3   7  -9  263.66   16.41
  -3   7  -9  305.72   17.12
  -3   7  -9  278.32   18.26
  -3   7 -10  186.12   13.28
  -3   7 -10  175.06   13.55
  -3   7 -10  184.25   12.59
  -3   7 -11  269.83   17.68
  -3   7 -11  277.41   18.53
  -3   7 -11  270.04   17.11
  -3   7 -12   10.34    2.65
  -3   7 -12   11.13    2.88
  -3   7 -12   11.84    2.99
  -3   7 -13   69.72    7.26
  -3   7 -13   78.03    7.52
  -3   7 -13   93.87    7.77
  -3   7 -14    1.74    1.18
  -3   7 -14    1.44    1.03
  -3   7 -14    2.00    1.08
  -3   7 -15   20.37    2.76
  -3   7 -15   15.33    2.55
  -3   7 -16   34.15    3.09
   3  -6 -11    0.39    0.83
  -3   6  11    0.38    0.63
   3  -6 -11    0.99    0.95
   3  -6 -10    5.07    1.96
   3  -6 -10    7.43    2.43
  -3   6  10    6.98    2.04
   3  -6  -9   15.73    3.57
  -3   6   9   16.63    3.32
   3  -6  -9   10.74    2.96
  -3   6   9   13.40    2.95
   3  -6  -9   10.83    2.82
   3  -6  -8  102.07    9.84
  -3   6   8  101.90    9.31
   3  -6  -8  119.51   10.69
  -3   6   8  126.27   10.38
   3  -6  -8  120.21   10.71
  -3   6   8  107.23   10.05
  -3   6   8  107.83   10.05
  -3   6   7  602.89   35.07
  -3   6   7  716.18   35.99
   3  -6  -7  665.55   35.83
  -3   6   7  664.92   35.59
   3  -6  -7  580.85   35.81
  -3   6   7  589.69   34.76
   3  -6  -6  542.93   29.69
   3  -6  -6  513.03   30.83
  -3   6   6  574.56   31.22
   3  -6  -6  498.52   31.35
   3  -6  -6  493.85   31.10
  -3   6   6  613.74   31.45
  -3   6   6  567.31   31.02
   3  -6  -5   10.92    2.81
   3  -6  -5   15.86    3.01
  -3   6   5   11.31    2.82
   3  -6  -5   18.70    3.59
   3  -6  -5    8.46    2.77
   3  -6  -5   16.13    3.40
  -3   6   5   15.42    3.15
  -3   6   5   13.14    2.98
   3  -6  -5   14.08    2.96
  -3   6   5   17.26    3.44
   3  -6  -4   81.04    7.26
  -3   6   4   70.05    6.93
  -3   6   4   54.26    6.08
   3  -6  -4   58.60    6.54
   3  -6  -4   67.82    6.58
  -3   6   4   58.85    6.58
   3  -6  -4   69.19    6.96
   3  -6  -4   66.38    7.08
   3  -6  -4   77.35    7.29
  -3   6   4   70.84    6.59
   3  -6  -3  270.77   16.54
  -3   6   3  254.56   16.57
   3  -6  -3  258.78   16.21
  -3   6   3  276.17   16.69
   3  -6  -3  262.19   16.80
   3  -6  -3  272.28   15.35
   3  -6  -3  305.57   17.05
  -3   6   3  257.63   15.24
  -3   6   3  257.85   15.94
   3  -6  -2  128.03    9.44
  -3   6   2  125.55    9.08
  -3   6   2  125.63    9.69
   3  -6  -2  137.41    9.82
   3  -6  -2  121.97    9.45
   3  -6  -2  137.15   10.21
  -3   6   2  127.14    9.38
  -3   6   2  133.62    9.79
   3  -6  -2  137.86    9.65
   3  -6  -2  138.15    9.21
  -3   6   2  151.45    9.48
  -3   6   2  153.07    9.55
   3  -6  -1  605.14   30.37
  -3   6   1  552.68   29.81
   3  -6  -1  598.70   30.73
   3  -6  -1  591.16   30.62
  -3   6   1  608.50   30.31
   3  -6  -1  672.33   32.04
   3  -6  -1  645.43   30.46
  -3   6   1  606.72   30.35
  -3   6   1  641.90   30.13
   3  -6   0 1656.31   74.15
  -3   6   0 1433.47   73.89
   3  -6   0 1423.69   73.62
   3  -6   0 1459.65   73.13
  -3   6   0 1636.53   74.14
  -3   6   0 1668.20   73.17
   3  -6   0 1712.21   74.99
   3  -6   0 1531.73   74.98
  -3   6   0 1476.25   73.33
  -3   6   0 1629.02   74.22
   3  -6   1   23.60    3.08
   3  -6   1   24.44    2.64
  -3   6  -1   20.87    2.90
   3  -6   1   24.50    3.20
  -3   6  -1   27.33    2.55
  -3   6  -1   24.62    3.04
  -3   6  -1   17.99    2.39
   3  -6   2  114.48    8.34
   3  -6   2  128.68    7.31
  -3   6  -2  120.47    6.87
  -3   6  -2  125.52    8.61
   3  -6   2  107.39    8.01
  -3   6  -2  134.45    8.30
  -3   6  -2  123.43    7.40
   3  -6   3  121.02    8.31
  -3   6  -3  106.02    5.70
   3  -6   3  127.71    7.93
  -3   6  -3  114.54    6.58
  -3   6  -3  123.91    7.52
  -3   6  -4  174.80   11.18
   3  -6   4  169.70    9.80
   3  -6   4  187.68   10.76
   3  -6   4  171.71   11.25
  -3   6  -5  434.31   22.25
   3  -6   5  394.83   20.27
   3  -6   5  431.74   21.40
   3  -6   5  377.43   21.81
   3  -6   6  224.75   12.80
  -3   6  -6  212.70   13.39
   3  -6   6  224.92   13.50
  -3   6  -7    2.21    1.17
   3  -6   7    1.13    0.81
   3  -6   7    1.27    0.81
  -3   6  -7    1.95    1.06
  -3   6  -8   26.06    4.07
  -3   6  -8   26.51    3.56
  -3   6  -8   24.97    3.49
   3  -6   8   20.78    3.03
  -3   6  -8   27.02    3.44
  -3   6  -9   18.18    3.12
  -3   6  -9   18.14    3.58
  -3   6  -9   22.70    3.56
  -3   6  -9   18.72    3.46
  -3   6 -10  108.19    9.45
  -3   6 -10  106.84    8.73
  -3   6 -10  100.14    9.19
  -3   6 -10   93.05    8.45
  -3   6 -11  380.87   23.13
  -3   6 -11  412.88   24.36
  -3   6 -11  419.27   23.78
  -3   6 -11  407.14   24.33
  -3   6 -12  261.33   17.23
  -3   6 -12  277.98   17.08
  -3   6 -12  261.95   17.20
  -3   6 -12  267.89   17.87
  -3   6 -13   10.05    2.26
  -3   6 -13   13.34    3.06
  -3   6 -13   14.39    2.99
  -3   6 -14   32.32    4.16
  -3   6 -14   28.72    4.06
  -3   6 -15    5.42    1.49
  -3   6 -15    6.57    1.64
  -3   6 -16   -0.21    0.52
  -3   5  12    0.68    0.80
   3  -5 -12   -0.36    0.91
   3  -5 -11    0.55    0.91
  -3   5  11    3.31    1.36
   3  -5 -11    1.95    1.39
   3  -5 -10   26.46    4.64
   3  -5 -10   29.99    5.12
  -3   5  10   31.64    4.46
   3  -5  -9   69.58    7.82
  -3   5   9   75.18    7.40
  -3   5   9   66.50    7.06
   3  -5  -9   71.07    7.52
  -3   5   9   72.73    7.69
   3  -5  -9   52.65    6.14
   3  -5  -9   76.40    8.32
   3  -5  -9   78.32    8.77
  -3   5   9   63.98    7.35
   3  -5  -8   11.77    3.24
   3  -5  -8    6.02    2.49
   3  -5  -8    9.98    2.43
  -3   5   8    4.75    1.98
  -3   5   8    6.06    2.26
  -3   5   8    6.31    2.12
   3  -5  -8    9.80    2.78
  -3   5   8   12.91    3.04
   3  -5  -8    9.84    2.83
   3  -5  -7  133.43   11.06
  -3   5   7  113.83    9.86
   3  -5  -7  116.66   10.26
  -3   5   7   99.97    9.49
  -3   5   7  106.35    9.59
   3  -5  -7  113.04   10.95
   3  -5  -7  112.36    9.08
   3  -5  -7  120.72   10.88
  -3   5   7  131.05   10.47
  -3   5   6  127.02   10.38
   3  -5  -6  140.15   10.08
   3  -5  -6  149.22   11.28
  -3   5   6  134.47   10.53
  -3   5   6  133.62   10.45
   3  -5  -6  144.18   11.82
   3  -5  -6  111.55    9.20
   3  -5  -6  127.98   10.95
  -3   5   6  128.22   10.37
   3  -5  -5    0.92    0.98
   3  -5  -5   -0.55    0.91
   3  -5  -5    0.90    0.74
  -3   5   5    0.51    0.85
  -3   5   5    1.04    0.99
   3  -5  -5   -0.64    0.86
   3  -5  -5    1.16    1.11
  -3   5   5    0.53    0.72
   3  -5  -5   -0.56    1.07
   3  -5  -4   49.81    5.35
   3  -5  -4   48.52    5.16
   3  -5  -4   52.76    5.47
  -3   5   4   39.80    4.88
  -3   5   4   45.00    4.95
  -3   5   4   53.31    5.41
   3  -5  -4   52.18    5.18
   3  -5  -4   49.23    5.45
   3  -5  -4   44.92    4.08
  -3   5   4   50.15    4.21
  -3   5   4   46.25    4.92
  -3   5   3  144.16    9.69
  -3   5   3  157.69    9.24
   3  -5  -3  130.21    9.57
   3  -5  -3  145.11   10.04
  -3   5   3  126.90    9.76
   3  -5  -3  150.68   10.21
  -3   5   3  175.49   10.61
   3  -5  -3  137.56    9.93
   3  -5  -3  146.01    9.09
   3  -5  -3  144.70    8.16
   3  -5  -2  303.75   16.90
  -3   5   2  273.05   16.72
   3  -5  -2  294.16   16.19
  -3   5   2  306.71   16.21
  -3   5   2  280.56   16.24
   3  -5  -2  338.03   17.48
  -3   5   2  271.15   16.30
  -3   5   2  316.38   17.00
   3  -5  -1    0.58    0.62
  -3   5   1    0.28    0.47
   3  -5  -1    0.38    0.81
  -3   5   1    0.52    0.66
  -3   5   1   -0.29    0.67
   3  -5   0 1154.99   56.37
  -3   5   0 1279.96   56.52
   3  -5   0 1055.31   56.48
  -3   5   0 1176.95   55.87
  -3   5   0 1243.11   56.47
   3  -5   1   63.70    5.25
  -3   5  -1   71.20    5.40
  -3   5  -1   66.07    5.07
  -3   5  -1   72.52    4.85
   3  -5   2  227.26   12.49
  -3   5  -2  205.91   10.22
  -3   5  -2  226.12   12.44
   3  -5   2  218.71   11.80
   3  -5   2  207.89   12.06
  -3   5  -2  223.61   10.80
  -3   5  -2  203.97   11.05
  -3   5  -2  210.10   11.69
   3  -5   3    3.53    1.16
  -3   5  -3    1.76    0.94
   3  -5   3    2.40    0.82
   3  -5   3    3.56    1.04
  -3   5  -3    1.85    0.33
  -3   5  -3    3.49    0.61
  -3   5  -3    1.63    0.61
   3  -5   4  151.14    9.96
   3  -5   4  167.47    9.84
  -3   5  -4  171.05   10.29
   3  -5   4  161.94    9.30
  -3   5  -4  171.86    8.89
  -3   5  -5  653.79   31.22
   3  -5   5  584.11   29.96
   3  -5   5  629.58   30.73
   3  -5   5  628.10   31.08
   3  -5   6  130.64    8.54
  -3   5  -6  142.77    8.83
   3  -5   6  124.46    7.89
   3  -5   6  130.19    8.58
  -3   5  -7   13.47    2.44
   3  -5   7   12.76    2.08
   3  -5   7   11.41    2.09
   3  -5   7   13.80    2.03
  -3   5  -7   13.21    2.14
  -3   5  -8   29.40    4.16
   3  -5   8   24.43    3.32
  -3   5  -8   21.92    2.75
  -3   5  -8   24.41    3.58
  -3   5  -9   12.49    2.81
  -3   5  -9   11.94    2.56
   3  -5   9    6.41    1.82
  -3   5  -9    7.29    2.11
  -3   5  -9    6.30    2.04
  -3   5 -10   55.82    6.46
  -3   5 -10   66.33    6.94
  -3   5 -10   56.06    6.45
  -3   5 -10   76.17    7.54
  -3   5 -11   99.02    8.90
  -3   5 -11   97.29    9.04
  -3   5 -11  115.24    9.53
  -3   5 -11   98.85    9.46
  -3   5 -12  143.36   11.52
  -3   5 -12  146.49   10.96
  -3   5 -12  161.49   12.55
  -3   5 -12  161.50   12.06
  -3   5 -13  166.47   12.65
  -3   5 -13  165.75   12.29
  -3   5 -14    4.35    1.74
  -3   5 -14    4.13    1.72
  -3   5 -15    9.04    1.89
  -3   5 -15    3.22    1.20
  -3   5 -16    3.26    0.87
  -3   4  13    2.75    1.02
   3  -4 -13    1.87    0.99
   3  -4 -12   28.35    4.03
  -3   4  12   21.49    3.22
   3  -4 -12   17.96    3.53
   3  -4 -11    0.51    1.19
   3  -4 -11   -0.65    1.08
   3  -4 -11   -0.76    1.45
  -3   4  11    2.11    1.24
   3  -4 -10    0.73    1.21
   3  -4 -10    0.58    0.78
  -3   4  10   -0.67    0.91
   3  -4 -10   -0.84    1.61
   3  -4 -10   -0.58    0.79
   3  -4  -9    3.92    1.90
  -3   4   9    7.12    2.33
  -3   4   9    7.41    2.34
   3  -4  -9    5.95    2.07
   3  -4  -9    8.75    3.03
   3  -4  -9    5.91    2.36
   3  -4  -9    5.90    2.43
   3  -4  -9    6.67    2.47
  -3   4   9    5.16    1.92
   3  -4  -8   34.35    5.12
   3  -4  -8   23.97    4.65
   3  -4  -8   35.35    4.73
  -3   4   8   31.77    4.68
  -3   4   8   25.36    4.29
  -3   4   8   24.39    3.93
   3  -4  -8   26.68    4.45
  -3   4   8   25.85    4.12
   3  -4  -8   30.88    4.96
   3  -4  -7    0.75    1.24
   3  -4  -7   -0.52    0.99
  -3   4   7    0.57    0.95
  -3   4   7    0.57    1.33
  -3   4   7   -0.53    0.51
   3  -4  -7    0.60    1.00
   3  -4  -7    0.63    1.21
  -3   4   7    1.62    1.36
   3  -4  -6   14.05    2.58
   3  -4  -6   13.99    2.91
  -3   4   6   17.62    3.20
  -3   4   6   14.07    2.93
  -3   4   6   17.96    3.02
   3  -4  -6   17.07    3.51
   3  -4  -6   17.24    3.44
  -3   4   6   19.56    3.25
   3  -4  -5    3.92    1.37
   3  -4  -5    5.64    1.75
  -3   4   5    6.09    1.73
  -3   4   5    5.19    1.72
   3  -4  -5    6.98    1.57
  -3   4   5    3.95    1.41
  -3   4   5    4.35    1.57
   3  -4  -5    2.49    1.28
   3  -4  -5    4.88    1.18
  -3   4   4  707.35   33.83
   3  -4  -4  722.96   35.82
  -3   4   4  710.97   35.56
   3  -4  -4  772.80   35.99
   3  -4  -4  689.06   35.76
   3  -4  -4  731.48   33.99
   3  -4  -4  651.12   33.70
  -3   4   4  740.33   35.62
  -3   4   4  666.94   35.38
   3  -4  -4  648.78   34.67
   3  -4  -3   42.20    3.57
  -3   4   3   33.91    3.24
   3  -4  -3   35.84    3.78
  -3   4   3   41.38    4.11
   3  -4  -2  216.38   12.06
  -3   4   2  207.53   11.94
   3  -4  -2  217.20   13.12
  -3   4   2  236.09   12.77
   3  -4  -1  152.94    9.17
  -3   4   1  152.99    9.16
   3  -4  -1  155.16    9.74
  -3   4   1  163.45    9.31
   3  -4   0  142.36    8.58
  -3   4   0  150.15    8.61
   3  -4   0  156.04    8.99
  -3   4   0  152.87    8.66
  -3   4   0  124.04    8.05
   3  -4   1  459.19   26.63
   3  -4   1  568.82   27.04
  -3   4  -1  567.19   27.02
   3  -4   1  564.21   26.73
  -3   4  -1  571.43   26.21
  -3   4  -1  533.73   26.49
   3  -4   2  105.37    7.11
  -3   4  -2  115.66    5.93
   3  -4   2  125.01    7.27
   3  -4   2   97.20    6.59
  -3   4  -2  111.79    6.10
  -3   4  -2  117.39    6.60
  -3   4  -3   30.71    2.17
   3  -4   3   24.78    2.79
  -3   4  -3   31.28    3.00
   3  -4   3   29.19    2.84
   3  -4   3   29.23    2.62
  -3   4  -3   24.13    1.62
  -3   4  -3   27.62    2.18
  -3   4  -4    7.95    1.61
   3  -4   4    8.51    1.52
   3  -4   4    4.77    1.09
   3  -4   4   10.15    1.65
  -3   4  -5 1880.51   87.24
   3  -4   5 1890.29   87.54
   3  -4   5 1896.81   86.98
   3  -4   5 1819.74   87.15
   3  -4   6  131.21    8.89
  -3   4  -6  140.48    8.58
   3  -4   6  139.64    8.58
   3  -4   6  137.92    8.49
  -3   4  -7   37.66    3.49
   3  -4   7   46.15    4.51
   3  -4   7   40.23    3.91
  -3   4  -7   34.73    4.27
   3  -4   8   47.41    4.92
   3  -4   8   40.33    4.29
  -3   4  -8   43.02    5.05
  -3   4  -9   19.12    3.57
  -3   4  -9   23.43    4.08
   3  -4   9   17.59    3.14
   3  -4   9   19.80    3.10
  -3   4  -9   25.11    3.72
  -3   4  -9   24.31    3.90
  -3   4 -10   91.29    8.61
  -3   4 -10   98.69    9.29
   3  -4  10  105.30    8.53
  -3   4 -10   75.77    7.99
  -3   4 -10   84.64    7.81
  -3   4 -11  301.98   19.21
  -3   4 -11  298.05   19.34
  -3   4 -11  284.70   19.63
  -3   4 -12  136.48   11.07
  -3   4 -12  137.18   11.23
  -3   4 -12  131.88   11.44
  -3   4 -13   19.41    3.73
  -3   4 -13   22.80    4.00
  -3   4 -14    4.33    1.60
  -3   4 -14    2.55    1.30
  -3   4 -15    5.36    1.48
  -3   4 -15    2.95    1.18
  -3   4 -16    3.09    0.75
  -3   3  13    7.15    1.73
   3  -3 -13   10.67    2.32
   3  -3 -12    2.65    1.61
   3  -3 -12    1.83    1.43
  -3   3  12    2.80    1.34
   3  -3 -12    5.61    2.12
   3  -3 -11    4.25    2.16
   3  -3 -11    7.41    2.38
   3  -3 -11    5.67    2.46
  -3   3  11    6.51    2.03
   3  -3 -10   14.84    3.69
   3  -3 -10   12.35    3.17
   3  -3 -10   15.39    3.49
  -3   3  10   11.18    2.95
  -3   3  10   15.88    3.26
   3  -3 -10   16.71    3.89
   3  -3 -10   16.36    3.27
   3  -3  -9    0.61    0.83
  -3   3   9   -0.60    0.99
  -3   3   9   -0.63    0.86
   3  -3  -9   -0.70    1.33
   3  -3  -9   -0.84    1.13
   3  -3  -9    1.90    1.60
   3  -3  -9    0.79    1.31
   3  -3  -9    0.69    0.93
   3  -3  -8   -0.62    1.03
   3  -3  -8   -0.58    1.47
  -3   3   8    0.58    0.78
  -3   3   8    0.55    0.75
  -3   3   8   -0.50    0.83
   3  -3  -8    1.17    1.12
  -3   3   8    1.46    1.04
   3  -3  -8    0.63    1.04
  -3   3   7   45.50    5.11
   3  -3  -7   43.16    5.34
   3  -3  -7   56.62    5.91
  -3   3   7   51.13    5.47
  -3   3   7   51.48    5.33
   3  -3  -7   46.14    5.45
   3  -3  -7   44.65    4.43
  -3   3   7   48.99    5.38
   3  -3  -6  146.49   10.07
   3  -3  -6  129.51    9.11
   3  -3  -6  142.84   10.08
  -3   3   6  129.55    9.27
   3  -3  -6  130.93    8.55
   3  -3  -6  125.91   10.00
  -3   3   6  139.73    9.76
  -3   3   6  121.76    9.14
  -3   3   6  121.23    9.29
   3  -3  -5  359.63   18.50
   3  -3  -5  346.76   19.89
   3  -3  -5  349.57   17.44
   3  -3  -5  373.36   19.89
  -3   3   5  355.91   19.52
   3  -3  -5  326.45   17.90
  -3   3   5  369.16   19.50
  -3   3   4   43.56    4.38
  -3   3   4   52.80    4.65
   3  -3  -4   54.14    4.16
  -3   3   4   51.68    3.76
   3  -3  -4   50.85    3.81
  -3   3   3    0.28    0.65
   3  -3  -3    1.56    0.71
  -3   3   3    3.10    1.05
  -3   3   3    1.28    0.64
   3  -3  -3    2.70    0.85
  -3   3   2 1114.59   51.11
  -3   3   2 1034.63   50.30
   3  -3  -2 1079.19   50.45
  -3   3   1  262.32   13.41
  -3   3   1  239.86   13.10
   3  -3  -1  248.16   13.48
   3  -3  -1  241.32   13.46
   3  -3  -1  253.74   13.16
   3  -3   0   10.08    1.60
   3  -3   0   11.97    1.76
  -3   3   0   13.20    1.67
  -3   3   0   12.81    1.83
  -3   3  -1 1943.21   91.57
   3  -3   1 2012.73   92.06
   3  -3   1 1955.92   91.84
   3  -3   1 2078.00   92.15
  -3   3  -2    2.36    0.59
  -3   3  -2    2.39    0.81
   3  -3   2    3.18    0.91
   3  -3   2    1.23    0.61
   3  -3   2    1.00    0.58
  -3   3  -2    2.13    0.57
  -3   3  -3  144.16    7.61
   3  -3   3  144.51    8.72
  -3   3  -3  156.14    7.66
  -3   3  -3  161.11    8.29
   3  -3   3  157.49    9.08
   3  -3   3  159.73    8.77
   3  -3   4  407.70   21.69
  -3   3  -4  436.04   21.74
   3  -3   4  466.67   22.41
   3  -3   4  439.55   21.96
   3  -3   5   65.63    4.72
   3  -3   5   68.91    5.05
   3  -3   5   65.68    5.31
  -3   3  -5   65.45    4.68
   3  -3   5   62.98    4.10
   3  -3   6   17.98    2.07
   3  -3   6   21.43    2.75
  -3   3  -6   17.11    2.05
   3  -3   6   17.97    1.91
  -3   3  -7   10.29    1.98
  -3   3  -7    9.99    2.33
   3  -3   7    7.91    1.83
  -3   3  -8    1.22    0.95
  -3   3  -8    1.59    1.34
  -3   3  -8    0.53    0.88
   3  -3   8    0.42    0.81
  -3   3  -9   27.26    4.54
  -3   3  -9   39.05    5.14
  -3   3  -9   34.40    4.79
   3  -3   9   33.34    4.67
   3  -3   9   25.58    3.84
  -3   3 -10   50.86    6.23
  -3   3 -10   32.18    5.35
  -3   3 -10   51.04    6.17
   3  -3  10   44.31    5.27
   3  -3  10   35.17    5.15
  -3   3 -11  481.73   27.48
  -3   3 -11  439.12   27.48
  -3   3 -11  446.46   26.91
  -3   3 -12   55.89    6.96
  -3   3 -12   59.26    7.00
  -3   3 -12   58.67    6.80
  -3   3 -13    5.39    2.09
  -3   3 -13    9.01    2.48
  -3   3 -14    8.20    2.12
  -3   3 -14    8.71    2.15
  -3   3 -15    1.43    0.87
  -3   3 -15    0.29    0.68
   3  -2 -14    7.97    1.90
   3  -2 -13   80.36    7.44
   3  -2 -13   69.25    6.94
   3  -2 -12  108.71    9.86
  -3   2  12   84.49    7.52
   3  -2 -12   90.79    8.78
   3  -2 -12   84.15    8.43
   3  -2 -11  102.95    9.56
   3  -2 -11   88.12    8.98
  -3   2  11   85.44    8.53
   3  -2 -10   23.79    4.36
   3  -2 -10   25.41    4.34
   3  -2 -10   16.78    4.07
  -3   2  10   21.10    3.81
  -3   2  10   25.05    3.96
   3  -2 -10   31.06    5.27
   3  -2 -10   26.60    4.04
   3  -2  -9    1.12    1.31
  -3   2   9    0.58    0.78
  -3   2   9    0.54    0.73
   3  -2  -9   -0.78    1.29
   3  -2  -9    0.64    0.87
   3  -2  -9    1.91    1.36
   3  -2  -9    0.73    1.21
   3  -2  -9    2.20    1.19
   3  -2  -8  417.87   23.73
   3  -2  -8  405.46   23.23
  -3   2   8  385.05   22.71
  -3   2   8  390.65   22.33
   3  -2  -8  426.97   24.91
   3  -2  -8  432.76   24.07
   3  -2  -8  395.06   23.38
  -3   2   8  405.43   23.18
   3  -2  -8  406.64   22.29
  -3   2   7  154.07   10.00
  -3   2   7  142.16    9.50
  -3   2   7  140.42    9.86
   3  -2  -7  120.32    9.63
   3  -2  -7  128.80    8.98
   3  -2  -7  112.05    9.30
   3  -2  -6   33.31    4.00
   3  -2  -6   30.56    3.82
   3  -2  -6   27.85    3.89
  -3   2   6   28.77    3.64
  -3   2   6   25.85    3.33
   3  -2  -6   32.40    3.44
  -3   2   5    1.27    0.86
   3  -2  -5    2.23    0.52
  -3   2   5    0.66    0.78
   3  -2  -5    3.99    0.82
  -3   2   5    2.16    0.60
   3  -2  -5    2.17    0.94
  -3   2   4  188.04   10.87
   3  -2  -4  193.48    9.69
  -3   2   4  178.01    9.86
  -3   2   4  168.45   10.70
   3  -2  -4  177.32    9.82
   3  -2  -3  889.94   41.89
  -3   2   3  899.21   41.10
  -3   2   3  846.30   41.60
   3  -2  -3  834.97   40.90
   3  -2  -2  320.57   17.88
  -3   2   2  363.67   17.86
  -3   2   2  321.36   17.95
  -3   2   1 2104.68   94.97
   3  -2  -1 2014.84   94.71
  -3   2   0 1704.67   75.85
   3  -2   0 1572.85   75.82
   3  -2   1   12.15    1.52
  -3   2  -1   11.54    1.38
   3  -2   1   11.59    1.60
   3  -2   2  103.50    6.48
   3  -2   2  102.77    6.26
  -3   2  -2  109.45    6.48
  -3   2  -2  100.43    5.70
  -3   2  -2   99.28    5.49
   3  -2   2  104.84    6.30
  -3   2  -2  100.77    5.89
   3  -2   3    4.55    1.17
  -3   2  -3    4.46    0.68
  -3   2  -3    3.78    1.01
  -3   2  -3    3.87    0.52
   3  -2   3    4.07    0.97
  -3   2  -3    4.98    0.84
  -3   2  -3    3.11    0.82
   3  -2   4   63.84    5.02
   3  -2   4   71.52    4.61
  -3   2  -4   66.21    4.73
  -3   2  -4   71.68    4.59
   3  -2   4   67.13    4.66
   3  -2   5  305.95   15.74
  -3   2  -5  270.16   14.39
   3  -2   5  265.76   14.53
   3  -2   5  290.23   14.51
   3  -2   6   49.96    4.15
   3  -2   6   61.19    5.11
  -3   2  -6   48.69    3.55
  -3   2  -6   46.42    4.60
   3  -2   7  220.91   13.83
   3  -2   7  240.04   12.94
  -3   2  -7  207.39   13.61
  -3   2  -8    6.96    2.24
   3  -2   8    7.84    2.06
  -3   2  -8    4.78    1.67
  -3   2  -9    7.04    2.32
   3  -2   9    7.27    2.17
  -3   2 -10  292.85   19.35
  -3   2 -10  290.56   19.82
  -3   2 -10  300.84   19.22
   3  -2  10  272.02   18.18
  -3   2 -11   56.39    6.83
  -3   2 -11   50.91    6.78
  -3   2 -11   48.83    6.36
   3  -2  11   49.01    6.35
  -3   2 -12   64.97    7.33
  -3   2 -12   65.72    7.69
  -3   2 -13   21.70    3.81
  -3   2 -13   18.41    3.63
  -3   2 -14   51.50    5.12
  -3   2 -14   43.91    4.85
  -3   2 -15    1.30    0.69
  -3   2 -15    1.70    0.74
   3  -1 -15   37.05    3.57
   3  -1 -14   12.95    2.82
   3  -1 -14   13.88    2.74
   3  -1 -13   91.75    8.69
   3  -1 -13   99.21    8.76
   3  -1 -12    6.31    2.34
   3  -1 -12    4.75    2.06
   3  -1 -11   56.31    6.94
   3  -1 -11   37.57    5.93
   3  -1 -11   42.09    6.02
   3  -1 -11   48.47    6.10
  -3   1  11   33.03    4.85
  -3   1  10  116.63    9.92
   3  -1 -10  143.51   10.44
   3  -1 -10  139.43   11.33
   3  -1 -10  124.20   11.52
   3  -1 -10  143.85   11.72
   3  -1 -10  158.91   12.34
  -3   1  10  140.00   10.76
   3  -1  -9    6.05    1.81
   3  -1  -9    3.86    1.60
   3  -1  -9    2.55    1.62
   3  -1  -9    3.47    1.57
   3  -1  -9    2.84    1.67
   3  -1  -9    4.67    1.92
  -3   1   9    0.83    0.80
  -3   1   9    2.94    1.41
  -3   1   9    3.65    1.50
   3  -1  -8   51.66    5.46
   3  -1  -8   50.35    5.26
   3  -1  -8   53.63    6.06
   3  -1  -8   63.63    6.59
  -3   1   8   56.47    5.56
  -3   1   8   52.52    5.09
  -3   1   8   49.63    5.37
  -3   1   7  128.36    9.29
  -3   1   7  133.14    9.06
   3  -1  -7  127.01    9.34
   3  -1  -7  143.95    9.42
   3  -1  -6   44.29    4.58
  -3   1   6   34.82    3.87
  -3   1   6   40.46    4.00
   3  -1  -6   35.97    2.94
   3  -1  -6   42.03    4.04
   3  -1  -5   58.97    4.11
  -3   1   5   61.64    4.21
  -3   1   5   66.38    5.22
  -3   1   5   60.05    4.96
   3  -1  -5   64.94    4.97
   3  -1  -4  198.51   10.92
  -3   1   4  194.37   10.27
  -3   1   4  184.19   10.95
   3  -1  -4  178.48   10.08
   3  -1  -3  381.24   18.77
  -3   1   3  354.40   18.53
  -3   1   3  366.43   19.01
   3  -1  -3  379.80   18.52
   3  -1  -2   56.99    4.35
   3  -1  -2   66.82    4.37
  -3   1   2   63.58    4.48
   3  -1  -2   71.89    4.50
   3  -1  -1  958.53   44.87
   3  -1   0    0.17    0.40
   3  -1   1  658.57   30.91
  -3   1  -1  623.20   31.24
   3  -1   1  659.10   31.13
   3  -1   2  977.00   45.65
   3  -1   2  964.26   45.27
  -3   1  -2  944.54   45.56
   3  -1   2  918.37   45.31
  -3   1  -2 1002.60   44.97
   3  -1   3    0.48    0.51
   3  -1   3    0.38    0.52
  -3   1  -3    0.20    0.38
  -3   1  -3    0.42    0.53
   3  -1   3    0.18    0.40
  -3   1  -3    0.23    0.24
  -3   1  -3    0.52    0.50
   3  -1   4   69.13    5.18
   3  -1   4   67.15    4.76
   3  -1   4   64.63    4.41
  -3   1  -4   60.35    4.05
  -3   1  -4   53.26    4.42
  -3   1  -4   61.33    4.40
   3  -1   5  896.04   42.71
   3  -1   5  929.91   42.01
  -3   1  -5  865.71   40.86
  -3   1  -5  911.80   42.64
  -3   1  -5  798.77   42.36
  -3   1  -5  937.20   41.18
   3  -1   5  773.67   40.88
  -3   1  -5  842.74   42.82
   3  -1   6   22.75    3.30
  -3   1  -6   22.75    3.33
   3  -1   6   30.29    3.33
   3  -1   6   32.71    3.89
  -3   1  -6   30.14    3.92
  -3   1  -7   80.64    7.07
   3  -1   7   82.84    6.95
  -3   1  -7   75.44    7.23
   3  -1   7   75.71    6.95
   3  -1   7   77.22    6.38
  -3   1  -8   -0.60    1.00
  -3   1  -8    0.64    0.87
   3  -1   8    0.42    0.69
  -3   1  -8   -0.46    0.87
   3  -1   8    0.56    0.93
  -3   1  -9   36.79    5.25
  -3   1  -9   32.14    4.21
  -3   1  -9   26.68    4.81
   3  -1   9   37.26    5.12
  -3   1 -10    6.90    2.57
   3  -1  10   10.75    2.83
  -3   1 -10   11.22    3.10
  -3   1 -11   70.73    8.00
  -3   1 -11   67.16    8.02
  -3   1 -12   38.12    5.65
  -3   1 -12   39.88    5.53
  -3   1 -13   23.62    3.70
  -3   1 -13   14.40    3.06
  -3   1 -14   24.45    3.05
  -3   1 -14   21.16    2.94
   3   0 -15    7.80    1.82
   3   0 -15    3.66    1.58
   3   0 -14    9.47    2.46
   3   0 -14    6.74    2.43
   3   0 -13    1.23    1.31
   3   0 -13    0.68    1.13
   3   0 -12  107.27    9.85
   3   0 -12  101.83    9.29
   3   0 -12   86.65    8.17
   3   0 -11   15.53    3.77
   3   0 -11   12.45    3.05
   3   0 -11    9.11    2.67
  -3   0  11   12.45    2.83
   3   0 -11    9.71    2.50
   3   0 -10  134.26   10.03
   3   0 -10  102.64    9.00
   3   0 -10  123.35   10.69
   3   0 -10  130.42   10.28
   3   0 -10  106.98   10.19
  -3   0  10  123.49    9.26
   3   0 -10  114.82   10.30
  -3   0  10  119.91    9.42
  -3   0   9    1.14    0.82
  -3   0   9    3.14    1.36
  -3   0   9    2.83    1.28
   3   0  -9    0.53    0.71
   3   0  -9    1.28    1.06
   3   0  -9    0.63    1.20
   3   0  -9    1.22    1.31
   3   0  -9    1.01    1.08
  -3   0   8   47.54    4.64
  -3   0   8   38.59    4.09
   3   0  -8   35.12    4.29
   3   0  -8   37.26    4.35
   3   0  -7   41.08    4.35
  -3   0   7   36.02    4.02
  -3   0   7   38.51    4.01
   3   0  -6  740.83   34.27
   3   0  -6  746.72   35.60
  -3   0   6  665.38   33.88
  -3   0   6  718.65   35.31
   3   0  -5  326.35   17.07
  -3   0   5  331.77   16.90
  -3   0   5  331.22   17.68
   3   0  -4    5.57    1.12
  -3   0   4    3.12    0.97
   3   0  -3  275.41   14.45
   3   0  -3  282.61   14.42
   3   0  -3  276.54   14.03
  -3   0   3  277.57   14.65
   3   0  -2  339.49   17.41
   3   0  -2  381.54   17.87
  -3   0   2  357.47   18.25
   3   0  -1 1191.71   57.31
   3   0  -1 1207.82   56.90
   3   0  -1 1202.64   57.03
  -3   0   1 1329.58   57.76
  -3   0   0 2040.67   93.45
   3   0   0 1981.18   93.86
   3   0   0 1856.95   93.63
  -3   0   0 2077.38   94.64
   3   0   1 2631.04  128.55
  -3   0  -1 2641.33  128.23
   3   0   1 3098.47  128.79
  -3   0  -1 2807.11  129.68
  -3   0  -1 2910.54  128.98
   3   0   2  106.21    6.52
  -3   0  -2  101.89    6.29
  -3   0  -2  106.90    6.60
   3   0   2  100.88    6.69
   3   0   2  100.65    6.55
  -3   0  -2  107.86    6.72
   3   0   3    1.65    0.81
  -3   0  -3    1.73    0.64
  -3   0  -3    2.94    0.94
   3   0   3    1.99    0.86
   3   0   3    1.49    0.75
  -3   0  -3    3.02    1.25
  -3   0  -3    1.10    0.67
   3   0   4   75.68    6.17
   3   0   4   86.73    6.15
  -3   0  -4   84.76    7.04
   3   0   4   76.75    5.69
  -3   0  -4   83.27    5.49
  -3   0  -4   86.95    6.45
  -3   0  -4   83.12    5.54
  -3   0  -4   82.98    6.00
   3   0   4   72.90    5.41
  -3   0  -5   39.38    4.43
  -3   0  -5   31.64    3.91
   3   0   5   43.36    4.48
   3   0   5   38.81    3.72
  -3   0  -5   30.92    2.78
  -3   0  -5   35.06    3.43
   3   0   5   37.09    3.92
   3   0   5   43.85    4.49
  -3   0  -6   60.17    5.75
   3   0   6   43.45    4.99
  -3   0  -6   46.50    5.34
   3   0   6   47.99    4.92
   3   0   6   54.80    5.56
  -3   0  -7    3.69    1.78
   3   0   7    5.46    1.76
   3   0   7    6.91    1.94
  -3   0  -7    4.37    1.82
  -3   0  -7    5.67    1.89
   3   0   7    6.77    2.10
  -3   0  -8   68.11    6.99
  -3   0  -8   49.34    5.77
   3   0   8   51.81    6.29
   3   0   8   57.37    5.93
  -3   0  -8   53.65    6.67
  -3   0  -9   56.03    6.75
  -3   0  -9   56.29    6.18
   3   0   9   56.53    6.77
  -3   0  -9   61.07    7.32
  -3   0 -10   79.54    8.17
  -3   0 -10   70.65    6.99
  -3   0 -10   89.11    9.09
   3   0  10   75.78    8.12
  -3   0 -11   16.82    3.85
  -3   0 -11   18.33    4.04
  -3   0 -12   32.70    4.91
  -3   0 -12   33.69    4.87
  -3   0 -13   35.39    4.25
  -3   0 -13   34.34    4.38
  -3   0 -14   20.97    2.28
  -3   0 -14   15.09    2.08
   3   1 -16    5.19    1.17
   3   1 -15   23.44    3.27
   3   1 -14  107.30    8.84
   3   1 -13   20.74    3.71
   3   1 -12   14.09    3.19
   3   1 -12   20.40    3.73
   3   1 -11    0.61    1.31
   3   1 -11    0.57    0.77
   3   1 -11    0.61    1.17
   3   1 -11    0.68    0.93
   3   1 -11   -0.74    1.58
  -3  -1  10  109.72    8.53
   3   1 -10  115.60   10.02
   3   1 -10  104.08    9.16
   3   1 -10  120.62   10.42
   3   1 -10  118.57    9.60
  -3  -1  10  114.53    8.84
   3   1  -9   51.32    5.65
  -3  -1   9   50.30    5.19
  -3  -1   9   46.43    4.68
   3   1  -9   56.72    6.48
  -3  -1   8   13.84    2.53
  -3  -1   8   15.00    2.46
   3   1  -8   15.38    2.82
  -3  -1   7   58.12    5.08
  -3  -1   7   59.54    4.37
   3   1  -7   54.55    4.29
   3   1  -7   48.14    4.97
  -3  -1   6 1483.71   73.19
  -3  -1   6 1675.81   74.28
   3   1  -6 1548.28   73.44
   3   1  -6 1601.91   74.26
  -3  -1   5  513.17   26.32
   3   1  -5  542.30   26.57
  -3  -1   4  153.26    8.35
  -3  -1   4  150.34    9.34
   3   1  -4  157.68    8.22
   3   1  -4  162.66    9.56
   3   1  -3   35.27    3.39
  -3  -1   3   31.64    2.81
  -3  -1   3   30.68    3.12
   3   1  -3   33.64    2.72
   3   1  -3   26.75    2.19
  -3  -1   2 1246.56   62.22
  -3  -1   2 1442.14   62.26
   3   1  -2 1301.30   60.88
   3   1  -2 1312.84   61.24
   3   1  -1 1803.93   90.97
  -3  -1   1 1971.81   89.89
  -3  -1   1 2068.03   91.33
   3   1  -1 1972.61   90.16
   3   1   0 1660.11   75.20
  -3  -1   0 1608.09   74.07
  -3  -1   0 1724.71   75.24
  -3  -1   0 1547.97   75.38
   3   1   0 1574.19   74.29
   3   1   0 1516.93   74.44
  -3  -1  -1  201.73   10.86
  -3  -1  -1  175.39   11.14
  -3  -1  -1  169.35    9.86
   3   1   1  174.49   10.13
   3   1   1  185.26   10.38
   3   1   1  163.24   10.34
  -3  -1  -2   18.69    2.47
   3   1   2   17.46    2.46
  -3  -1  -3    0.32    0.69
   3   1   3    1.08    0.77
  -3  -1  -3    0.87    0.73
  -3  -1  -3    1.42    0.79
  -3  -1  -3    0.46    0.87
   3   1   3    0.31    0.60
   3   1   3    0.30    0.64
  -3  -1  -3    1.57    0.79
   3   1   4   14.22    2.36
  -3  -1  -4   12.88    2.74
   3   1   4    6.78    1.69
  -3  -1  -4    9.59    1.62
   3   1   4    9.81    1.69
  -3  -1  -4    9.96    2.09
   3   1   4    9.24    2.08
  -3  -1  -4   12.34    2.32
  -3  -1  -4    9.22    1.94
  -3  -1  -4   12.43    2.01
   3   1   4   10.97    2.28
   3   1   5   61.24    5.81
   3   1   5   57.29    5.95
  -3  -1  -5   56.67    6.35
   3   1   5   66.21    5.73
  -3  -1  -5   60.21    5.39
   3   1   5   65.76    6.09
  -3  -1  -5   51.77    5.20
  -3  -1  -5   67.17    5.51
  -3  -1  -5   68.56    6.24
   3   1   6    2.25    1.33
   3   1   6    7.75    2.08
   3   1   6    4.27    1.43
   3   1   6    5.80    1.91
  -3  -1  -6    3.72    1.33
  -3  -1  -6    6.62    1.78
  -3  -1  -6    4.23    1.69
   3   1   7   79.53    7.78
   3   1   7   64.31    6.79
  -3  -1  -7   73.21    6.73
   3   1   7   78.07    7.23
  -3  -1  -7   71.02    7.39
  -3  -1  -7   82.10    7.64
  -3  -1  -7   77.22    7.58
  -3  -1  -8   18.44    4.05
  -3  -1  -8   23.44    4.08
   3   1   8   17.14    3.41
  -3  -1  -8   20.68    3.74
   3   1   8   19.08    3.86
  -3  -1  -9    3.22    2.04
  -3  -1  -9    2.00    1.43
   3   1   9    4.22    1.73
  -3  -1  -9    3.62    1.73
   3   1   9    2.22    1.59
   3   1  10    4.93    1.83
  -3  -1 -10    8.52    2.79
  -3  -1 -11   88.11    8.63
  -3  -1 -12    8.73    2.36
  -3  -1 -12    8.47    2.32
  -3  -1 -13    2.61    1.09
  -3  -1 -13    2.96    1.10
   3   2 -16  121.83    7.62
   3   2 -16  106.71    8.00
   3   2 -15   14.21    2.60
   3   2 -15   14.27    2.95
   3   2 -14   20.40    3.51
   3   2 -14   27.77    4.49
   3   2 -13  100.83    9.18
   3   2 -13  116.00    9.92
   3   2 -13  119.21    9.82
   3   2 -13  136.89   11.19
   3   2 -12   83.29    8.52
   3   2 -12   85.08    8.32
   3   2 -12   97.14    8.71
   3   2 -12  114.59   10.11
   3   2 -11   -0.64    1.06
   3   2 -11    1.22    1.17
   3   2 -11   -0.73    1.39
   3   2 -11    0.57    1.09
   3   2 -10   24.19    4.12
   3   2 -10   21.47    3.61
   3   2 -10   23.65    4.21
   3   2  -9   68.37    6.67
  -3  -2   9   66.64    5.83
  -3  -2   9   66.98    5.96
   3   2  -9   69.21    7.20
  -3  -2   8   -0.37    0.87
   3   2  -8    0.27    0.44
   3   2  -8    1.37    0.98
  -3  -2   7  146.37    9.35
  -3  -2   7  152.62    9.91
   3   2  -7  146.15    9.35
  -3  -2   6  178.46   10.63
   3   2  -6  163.46   10.46
  -3  -2   5   35.02    3.69
  -3  -2   5   35.48    2.88
   3   2  -5   36.65    3.77
   3   2  -5   33.14    3.53
  -3  -2   4   83.85    5.27
  -3  -2   4   73.16    5.74
   3   2  -4   64.19    3.50
   3   2  -4   71.66    4.51
   3   2  -4   75.23    5.75
  -3  -2   3  336.92   17.34
  -3  -2   3  366.62   18.07
   3   2  -3  309.72   15.53
   3   2  -3  324.26   16.17
  -3  -2   2  242.00   14.20
  -3  -2   2  259.59   14.40
  -3  -2   2  262.13   12.87
   3   2  -2  244.99   13.54
   3   2  -2  258.46   12.76
   3   2  -2  257.46   12.97
   3   2  -2  207.72   13.87
  -3  -2   1 1624.02   82.00
  -3  -2   1 1745.08   80.41
   3   2  -1 1709.46   80.58
   3   2  -1 1908.64   82.32
  -3  -2   0  975.27   49.68
  -3  -2   0 1040.17   48.00
  -3  -2   0  974.15   47.89
   3   2   0 1033.37   48.23
   3   2   0  921.40   48.83
  -3  -2  -1   67.33    6.23
  -3  -2  -1   65.42    5.57
   3   2   1   66.74    5.54
  -3  -2  -1   72.64    5.20
  -3  -2  -1   71.68    5.25
   3   2   1   66.91    5.28
   3   2   1   63.59    5.29
   3   2   2    1.92    1.04
  -3  -2  -2    0.65    0.82
   3   2   2    2.60    1.08
   3   2   2    2.71    1.21
  -3  -2  -2    1.98    0.95
   3   2   2    4.53    1.38
   3   2   2    2.74    1.14
   3   2   3  121.56    8.39
   3   2   3  117.30    8.46
   3   2   3  116.82    8.28
  -3  -2  -3  122.62    9.54
  -3  -2  -3  109.14    7.58
  -3  -2  -3   90.96    7.40
  -3  -2  -3  114.26    8.23
   3   2   3  112.08    8.42
  -3  -2  -3  101.76    7.43
   3   2   3  115.37    7.70
  -3  -2  -3   99.45    7.69
  -3  -2  -4   21.75    2.68
   3   2   4   16.63    2.92
   3   2   4   24.32    3.46
  -3  -2  -4   19.84    3.67
  -3  -2  -4   18.02    2.88
  -3  -2  -4   18.29    3.06
   3   2   4   16.96    3.08
  -3  -2  -4   17.81    2.75
  -3  -2  -4   21.33    3.29
  -3  -2  -4   23.49    3.28
   3   2   5   78.43    7.23
   3   2   5   70.11    6.76
  -3  -2  -5   89.54    8.53
   3   2   5   82.71    7.47
  -3  -2  -5   76.89    6.81
  -3  -2  -5   80.79    7.42
  -3  -2  -5   79.68    6.91
  -3  -2  -5   73.98    6.67
  -3  -2  -5   82.27    7.31
   3   2   6  343.60   20.00
   3   2   6  290.95   18.74
  -3  -2  -6  275.86   17.99
   3   2   6  318.78   18.89
  -3  -2  -6  280.87   18.87
  -3  -2  -6  332.28   18.73
  -3  -2  -6  342.28   19.82
  -3  -2  -6  284.63   18.62
   3   2   7    7.79    2.56
  -3  -2  -7   10.30    2.52
   3   2   7    8.80    2.43
   3   2   7    7.17    2.21
  -3  -2  -7    9.07    2.58
  -3  -2  -7   11.44    2.58
  -3  -2  -7    6.10    2.14
   3   2   8   30.82    5.09
  -3  -2  -8   29.97    5.12
  -3  -2  -8   26.70    4.17
   3   2   8   35.87    5.15
  -3  -2  -8   29.67    4.81
  -3  -2  -8   23.42    4.13
  -3  -2  -9    9.26    2.55
  -3  -2  -9   14.36    3.61
   3   2  10   24.17    3.88
  -3  -2 -10   33.30    5.26
  -3  -2 -11    4.42    1.84
  -3  -2 -12   35.12    4.05
  -3  -2 -12   27.88    3.51
   3   3 -16   63.03    5.04
   3   3 -16   65.21    5.67
   3   3 -15   32.92    4.05
   3   3 -15   38.84    4.86
   3   3 -14   -0.52    1.00
   3   3 -14    0.64    1.07
   3   3 -14   -0.51    1.08
   3   3 -13   14.44    3.30
   3   3 -13   10.40    2.85
   3   3 -13   13.69    3.27
   3   3 -13   10.03    2.66
   3   3 -12    1.61    0.94
   3   3 -12    0.67    0.65
   3   3 -12    2.21    1.58
   3   3 -12    1.13    1.32
   3   3 -11  227.59   14.99
   3   3 -11  203.25   13.63
   3   3 -11  183.97   14.19
   3   3 -11  198.79   12.96
   3   3 -11  199.18   14.96
   3   3 -10  215.59   14.83
   3   3 -10  211.97   13.69
   3   3 -10  227.66   15.65
   3   3 -10  219.99   14.11
  -3  -3   9   47.82    4.98
   3   3  -9   55.10    5.36
   3   3  -9   60.21    5.59
   3   3  -9   47.44    6.02
   3   3  -8    4.33    1.30
  -3  -3   8    1.51    0.89
  -3  -3   8    4.12    1.42
   3   3  -7  469.80   24.64
   3   3  -7  433.28   24.21
  -3  -3   7  473.74   24.63
   3   3  -6  310.57   18.40
   3   3  -6  356.49   18.50
  -3  -3   6  340.15   18.82
  -3  -3   6  325.70   16.96
   3   3  -5   26.13    3.40
   3   3  -5   20.26    2.71
  -3  -3   5   26.97    2.95
  -3  -3   5   23.18    3.28
   3   3  -4    4.66    1.55
   3   3  -4    6.33    1.36
   3   3  -4    5.11    0.91
  -3  -3   4    7.16    1.80
  -3  -3   4    8.01    1.73
   3   3  -3   56.60    4.42
  -3  -3   3   74.16    4.49
   3   3  -3   58.01    3.78
   3   3  -3   68.71    4.33
  -3  -3   3   70.17    5.94
  -3  -3   3   70.13    5.76
   3   3  -2  165.84   10.80
  -3  -3   2  158.97    9.06
   3   3  -2  161.14    9.90
   3   3  -2  159.56    9.10
  -3  -3   2  175.95   11.15
   3   3  -1   13.59    2.57
   3   3  -1   13.13    2.21
  -3  -3   1   17.27    2.84
  -3  -3   1   14.82    2.75
  -3  -3   1   17.68    2.11
   3   3  -1   19.76    2.26
   3   3   0    3.12    1.35
  -3  -3   0    6.50    1.75
  -3  -3   0    2.51    1.28
   3   3   0    4.63    1.44
  -3  -3   0    2.32    0.87
  -3  -3   0    3.22    1.10
   3   3   0    5.31    1.29
   3   3   1 1106.46   52.99
  -3  -3  -1 1096.51   52.78
   3   3   1 1041.40   53.45
  -3  -3  -1 1105.84   53.60
   3   3   1  973.28   53.31
  -3  -3  -1 1096.38   52.82
  -3  -3  -1 1143.23   52.84
   3   3   1 1188.60   53.70
   3   3   2   10.48    2.13
  -3  -3  -2    5.84    1.59
   3   3   2    5.18    1.58
  -3  -3  -2    8.10    1.84
   3   3   2    7.53    2.01
  -3  -3  -2    9.19    2.57
   3   3   2    8.92    2.06
  -3  -3  -2    6.63    1.74
   3   3   2    9.30    2.29
  -3  -3  -2    5.82    1.46
  -3  -3  -2    7.93    1.87
   3   3   2    4.95    1.58
   3   3   3   30.93    4.15
   3   3   3   32.23    4.18
  -3  -3  -3   34.48    4.09
   3   3   3   25.65    3.76
   3   3   3   36.71    4.50
  -3  -3  -3   37.33    5.31
  -3  -3  -3   30.28    3.73
  -3  -3  -3   35.79    4.40
   3   3   3   29.06    4.13
  -3  -3  -3   27.86    3.70
  -3  -3  -3   36.18    4.26
  -3  -3  -3   31.68    3.82
   3   3   3   33.24    3.77
   3   3   4  104.70    8.51
   3   3   4   96.70    8.17
   3   3   4   78.67    7.89
  -3  -3  -4   92.41    7.69
  -3  -3  -4   87.67    7.01
   3   3   4   79.18    7.77
  -3  -3  -4   75.22    7.46
  -3  -3  -4   91.62    7.49
  -3  -3  -4   84.45    7.42
   3   3   4   94.56    8.17
  -3  -3  -4  105.44    9.63
   3   3   5  147.99   11.44
   3   3   5  151.57   11.48
   3   3   5  127.02   10.90
  -3  -3  -5  154.91   12.67
  -3  -3  -5  139.42   11.24
   3   3   5  147.79   11.25
  -3  -3  -5  142.12   10.66
  -3  -3  -5  132.70   10.63
   3   3   5  138.59   11.10
  -3  -3  -5  152.45   10.95
  -3  -3  -5  134.85   11.17
  -3  -3  -5  151.17   10.77
   3   3   6  140.10   11.75
   3   3   6  147.14   11.59
  -3  -3  -6  153.53   11.65
   3   3   6  148.51   11.64
  -3  -3  -6  164.84   12.51
  -3  -3  -6  154.79   11.46
  -3  -3  -6  166.04   11.94
  -3  -3  -7  254.03   16.82
  -3  -3  -7  248.39   16.66
  -3  -3  -7  268.00   17.76
   3   3   7  260.31   17.65
  -3  -3  -8   12.05    3.08
  -3  -3  -8   15.24    3.74
  -3  -3  -8   18.49    3.46
  -3  -3  -9    2.18    1.97
   3   3   9    2.36    1.39
  -3  -3 -10   30.39    4.60
   3   3  10   20.58    3.30
  -3  -3 -11   33.02    3.98
  -3  -3 -12   28.87    2.87
   3   4 -16    1.37    1.08
   3   4 -16    0.27    0.64
   3   4 -15   -0.49    1.06
   3   4 -15    0.39    0.83
   3   4 -14    7.36    2.13
   3   4 -14    9.04    2.26
   3   4 -14    7.36    2.22
   3   4 -13  268.77   16.17
   3   4 -13  250.99   16.84
   3   4 -13  230.71   16.57
   3   4 -13  240.68   16.89
   3   4 -12  227.13   16.07
   3   4 -12  268.69   15.65
   3   4 -12  236.15   16.40
   3   4 -12  197.24   14.21
   3   4 -12  246.88   16.75
   3   4 -11 1258.11   60.93
   3   4 -11 1217.91   60.85
   3   4 -11 1228.99   62.72
   3   4 -10  410.55   24.48
   3   4 -10  408.83   23.24
   3   4 -10  430.05   23.83
   3   4 -10  437.36   25.23
   3   4  -9    1.89    1.59
   3   4  -9    2.10    1.14
   3   4  -9    5.85    1.91
   3   4  -9    2.39    1.30
  -3  -4   9    2.26    1.15
   3   4  -9    1.58    1.07
   3   4  -9    5.93    2.12
  -3  -4   8  142.84   10.41
   3   4  -8  137.20   10.11
   3   4  -8  144.80   10.34
   3   4  -8  140.80   10.14
   3   4  -8  140.84   10.99
   3   4  -8  140.02   10.20
  -3  -4   7  248.68   15.61
   3   4  -7  244.54   15.36
   3   4  -7  245.19   14.89
   3   4  -7  256.50   15.55
   3   4  -6   50.42    5.22
  -3  -4   6   52.27    4.76
  -3  -4   6   44.98    5.23
   3   4  -6   47.99    4.99
   3   4  -6   56.42    5.61
   3   4  -6   53.91    4.95
   3   4  -5 1226.27   63.88
  -3  -4   5 1379.89   63.79
  -3  -4   5 1482.63   65.27
   3   4  -5 1287.90   63.82
   3   4  -5 1291.26   64.31
   3   4  -5 1306.83   62.71
   3   4  -4   40.60    3.52
   3   4  -4   31.49    4.00
  -3  -4   4   30.91    3.95
  -3  -4   4   37.17    4.55
   3   4  -4   34.68    4.15
  -3  -4   4   37.80    2.98
   3   4  -4   29.68    2.41
   3   4  -3  177.77   11.42
   3   4  -3  154.14    8.84
   3   4  -3  153.46   10.58
  -3  -4   3  171.09   11.36
  -3  -4   3  151.19   10.88
   3   4  -3  126.38   10.13
   3   4  -3  150.23   10.25
  -3  -4   3  154.66    8.86
   3   4  -3  169.51   10.15
   3   4  -3  156.80    8.32
   3   4  -3  152.60    8.61
   3   4  -2  461.19   27.54
   3   4  -2  502.51   24.95
   3   4  -2  553.05   28.08
  -3  -4   2  544.57   28.78
   3   4  -2  456.85   27.32
   3   4  -2  501.42   27.46
  -3  -4   2  529.47   26.24
  -3  -4   2  565.21   26.00
   3   4  -2  563.79   27.23
   3   4  -2  534.20   25.86
   3   4  -1  365.70   22.07
   3   4  -1  375.89   22.15
  -3  -4   1  439.67   23.70
  -3  -4   1  401.42   22.73
   3   4  -1  386.00   22.07
  -3  -4   1  383.38   20.75
   3   4  -1  429.59   20.88
   3   4  -1  406.90   21.71
   3   4   0  215.02   13.89
   3   4   0  199.32   13.72
  -3  -4   0  216.47   14.15
  -3  -4   0  238.40   15.51
   3   4   0  175.96   13.32
   3   4   0  205.01   13.49
  -3  -4   0  228.36   13.00
  -3  -4   0  215.18   12.88
   3   4   0  238.36   13.06
   3   4   0  224.74   13.56
   3   4   1  304.58   17.01
   3   4   1  284.27   17.10
  -3  -4  -1  250.48   16.67
   3   4   1  257.17   16.91
  -3  -4  -1  237.97   15.72
   3   4   1  249.69   16.38
  -3  -4  -1  316.57   16.57
  -3  -4  -1  308.50   16.56
   3   4   1  293.84   16.38
   3   4   2  761.58   35.70
   3   4   2  588.58   35.65
  -3  -4  -2  680.00   34.97
   3   4   2  545.46   34.67
  -3  -4  -2  624.40   34.86
  -3  -4  -2  650.96   37.25
   3   4   2  791.11   36.88
  -3  -4  -2  693.59   35.24
  -3  -4  -2  779.55   35.78
  -3  -4  -2  669.21   34.71
   3   4   2  696.64   34.94
  -3  -4  -3   73.93    7.07
   3   4   3   80.91    7.29
  -3  -4  -3   75.15    6.67
  -3  -4  -3   80.27    8.67
  -3  -4  -3   68.44    6.43
   3   4   3   80.44    7.79
  -3  -4  -3   75.20    7.14
   3   4   3   72.76    7.62
  -3  -4  -3   76.27    7.03
   3   4   3   71.57    7.07
   3   4   3   71.58    7.34
   3   4   3   81.67    7.98
   3   4   4  129.22   10.41
   3   4   4  122.40   10.24
   3   4   4  130.78   10.74
  -3  -4  -4  112.69    9.51
  -3  -4  -4  100.94    8.68
  -3  -4  -4  117.44   11.38
   3   4   4  106.19    9.75
  -3  -4  -4  117.32    9.51
  -3  -4  -4  115.77    9.79
   3   4   4  131.43   10.70
  -3  -4  -4  110.69    9.41
  -3  -4  -4  126.57    9.21
   3   4   5   37.07    5.28
  -3  -4  -5   43.52    6.43
  -3  -4  -5   32.47    4.29
  -3  -4  -5   30.69    4.66
   3   4   5   35.95    5.12
  -3  -4  -5   41.33    5.23
  -3  -4  -5   43.17    5.40
   3   4   5   34.00    5.15
   3   4   5   25.78    4.53
   3   4   5   30.90    4.94
  -3  -4  -6   14.58    3.30
   3   4   6   17.66    3.45
   3   4   6   22.45    4.05
  -3  -4  -6   15.18    3.48
  -3  -4  -6   18.75    3.67
   3   4   6   17.88    3.83
   3   4   6   18.88    3.82
  -3  -4  -7   93.82    8.63
  -3  -4  -7  109.10    9.68
  -3  -4  -7   92.95    8.67
  -3  -4  -8   84.82    9.09
  -3  -4  -8  100.49    8.41
   3   4   8  105.37    9.29
  -3  -4  -9   13.64    3.25
   3   4   9   10.83    2.59
  -3  -4 -10    7.49    2.10
  -3  -4 -10    8.89    2.27
  -3  -4 -11    7.06    1.31
   3   5 -16    8.85    1.64
   3   5 -15    2.80    1.34
   3   5 -15    0.86    0.93
   3   5 -15    0.72    0.77
   3   5 -14   44.18    5.67
   3   5 -14   52.79    5.23
   3   5 -14   47.15    5.58
   3   5 -13    0.98    0.94
   3   5 -13    1.39    1.48
   3   5 -13    2.49    1.46
   3   5 -13    1.43    1.21
   3   5 -12   15.24    3.01
   3   5 -12   11.89    2.96
   3   5 -12   19.21    3.92
   3   5 -12   15.45    2.95
   3   5 -12   11.76    3.00
   3   5 -11  241.18   16.48
   3   5 -11  249.04   15.31
   3   5 -11  236.85   15.88
   3   5 -11  254.26   16.81
   3   5 -10   35.59    4.22
   3   5 -10   27.69    4.28
   3   5 -10   33.01    4.76
   3   5 -10   29.58    4.74
   3   5  -9  149.09   10.23
   3   5  -9  153.52   11.23
   3   5  -9  164.38   11.49
   3   5  -9  151.56   12.27
   3   5  -9  155.25   11.34
   3   5  -9  147.59   11.15
  -3  -5   9  151.71   11.44
   3   5  -9  154.09   11.74
   3   5  -8    0.64    1.06
   3   5  -8    0.54    0.73
   3   5  -8    0.47    0.77
   3   5  -8    0.55    0.91
  -3  -5   8   -0.60    0.81
   3   5  -8    0.34    0.56
  -3  -5   7    4.81    1.82
   3   5  -7    2.77    1.41
   3   5  -7    4.78    1.81
   3   5  -7    3.31    1.50
   3   5  -7    0.81    1.10
   3   5  -7    3.24    1.47
   3   5  -6    6.91    1.96
  -3  -5   6    4.80    1.84
  -3  -5   6    8.65    2.10
   3   5  -6    5.83    1.71
   3   5  -6    6.63    2.20
   3   5  -6    4.42    1.77
   3   5  -6    6.87    1.67
   3   5  -5   -0.50    0.96
  -3  -5   5   -0.60    0.81
  -3  -5   5    0.51    0.84
   3   5  -5    0.44    0.84
   3   5  -5    0.55    0.74
   3   5  -5    0.55    0.74
   3   5  -5    0.28    0.47
   3   5  -4    0.51    0.70
   3   5  -4    0.46    0.99
  -3  -5   4    0.55    0.92
  -3  -5   4    0.60    0.81
  -3  -5   4    1.22    0.61
   3   5  -4    2.19    1.28
   3   5  -4    0.45    0.43
   3   5  -3  182.81   12.44
  -3  -5   3  166.03   12.47
   3   5  -3  167.57   11.73
  -3  -5   3  183.44   10.53
  -3  -5   3  172.80    9.86
   3   5  -3  146.95   11.69
   3   5  -3  161.11   11.00
   3   5  -2  301.24   17.89
   3   5  -2  250.21   17.10
  -3  -5   2  304.80   18.27
  -3  -5   2  267.26   18.19
   3   5  -2  289.09   17.44
  -3  -5   2  285.89   15.84
   3   5  -2  284.18   17.62
   3   5  -2  271.87   16.43
   3   5  -2  276.14   15.07
   3   5  -1   39.02    3.85
   3   5  -1   30.73    4.09
  -3  -5   1   31.13    3.95
   3   5  -1   44.70    5.19
  -3  -5   1   31.90    4.69
  -3  -5   1   30.47    4.91
  -3  -5   1   30.31    3.57
  -3  -5   1   27.31    3.55
   3   5  -1   29.52    4.33
   3   5  -1   30.58    4.42
   3   5   0  365.22   19.78
   3   5   0  320.71   20.25
   3   5   0  375.56   21.95
  -3  -5   0  367.66   20.33
   3   5   0  357.48   21.33
  -3  -5   0  369.97   23.01
  -3  -5   0  327.82   21.04
  -3  -5   0  344.42   19.77
   3   5   0  331.29   21.05
   3   5   0  348.19   20.93
  -3  -5   0  368.39   20.13
   3   5   0  369.12   21.11
   3   5   1  280.26   18.43
   3   5   1  304.44   19.22
  -3  -5  -1  345.73   19.83
  -3  -5  -1  320.27   18.39
   3   5   1  326.40   19.83
   3   5   1  314.99   18.97
  -3  -5  -1  305.91   18.24
  -3  -5  -1  321.81   18.57
   3   5   1  328.85   19.23
   3   5   1  277.37   17.89
   3   5   1  287.56   19.61
   3   5   2   33.96    4.52
   3   5   2   44.85    5.92
  -3  -5  -2   27.49    4.23
   3   5   2   28.15    4.38
  -3  -5  -2   36.13    4.51
  -3  -5  -2   35.08    4.72
  -3  -5  -2   30.98    5.55
   3   5   2   27.25    4.55
  -3  -5  -2   29.62    4.36
  -3  -5  -2   30.36    4.67
  -3  -5  -2   37.94    4.75
   3   5   2   32.01    5.07
  -3  -5  -2   37.46    4.80
   3   5   2   32.33    4.29
  -3  -5  -3  186.04   15.35
   3   5   3  161.81   12.52
  -3  -5  -3  177.57   12.42
  -3  -5  -3  191.22   13.28
  -3  -5  -3  176.79   12.91
   3   5   3  186.60   13.86
   3   5   3  166.70   13.73
  -3  -5  -3  163.76   12.60
  -3  -5  -3  185.18   13.67
   3   5   3  189.30   13.18
   3   5   3  171.56   13.80
   3   5   4   19.10    3.92
  -3  -5  -4   15.19    4.15
  -3  -5  -4   17.42    3.27
  -3  -5  -4   22.50    4.12
   3   5   4   22.52    4.13
  -3  -5  -4   15.41    3.42
  -3  -5  -4   21.46    3.76
   3   5   4   24.68    4.43
  -3  -5  -4   17.25    3.74
   3   5   4   17.22    3.82
   3   5   4   21.09    3.93
  -3  -5  -5    3.71    1.99
   3   5   5    4.37    1.98
  -3  -5  -5    6.59    2.19
   3   5   5    4.07    1.84
  -3  -5  -5    2.01    1.28
   3   5   5    2.86    1.68
  -3  -5  -5    2.56    1.50
   3   5   5    1.42    1.53
   3   5   5    5.58    2.21
   3   5   6   -0.60    0.99
  -3  -5  -6    1.23    1.31
   3   5   6   -0.73    1.40
  -3  -5  -6    0.63    0.86
  -3  -5  -7    4.98    1.85
   3   5   7    7.80    2.42
  -3  -5  -7    6.35    2.54
   3   5   8   71.10    7.01
  -3  -5  -8   84.11    7.86
   3   5   9    0.35    0.66
  -3  -5  -9    1.24    1.04
  -3  -5 -10   -0.21    0.57
  -3  -5 -10    0.26    0.60
   3   6 -15    1.43    1.12
   3   6 -14   31.15    3.86
   3   6 -14   33.72    4.88
   3   6 -14   26.58    3.74
   3   6 -13    9.56    2.35
   3   6 -13    7.85    2.66
   3   6 -13    7.83    2.20
   3   6 -13    6.08    1.93
   3   6 -12   98.96    9.67
   3   6 -12   95.34    8.80
   3   6 -12  101.83    8.78
   3   6 -12   88.68    7.62
   3   6 -12   91.47    8.32
   3   6 -11   18.11    3.58
   3   6 -11   13.91    3.08
   3   6 -11   11.72    2.51
   3   6 -11   21.25    3.66
   3   6 -10   14.41    3.03
   3   6 -10   16.68    3.22
   3   6 -10    9.55    2.62
   3   6 -10   13.51    3.01
   3   6 -10   13.87    2.57
  -3  -6   9   13.80    3.25
   3   6  -9   15.45    3.21
   3   6  -9   16.57    3.75
   3   6  -9   18.29    3.20
   3   6  -9   18.60    3.54
  -3  -6   8   56.98    6.70
   3   6  -8   34.53    5.19
   3   6  -8   49.73    6.04
   3   6  -8   51.98    5.31
   3   6  -8   53.73    6.59
   3   6  -8   44.49    5.36
  -3  -6   7    0.72    0.99
   3   6  -7    3.87    1.75
   3   6  -7    7.45    2.43
   3   6  -7    5.80    1.95
   3   6  -7    6.59    1.95
   3   6  -7    5.38    1.57
   3   6  -7    5.43    1.83
  -3  -6   6  199.01   13.66
  -3  -6   6  208.18   14.74
   3   6  -6  188.59   13.02
   3   6  -6  195.79   14.06
   3   6  -6  197.82   12.96
   3   6  -6  199.34   14.20
   3   6  -6  177.11   11.35
   3   6  -6  194.10   13.99
   3   6  -6  182.09   12.61
   3   6  -5   20.63    3.68
  -3  -6   5   22.20    4.14
  -3  -6   5   16.71    3.58
   3   6  -5   14.76    3.04
  -3  -6   5   20.87    2.71
   3   6  -5   16.55    3.22
   3   6  -5   22.99    3.32
   3   6  -4   63.62    7.11
   3   6  -4   68.98    6.00
   3   6  -4   56.33    6.64
  -3  -6   4   75.05    7.78
  -3  -6   4   77.70    7.87
   3   6  -4   69.11    6.90
   3   6  -4   71.31    7.42
  -3  -6   4   63.39    5.51
   3   6  -4   63.78    6.78
   3   6  -3   76.37    6.77
   3   6  -3   77.28    7.63
  -3  -6   3   65.27    6.23
   3   6  -3   63.21    7.11
  -3  -6   3   69.22    7.84
  -3  -6   3   74.98    7.91
   3   6  -3   72.45    7.32
  -3  -6   3   65.93    5.87
   3   6  -3   78.80    7.74
   3   6  -3   78.01    7.85
   3   6  -2  148.07   11.27
   3   6  -2  172.36   12.88
  -3  -6   2  170.19   11.37
   3   6  -2  150.73   12.19
  -3  -6   2  176.11   13.82
  -3  -6   2  169.97   13.02
   3   6  -2  152.27   12.15
   3   6  -2  184.39   12.93
   3   6  -2  158.21   12.50
  -3  -6   2  171.23   11.08
  -3  -6   2  144.64   10.98
   3   6  -2  167.58   12.50
   3   6  -1  162.86   10.82
   3   6  -1  178.27   12.46
  -3  -6   1  153.48   11.71
   3   6  -1  179.20   13.25
  -3  -6   1  148.67   13.67
  -3  -6   1  202.59   14.12
  -3  -6   1  173.07   12.16
   3   6  -1  178.85   13.13
  -3  -6   1  169.56   11.83
  -3  -6   1  170.83   11.68
   3   6  -1  205.64   13.66
   3   6   0   -0.74    1.00
   3   6   0    0.43    0.82
  -3  -6   0   -0.55    1.16
   3   6   0    0.67    0.91
   3   6   0   -0.59    0.98
  -3  -6   0    2.09    1.49
  -3  -6   0    0.91    1.51
   3   6   0    0.70    1.34
  -3  -6   0    0.90    0.97
  -3  -6   0   -0.58    1.36
   3   6   0    1.24    1.18
   3   6   0   -0.74    1.23
  -3  -6   0    1.55    1.21
   3   6   0    1.23    1.02
   3   6   1  132.97   10.60
   3   6   1  134.10   11.17
  -3  -6  -1  144.30   10.67
   3   6   1  134.50   10.17
   3   6   1  164.04   11.83
   3   6   1  130.01   11.69
   3   6   1  130.59   11.39
  -3  -6  -1  123.09    9.87
   3   6   1  135.12   11.83
   3   6   1  130.79   10.58
  -3  -6  -1  140.91   11.22
  -3  -6  -1  113.27   10.52
  -3  -6  -2   14.86    3.11
   3   6   2   10.44    3.23
   3   6   2   16.48    3.19
   3   6   2   13.50    3.42
  -3  -6  -2   18.57    3.77
   3   6   2   18.40    4.10
  -3  -6  -2   13.77    3.12
   3   6   2   10.28    2.93
  -3  -6  -2   16.90    4.19
   3   6   3   12.22    3.26
  -3  -6  -3   19.06    4.68
  -3  -6  -3   19.53    3.58
  -3  -6  -3   20.61    4.01
   3   6   3   20.99    4.20
  -3  -6  -3   20.60    3.77
  -3  -6  -3   22.38    4.23
  -3  -6  -3   17.28    3.64
   3   6   3   19.22    4.28
   3   6   3   24.08    4.55
   3   6   3   17.34    3.40
  -3  -6  -4  111.07   11.66
  -3  -6  -4  142.32   11.10
  -3  -6  -4  118.16   10.12
   3   6   4  114.98   10.43
  -3  -6  -4  124.19    9.75
  -3  -6  -4  117.30   10.35
   3   6   4  116.00   10.85
  -3  -6  -4  104.90   10.19
   3   6   4  105.74    9.78
   3   6   4  114.24   10.66
  -3  -6  -5   85.87    8.26
  -3  -6  -5  100.92    9.31
   3   6   5   93.70    9.10
  -3  -6  -5   79.34    8.14
   3   6   5   79.55    8.12
  -3  -6  -6   14.57    3.03
   3   6   6    8.31    2.51
  -3  -6  -6   15.18    2.97
  -3  -6  -7   32.90    4.16
   3   6   7   36.58    4.75
  -3  -6  -7   42.08    5.14
   3   6   8    9.25    1.75
   3   6   8   12.14    2.23
  -3  -6  -8    9.66    2.11
  -3  -6  -9    2.81    0.99
   3   7 -16    0.62    0.73
   3   7 -15    1.86    1.26
   3   7 -14    7.87    2.34
   3   7 -13   -0.55    1.04
   3   7 -13    1.43    1.37
   3   7 -12  192.20   13.70
   3   7 -11   10.60    2.69
   3   7 -11    5.44    1.97
   3   7 -10   27.42    5.15
   3   7 -10   33.07    4.36
   3   7 -10   33.70    4.97
   3   7 -10   28.92    4.66
   3   7  -9   26.08    4.64
   3   7  -9   28.37    3.81
   3   7  -9   26.96    5.03
   3   7  -9   25.93    4.22
  -3  -7   9   29.54    5.04
   3   7  -9   26.73    4.68
   3   7  -8  140.28   12.15
   3   7  -8  137.27    9.90
   3   7  -8  168.63   13.31
   3   7  -8  156.80   11.48
   3   7  -8  151.89   12.36
  -3  -7   8  146.83   12.74
   3   7  -7   13.73    3.04
   3   7  -7   16.77    3.78
   3   7  -7   14.01    2.86
   3   7  -7   12.52    3.22
   3   7  -7   17.68    3.85
  -3  -7   7   20.03    4.20
   3   7  -6   73.08    7.40
  -3  -7   6   79.33    8.23
  -3  -7   6   70.28    8.40
  -3  -7   6   81.80    6.84
   3   7  -6   77.46    7.83
   3   7  -6   87.25    8.69
   3   7  -6   75.31    7.41
  -3  -7   6   72.05    6.00
   3   7  -6   65.84    7.76
   3   7  -6   72.54    8.10
   3   7  -6   77.97    7.09
   3   7  -5  379.25   22.64
  -3  -7   5  398.82   24.09
  -3  -7   5  375.73   24.17
  -3  -7   5  385.41   21.27
   3   7  -5  393.99   22.95
  -3  -7   5  397.53   20.50
   3   7  -5  349.33   22.98
   3   7  -5  343.42   22.11
   3   7  -5  376.71   23.38
   3   7  -5  320.65   20.55
   3   7  -4    2.05    1.47
  -3  -7   4    1.67    1.39
  -3  -7   4    4.39    1.68
   3   7  -4    4.80    1.97
   3   7  -4    0.74    1.00
   3   7  -4    0.68    1.13
  -3  -7   4    2.80    1.15
   3   7  -4    2.21    1.57
   3   7  -3    6.54    2.42
   3   7  -3    6.98    2.13
  -3  -7   3    4.45    2.42
  -3  -7   3    5.80    2.39
  -3  -7   3    6.20    1.93
   3   7  -3    4.99    2.06
   3   7  -3    8.76    2.71
   3   7  -3    6.50    2.41
  -3  -7   3    5.74    1.76
   3   7  -3    5.11    2.11
   3   7  -2    7.67    2.57
  -3  -7   2    9.01    2.96
   3   7  -2   13.24    2.94
  -3  -7   2    7.56    2.89
  -3  -7   2   10.45    2.71
  -3  -7   2    6.44    1.90
   3   7  -2   12.94    3.10
   3   7  -2   12.22    3.21
  -3  -7   2    7.31    1.97
  -3  -7   2   12.09    2.69
   3   7  -2   10.07    2.78
   3   7  -1  118.28    9.83
  -3  -7   1  106.14    9.28
  -3  -7   1  107.02   11.37
  -3  -7   1  100.46   10.19
   3   7  -1   99.11    9.99
  -3  -7   1  109.87    9.28
   3   7  -1  114.53   10.15
  -3  -7   1  107.80    8.94
  -3  -7   1   98.30    9.03
   3   7  -1  135.02   10.89
   3   7   0   67.06    7.37
   3   7   0   71.60    8.40
  -3  -7   0   69.27    7.37
  -3  -7   0   64.08    7.04
  -3  -7   0   81.14    9.86
  -3  -7   0   65.03    7.65
   3   7   0   78.10    8.44
  -3  -7   0   85.40    7.93
   3   7   0   58.89    7.75
   3   7   0   73.37    7.69
  -3  -7   0   77.19    7.69
   3   7   0   77.02    7.85
   3   7   1    2.07    1.48
  -3  -7  -1    1.04    1.41
  -3  -7  -1    0.61    1.02
  -3  -7  -1    1.97    1.40
   3   7   1    1.59    1.32
   3   7   1    0.59    0.99
  -3  -7  -1    2.04    1.45
   3   7   1    1.69    1.61
   3   7   1    0.85    1.14
  -3  -7  -2  104.50   11.82
   3   7   2  126.35   11.12
   3   7   2  114.72   10.97
  -3  -7  -2  135.80   10.63
   3   7   2  122.23   11.58
  -3  -7  -2  128.40   10.89
  -3  -7  -2  148.26   11.64
   3   7   2  117.54   10.94
   3   7   2  151.58   12.56
  -3  -7  -3    9.32    2.64
   3   7   3    7.27    2.62
   3   7   3    5.85    2.23
  -3  -7  -3    6.27    2.13
  -3  -7  -3    5.58    2.13
  -3  -7  -3    9.48    2.72
   3   7   3    7.84    2.92
   3   7   3    6.25    2.50
  -3  -7  -4   85.72    7.44
   3   7   4   76.69    7.93
  -3  -7  -4   69.28    7.48
  -3  -7  -4   87.45    8.08
   3   7   5    5.47    1.74
  -3  -7  -5    8.10    2.13
  -3  -7  -5    8.68    2.45
   3   7   5    5.40    2.09
  -3  -7  -6  112.48    8.91
  -3  -7  -6  109.70    8.42
   3   7   6  110.70    8.81
  -3  -7  -7   14.58    2.35
   3   7   7    9.41    1.94
   3   8 -16   14.95    2.19
   3   8 -15   11.65    2.39
   3   8 -14    4.02    1.83
   3   8 -13    0.53    1.12
   3   8 -13   -0.69    0.93
   3   8 -11   24.52    4.08
  -3  -8  10   -0.82    1.11
   3   8 -10    1.86    1.87
   3   8 -10    1.72    1.84
   3   8  -9   25.90    5.01
   3   8  -9   22.31    4.37
   3   8  -9   23.63    4.09
  -3  -8   9   26.42    5.04
   3   8  -9   27.48    4.75
   3   8  -8   60.64    7.48
   3   8  -8   55.39    7.37
   3   8  -8   55.06    6.23
   3   8  -8   61.09    7.45
  -3  -8   8   52.09    7.39
  -3  -8   7   37.19    6.05
  -3  -8   7   28.50    4.11
   3   8  -7   30.08    4.89
   3   8  -7   37.31    4.99
   3   8  -7   46.09    6.34
   3   8  -7   34.12    5.51
   3   8  -7   39.19    4.92
   3   8  -7   43.31    6.32
   3   8  -6   34.58    5.16
  -3  -8   6   38.31    6.28
  -3  -8   6   39.35    6.06
  -3  -8   6   36.24    4.69
   3   8  -6   35.41    5.34
   3   8  -6   34.16    5.10
   3   8  -6   41.32    6.08
   3   8  -5   57.03    6.74
  -3  -8   5   34.24    5.93
  -3  -8   5   49.81    5.46
   3   8  -5   42.21    6.14
   3   8  -5   43.04    6.34
   3   8  -5   39.35    5.70
   3   8  -5   46.47    6.45
   3   8  -4   11.53    3.14
  -3  -8   4    6.47    2.53
  -3  -8   4    9.57    3.19
  -3  -8   4    6.04    2.06
   3   8  -4    8.58    2.81
   3   8  -4    7.63    2.85
   3   8  -4    7.23    2.69
   3   8  -4    9.69    2.91
   3   8  -3    4.04    2.19
  -3  -8   3    7.26    2.74
  -3  -8   3    3.00    2.14
  -3  -8   3    1.74    1.24
   3   8  -3    2.61    1.41
   3   8  -3    5.62    2.17
   3   8  -3    0.79    1.85
  -3  -8   3    2.89    1.47
  -3  -8   3    0.49    0.82
   3   8  -3    1.61    1.72
   3   8  -3    3.96    1.86
   3   8  -2  236.27   16.87
   3   8  -2  242.30   18.50
  -3  -8   2  304.06   17.83
   3   8  -2  252.77   16.88
  -3  -8   2  258.29   20.05
  -3  -8   2  286.95   19.63
  -3  -8   2  261.51   17.13
   3   8  -2  279.01   19.18
   3   8  -2  257.83   18.22
  -3  -8   2  282.97   16.92
  -3  -8   2  256.50   16.66
   3   8  -2  249.83   18.16
   3   8  -1  190.75   13.85
  -3  -8   1  191.83   13.73
   3   8  -1  178.87   13.51
  -3  -8   1  192.62   13.85
  -3  -8   1  157.05   15.36
  -3  -8   1  185.80   14.97
   3   8  -1  194.34   15.20
  -3  -8   1  184.85   13.67
   3   8  -1  182.81   14.05
  -3  -8   1  195.38   13.56
   3   8  -1  181.25   14.04
   3   8   0   10.02    2.81
  -3  -8   0    8.51    2.60
   3   8   0   16.14    3.42
   3   8   0    4.90    2.37
  -3  -8   0    5.71    2.13
  -3  -8   0   12.09    2.94
  -3  -8   0    5.94    2.12
   3   8   0    6.84    2.61
   3   8   0    5.99    2.73
  -3  -8  -1    7.89    2.60
   3   8   1    4.10    1.87
   3   8   1   10.98    3.19
  -3  -8  -1    6.76    2.21
   3   8   1    5.80    2.52
  -3  -8  -1    4.54    2.07
   3   8   1    5.79    2.52
   3   8   2   21.28    3.96
   3   8   2   28.77    4.78
  -3  -8  -2   20.97    3.67
  -3  -8  -2   27.16    4.33
   3   8   2   22.15    4.45
  -3  -8  -3    0.49    0.93
   3   8   3    0.62    1.02
   3   8   3   -0.61    1.17
  -3  -8  -3   -0.56    1.06
   3   8   4    0.48    0.64
  -3  -8  -4    0.93    0.89
  -3  -8  -4    1.50    1.17
  -3  -8  -5   52.60    5.40
  -3  -8  -5   53.29    5.15
  -3  -8  -6   -0.27    0.58
   3   9 -16    4.98    1.15
   3   9 -15    8.52    1.98
   3   9 -14   61.66    6.25
   3   9 -13  103.09    9.35
   3   9 -12   21.18    3.64
   3   9 -11    2.81    1.53
   3   9 -10   90.31    9.60
   3   9 -10   84.88    7.90
   3   9  -9   11.23    3.36
   3   9  -9   14.70    3.11
   3   9  -8    2.45    1.75
   3   9  -8    1.73    1.85
   3   9  -8    3.30    2.09
  -3  -9   8    4.75    2.57
  -3  -9   7   29.50    3.92
   3   9  -7   24.48    4.84
   3   9  -7   34.23    5.61
  -3  -9   7   16.52    4.21
  -3  -9   6   -0.98    0.93
  -3  -9   6   -0.90    1.21
  -3  -9   6    0.51    0.84
   3   9  -6   -0.77    1.28
   3   9  -6   -0.69    1.15
  -3  -9   6   -0.54    0.89
   3   9  -6    0.84    1.39
   3   9  -6   -0.84    1.13
   3   9  -6    0.85    0.81
   3   9  -5  127.12   11.29
  -3  -9   5  116.89   12.03
  -3  -9   5  126.95   10.01
   3   9  -5  132.18   11.72
  -3  -9   5  128.87   10.17
   3   9  -5  117.14   10.93
   3   9  -5  140.68   12.12
   3   9  -5  118.61   11.46
   3   9  -4    2.38    1.52
  -3  -9   4    1.72    1.22
  -3  -9   4   -0.94    0.90
  -3  -9   4    1.00    1.35
   3   9  -4    0.82    1.36
   3   9  -4    1.59    1.31
   3   9  -4    4.06    2.05
  -3  -9   4   -0.59    0.80
   3   9  -4    2.46    1.57
  -3  -9   3    7.20    3.12
  -3  -9   3    7.23    2.75
  -3  -9   3    7.76    2.30
   3   9  -3    7.45    2.76
   3   9  -3    4.92    2.10
   3   9  -3    5.42    2.48
   3   9  -3    8.20    2.73
  -3  -9   3    6.40    2.31
  -3  -9   2    0.61    1.17
   3   9  -2    0.55    0.74
   3   9  -2    0.83    1.37
   3   9  -2    0.83    1.37
  -3  -9   1   15.48    3.35
   3   9  -1   20.85    3.64
   3   9  -1   18.32    4.04
  -3  -9   1   20.52    3.76
   3   9   0   59.03    7.30
  -3  -9   0   64.74    6.85
  -3  -9   0   67.33    7.22
   3   9   0   65.90    6.87
   3   9   0   61.88    7.59
  -3  -9  -1   69.15    6.66
  -3  -9  -1   57.80    6.35
   3   9   1   55.85    6.23
   3   9   1   59.66    6.93
  -3  -9  -1   59.52    6.36
  -3  -9  -2   33.48    4.22
   3   9   2   38.27    5.03
  -3  -9  -2   39.45    4.77
  -3  -9  -2   37.47    4.76
   3   9   2   34.90    4.55
  -3  -9  -3    4.40    1.50
   3   9   3    9.40    2.14
  -3  -9  -4    6.90    1.75
   3  10 -15   34.21    3.45
   3  10 -14    0.41    0.79
   3  10 -13    2.66    1.69
   3  10 -10   21.32    4.29
   3  10  -9   15.05    3.70
   3  10  -8    4.84    2.32
   3  10  -7  106.01   10.44
  -3 -10   6   22.27    3.41
  -3 -10   6   17.45    3.45
   3  10  -6   18.93    4.09
   3  10  -5   49.61    6.93
  -3 -10   5   62.88    6.27
  -3 -10   5   65.43    6.84
   3  10  -5   77.89    8.16
   3  10  -4   47.60    6.40
  -3 -10   4   47.80    5.72
   3  10  -4   43.69    6.26
  -3 -10   4   45.54    5.31
  -3 -10   3   -0.54    1.03
  -3 -10   3   -0.59    0.80
   3  10  -3    0.73    0.99
   3  10  -2    3.60    2.18
  -3 -10   2    5.36    2.06
   3  10  -1    5.29    2.12
  -3 -10   1    6.71    2.05
  -3 -10   1    6.29    2.09
   3  10   0    2.32    1.47
  -3 -10   0    4.72    1.63
  -3 -10   0    4.17    1.60
  -3 -10   0    2.86    1.58
  -3 -10  -1    3.26    1.36
  -3 -10  -1    3.77    1.36
  -3 -10  -1    4.15    1.49
  -3 -10  -2    3.67    1.29
   3  11 -14   49.46    4.36
   3  11 -13   58.87    5.49
   3  11 -11   13.45    3.04
   3  11 -10    8.02    2.46
  -3 -11   9    1.17    1.12
   3  11  -9    0.65    1.08
  -3 -11   8   19.89    3.19
   3  11  -8   23.32    4.14
  -3 -11   7  127.04    9.88
   3  11  -7  147.09   11.64
  -3 -11   6   35.12    4.57
   3  11  -6   35.68    5.14
  -3 -11   5   50.44    5.49
   3  11  -5   55.54    6.30
  -3 -11   5   44.10    4.77
  -3 -11   4   35.79    4.47
   3  11  -4   41.11    5.06
  -3 -11   3   20.00    3.29
   3  11  -3   27.00    3.93
  -3 -11   3   19.47    3.08
   3  11  -2    6.48    1.88
  -3 -11   2   11.15    2.30
  -3 -11   1    3.27    1.31
  -3 -11   1    4.77    1.41
   3  11  -1    2.67    1.12
  -3 -11   1    4.48    1.37
   3  12 -13  102.88    6.63
   3  12 -11    0.75    1.02
   3  12 -10    3.84    1.48
   3  12  -9    1.37    1.07
   3  12  -8    7.51    2.03
  -3 -12   8    7.42    1.60
   3  12  -7   -0.46    0.77
  -3 -12   7    1.02    0.86
   3  12  -6    0.88    0.95
  -3 -12   6    3.53    1.35
   3  12  -5    5.23    1.64
  -3 -12   5    3.84    1.31
  -3 -12   4   67.39    5.72
   3  12  -4   75.89    6.20
  -3 -12   4   84.52    6.24
  -3 -12   4   73.82    5.89
   3  12  -3   19.98    2.54
   3  13  -9    3.79    1.01
   3  13  -8   -0.23    0.38
  -4  15  -2    0.23    0.48
  -4  15  -3   76.04    5.54
   4 -15   5  117.22    8.21
  -4  14   1   15.93    2.29
  -4  14  -1    4.30    1.49
   4 -14   1    5.81    1.67
   4 -14   1    3.28    1.31
  -4  14  -2   61.23    6.03
   4 -14   2   54.55    5.71
   4 -14   2   65.51    5.85
  -4  14  -3   68.21    6.52
  -4  14  -3   63.99    6.37
   4 -14   3   75.80    6.86
   4 -14   3   66.49    6.12
  -4  14  -4   40.85    4.86
  -4  14  -4   41.20    5.25
  -4  14  -4   55.20    5.44
   4 -14   4   43.02    5.19
  -4  14  -5   88.99    8.21
  -4  14  -5   80.22    7.04
  -4  14  -5   96.13    7.64
   4 -14   5   79.18    7.53
  -4  14  -6   19.99    3.75
  -4  14  -6   19.20    3.05
   4 -14   6   16.16    3.00
   4 -14   7   15.46    2.76
  -4  14  -8   43.83    5.45
  -4  14  -9    1.03    0.98
  -4  14  -9    0.84    0.89
  -4  14 -10    6.16    1.48
  -4  14 -11    9.25    1.77
  -4  14 -12    2.44    0.88
  -4  14 -13    0.18    0.43
  -4  13   3    0.29    0.55
  -4  13   2   21.54    3.04
  -4  13   2   23.64    3.40
   4 -13  -2   28.92    3.72
  -4  13   1    5.17    1.66
   4 -13  -1    4.73    1.47
  -4  13   1    3.57    1.47
   4 -13  -1    3.57    1.43
   4 -13  -1    5.88    1.88
   4 -13   0   52.31    5.33
  -4  13   0   50.76    5.44
   4 -13   0   55.90    6.02
   4 -13   0   46.24    5.51
  -4  13  -1    1.49    1.25
   4 -13   1    2.68    1.21
  -4  13  -1    0.51    0.97
   4 -13   1    2.86    1.55
  -4  13  -2    6.07    2.12
   4 -13   2    9.84    2.56
   4 -13   2    8.83    2.51
  -4  13  -3   16.23    3.47
   4 -13   3   11.85    2.76
   4 -13   3   12.31    2.96
  -4  13  -4   40.38    6.01
   4 -13   4   55.77    6.42
   4 -13   4   43.83    5.29
  -4  13  -5   11.18    3.06
   4 -13   5    8.84    2.53
  -4  13  -6   61.62    6.56
  -4  13  -6   60.03    7.49
   4 -13   6   68.80    7.06
  -4  13  -7    5.72    2.02
  -4  13  -7    7.36    2.75
   4 -13   7    9.79    2.46
  -4  13  -8    0.90    1.14
  -4  13  -8    1.40    1.34
  -4  13  -9   88.13    7.40
  -4  13  -9   72.30    7.75
  -4  13 -10    1.89    1.11
  -4  13 -10    3.29    1.58
  -4  13 -11   31.17    3.99
  -4  13 -11   28.29    3.76
  -4  13 -12    5.53    1.67
  -4  13 -13    0.32    0.69
  -4  13 -14    8.51    1.51
   4 -12  -4   -0.39    0.74
   4 -12  -4   -0.42    0.90
  -4  12   4    0.38    0.81
   4 -12  -3    1.58    1.33
   4 -12  -3    0.47    0.64
  -4  12   3    0.51    0.85
   4 -12  -3    0.43    0.81
  -4  12   3    0.50    0.67
   4 -12  -2    2.14    1.36
   4 -12  -2   -0.54    0.89
   4 -12  -2    1.82    1.42
  -4  12   2    1.14    1.09
   4 -12  -2    0.48    1.02
   4 -12  -1   35.81    4.89
   4 -12  -1   39.57    5.58
   4 -12  -1   42.78    5.51
   4 -12  -1   35.33    4.66
  -4  12   1   53.28    6.05
   4 -12   0    5.41    2.06
   4 -12   0    8.90    2.63
   4 -12   0    3.45    1.66
  -4  12   0    5.17    1.91
  -4  12   0    2.57    1.64
   4 -12   0    6.02    1.81
   4 -12   1   18.52    3.70
   4 -12   1   12.32    2.84
  -4  12  -1    8.74    2.63
  -4  12  -1   14.78    3.18
   4 -12   2    6.68    2.24
   4 -12   2   10.82    2.86
   4 -12   2    6.87    2.04
  -4  12  -2    6.84    2.25
  -4  12  -2    5.91    2.26
  -4  12  -3   27.97    4.26
   4 -12   3   24.76    4.28
   4 -12   3   19.42    4.08
  -4  12  -3   18.75    4.08
  -4  12  -4   13.61    2.88
   4 -12   4   18.29    3.88
   4 -12   4   14.66    3.26
  -4  12  -4   24.99    4.68
   4 -12   5  339.93   22.02
  -4  12  -5  335.80   23.10
  -4  12  -5  371.16   23.55
   4 -12   5  388.31   25.22
  -4  12  -6   11.50    2.60
  -4  12  -6   18.82    3.55
   4 -12   6   13.42    3.24
  -4  12  -7   18.83    3.51
  -4  12  -7   15.65    3.21
  -4  12  -7   15.21    3.68
   4 -12   7   21.02    3.66
  -4  12  -8   79.76    8.83
  -4  12  -8   97.96    8.64
  -4  12  -9    4.26    1.93
  -4  12  -9    4.30    1.87
  -4  12 -10   22.34    3.96
  -4  12 -10   26.79    4.26
  -4  12 -11   21.80    3.48
  -4  12 -11   27.70    4.23
  -4  12 -12    0.52    0.86
  -4  12 -13    5.21    1.73
  -4  12 -15    4.05    0.99
   4 -11  -6   19.54    2.89
  -4  11   6   19.13    2.81
   4 -11  -5    7.02    1.99
  -4  11   5    4.35    1.40
   4 -11  -5    5.47    1.79
  -4  11   5    2.18    1.27
  -4  11   5    4.40    1.63
   4 -11  -5    6.95    1.99
   4 -11  -4    7.64    2.34
  -4  11   4    9.57    2.15
  -4  11   4    9.49    2.50
   4 -11  -4    4.94    1.85
   4 -11  -3   30.86    4.75
   4 -11  -3   40.85    5.28
   4 -11  -3   38.13    5.46
  -4  11   3   38.42    4.62
   4 -11  -3   30.15    4.64
   4 -11  -2    9.97    2.76
  -4  11   2   16.01    3.02
   4 -11  -2   14.10    3.20
   4 -11  -2   16.96    3.71
  -4  11   2   11.38    3.09
   4 -11  -2   10.63    2.80
   4 -11  -1  141.52   11.64
   4 -11  -1  138.07   11.79
  -4  11   1  112.09    9.73
   4 -11  -1  123.58   10.45
  -4  11   1  166.00   12.46
   4 -11  -1  143.82   11.25
  -4  11   1  123.28   10.36
  -4  11   0    2.09    1.23
   4 -11   0    2.22    1.73
  -4  11   0    2.17    1.55
   4 -11   0    4.10    1.68
  -4  11   0   -0.61    1.01
   4 -11   0    5.79    2.44
   4 -11   0    1.25    1.34
   4 -11   0    1.97    1.26
  -4  11   0    1.36    1.30
   4 -11   1    3.56    2.04
  -4  11  -1    0.51    0.97
   4 -11   1    1.48    1.41
  -4  11  -1    0.70    1.16
   4 -11   1    0.99    1.64
   4 -11   1    0.58    0.79
   4 -11   1    1.42    1.17
  -4  11  -1    2.23    1.74
  -4  11  -1    0.74    1.22
  -4  11  -2    0.49    0.66
   4 -11   2   -0.67    1.29
   4 -11   2   -0.73    1.21
  -4  11  -2    0.66    1.10
   4 -11   2    0.99    1.34
   4 -11   2    0.53    0.88
   4 -11   2   -0.74    1.01
  -4  11  -2    1.55    1.28
  -4  11  -2    0.77    1.04
   4 -11   3  424.91   23.71
   4 -11   3  379.57   24.04
  -4  11  -3  369.07   22.99
  -4  11  -3  377.86   21.80
   4 -11   3  356.49   25.61
   4 -11   3  403.79   24.58
  -4  11  -3  397.87   24.73
  -4  11  -3  407.27   24.86
   4 -11   4    0.99    1.34
  -4  11  -4    1.12    1.51
  -4  11  -4    0.81    1.33
  -4  11  -4    0.80    1.33
   4 -11   4    1.37    1.13
   4 -11   4    1.71    1.09
   4 -11   5 1236.55   63.28
  -4  11  -5 1296.08   62.29
   4 -11   5 1255.58   66.27
   4 -11   5 1264.27   64.68
  -4  11  -5 1219.51   64.67
   4 -11   6   90.18    8.61
  -4  11  -6  106.52    9.01
  -4  11  -6   97.34    9.09
   4 -11   6  106.19   10.91
   4 -11   6   88.81    9.51
  -4  11  -6   84.24    9.36
  -4  11  -6  101.33   10.10
   4 -11   7   39.64    5.14
  -4  11  -7   37.90    5.41
  -4  11  -7   45.38    5.53
   4 -11   7   35.60    5.64
  -4  11  -7   40.04    6.06
  -4  11  -7   51.58    6.77
   4 -11   7   34.51    5.99
  -4  11  -8   29.90    4.79
   4 -11   8   14.97    3.71
   4 -11   8   31.26    5.36
  -4  11  -8   16.33    3.85
  -4  11  -8   28.43    4.86
  -4  11  -9   -0.70    1.16
  -4  11  -9   -0.72    1.19
  -4  11  -9   -0.73    0.70
  -4  11 -10    0.70    0.95
  -4  11 -10    1.28    1.50
  -4  11 -11   50.26    6.23
  -4  11 -13    0.52    0.86
  -4  11 -14   19.00    2.89
  -4  11 -15    8.62    1.57
  -4  10   7   42.83    4.32
  -4  10   7   43.00    4.69
   4 -10  -7   46.67    5.02
   4 -10  -7   37.34    4.31
   4 -10  -6   50.76    5.76
  -4  10   6   42.04    5.25
   4 -10  -6   43.44    5.34
  -4  10   6   51.36    5.28
   4 -10  -6   47.16    4.88
   4 -10  -6   39.14    5.19
  -4  10   6   42.95    4.92
   4 -10  -5   10.11    2.83
   4 -10  -5    7.01    2.31
  -4  10   5   11.78    2.96
  -4  10   5    7.65    2.16
   4 -10  -5    6.07    2.35
   4 -10  -4   31.73    4.97
  -4  10   4   28.95    4.84
   4 -10  -4   32.32    4.98
   4 -10  -4   29.62    4.66
  -4  10   4   28.91    4.34
   4 -10  -3    9.46    2.88
   4 -10  -3    7.00    2.52
  -4  10   3    4.61    1.77
   4 -10  -3    7.57    2.39
   4 -10  -3    5.45    2.25
  -4  10   2   -0.77    1.27
   4 -10  -2    0.68    1.13
   4 -10  -2   -0.70    1.16
  -4  10   2   -0.53    0.89
  -4  10   2    1.34    1.28
   4 -10  -2   -0.89    1.47
  -4  10   2   -0.58    0.78
   4 -10  -2   -0.72    1.19
   4 -10  -2    1.55    1.48
  -4  10   1   18.42    3.64
   4 -10  -1   24.81    4.88
   4 -10  -1   24.35    4.15
  -4  10   1   17.20    3.94
   4 -10  -1   13.12    3.18
   4 -10  -1   20.32    3.68
  -4  10   1   16.01    3.40
   4 -10  -1   15.99    3.71
  -4  10   1   20.19    3.53
   4 -10  -1   20.25    4.20
  -4  10   0    5.85    2.04
   4 -10   0    2.78    1.80
  -4  10   0   10.72    2.99
   4 -10   0   10.53    2.64
   4 -10   0    5.98    2.08
   4 -10   0    8.61    2.47
  -4  10   0    4.80    1.88
  -4  10   0    5.48    2.19
  -4  10   0   11.29    2.54
   4 -10   0    7.10    2.56
   4 -10   1   14.79    3.78
  -4  10  -1   13.74    2.81
  -4  10  -1   11.50    2.93
  -4  10  -1   13.84    2.81
   4 -10   1   19.23    3.67
   4 -10   1   14.59    3.48
   4 -10   1    5.37    1.84
   4 -10   1    9.64    2.67
  -4  10  -1   12.04    2.99
  -4  10  -1    5.67    2.29
  -4  10  -2  350.14   21.53
  -4  10  -2  348.49   22.69
  -4  10  -2  382.91   21.97
   4 -10   2  419.82   23.45
   4 -10   2  384.07   23.48
  -4  10  -2  394.49   24.52
   4 -10   2  405.60   22.10
   4 -10   2  401.97   23.98
  -4  10  -2  407.47   24.13
  -4  10  -3   31.09    4.57
  -4  10  -3   30.32    4.01
   4 -10   3   32.08    4.47
   4 -10   3   23.83    4.42
   4 -10   3   25.41    5.08
  -4  10  -3   29.87    5.21
   4 -10   3   30.00    4.81
  -4  10  -3   29.14    4.85
  -4  10  -4    6.99    2.07
   4 -10   4    7.13    2.13
  -4  10  -4    6.71    1.83
   4 -10   4    5.56    2.14
   4 -10   4    2.69    1.73
  -4  10  -4    3.17    1.87
   4 -10   4    4.33    2.19
  -4  10  -4    6.62    2.55
   4 -10   5  103.62    8.87
   4 -10   5   95.76   10.22
   4 -10   5  103.04    9.66
  -4  10  -5   92.22    8.44
  -4  10  -6   65.46    7.20
  -4  10  -6   68.16    7.13
   4 -10   6   69.89    7.05
  -4  10  -6   82.16    8.85
   4 -10   6   80.53    8.35
   4 -10   6   90.52    9.59
  -4  10  -6   83.88    8.60
   4 -10   7    1.73    1.66
   4 -10   7   -0.72    0.97
  -4  10  -7   -0.74    1.22
  -4  10  -7   -0.67    0.90
   4 -10   8   33.79    5.61
  -4  10  -8   37.47    5.50
   4 -10   8   37.89    5.46
  -4  10  -8   37.75    5.59
  -4  10  -8   38.29    5.56
  -4  10  -9  112.26    9.47
  -4  10  -9  122.19   10.62
   4 -10   9   98.68    9.47
  -4  10  -9  114.11   10.29
  -4  10  -9  111.02    9.99
  -4  10 -10    2.30    1.35
  -4  10 -10    2.98    1.88
  -4  10 -10    0.61    1.17
  -4  10 -11  145.03   11.05
  -4  10 -12    5.99    2.12
  -4  10 -12    4.65    1.86
  -4  10 -13    4.55    1.73
  -4  10 -13    2.70    1.30
  -4  10 -14    0.44    0.72
  -4  10 -14    0.72    0.76
  -4  10 -15    0.53    0.62
   4  -9  -8    0.52    0.99
  -4   9   8    1.28    1.08
   4  -9  -7   15.29    3.20
   4  -9  -7   16.22    3.41
   4  -9  -7   13.40    3.15
  -4   9   7   18.33    3.44
   4  -9  -7   12.57    2.64
  -4   9   6   14.54    3.00
   4  -9  -6   13.46    3.31
   4  -9  -6   13.95    3.40
  -4   9   6   13.61    3.32
   4  -9  -6   16.96    3.65
   4  -9  -5   29.43    5.13
   4  -9  -5   34.40    5.02
   4  -9  -5   40.33    5.93
  -4   9   5   41.83    5.82
   4  -9  -5   33.35    5.42
  -4   9   5   43.07    5.38
  -4   9   4    3.07    1.55
  -4   9   4    2.12    1.51
  -4   9   4    0.61    1.30
   4  -9  -4   -0.68    1.12
   4  -9  -4   -0.77    1.27
  -4   9   4   -0.77    1.48
   4  -9  -4   -0.74    1.42
  -4   9   3    1.16    0.96
  -4   9   3    2.05    1.46
  -4   9   3    0.79    1.31
   4  -9  -3    4.90    2.07
  -4   9   3    2.38    1.40
   4  -9  -3    3.50    1.64
   4  -9  -3    3.88    1.96
   4  -9  -3    9.43    2.78
  -4   9   3    5.35    2.19
   4  -9  -3    2.84    1.80
   4  -9  -2  137.06   10.97
  -4   9   2  132.93   10.29
  -4   9   2  127.25   10.57
   4  -9  -2  107.78   11.05
   4  -9  -2  121.08   10.76
   4  -9  -2  140.40   11.53
   4  -9  -2  127.56   10.13
   4  -9  -2  112.02   10.36
  -4   9   2  125.75    9.85
  -4   9   1   30.58    4.97
   4  -9  -1   30.42    4.54
   4  -9  -1   26.14    4.59
   4  -9  -1   27.37    4.63
  -4   9   1   30.47    4.33
   4  -9  -1   27.51    4.96
  -4   9   1   30.20    4.43
  -4   9   1   29.15    4.89
   4  -9  -1   25.50    4.26
   4  -9  -1   32.36    4.66
  -4   9   1   32.06    4.64
  -4   9   1   32.95    4.19
  -4   9   0   13.64    3.09
   4  -9   0   12.72    2.69
  -4   9   0   11.60    2.14
  -4   9   0   17.58    3.05
   4  -9   0   12.60    3.06
  -4   9   0    9.50    2.08
   4  -9   0   12.38    3.39
  -4   9   0   10.43    2.45
  -4   9   0   11.26    2.82
  -4   9   0   12.82    3.07
   4  -9   0   10.94    2.72
   4  -9   0   13.59    2.79
  -4   9   0   14.92    3.14
  -4   9  -1    2.42    1.30
   4  -9   1    3.23    1.47
  -4   9  -1    3.32    1.36
   4  -9   1    2.31    1.24
   4  -9   1    5.49    2.11
  -4   9  -1    0.92    0.88
  -4   9  -1    3.07    1.44
   4  -9   1    2.43    1.55
  -4   9  -1    2.72    1.60
   4  -9   1    1.83    1.16
   4  -9   1    2.47    1.32
  -4   9  -1    1.89    1.48
  -4   9  -2   23.13    3.87
   4  -9   2   13.37    3.01
   4  -9   2   18.41    3.26
  -4   9  -2   16.72    2.93
  -4   9  -2   20.16    2.96
  -4   9  -2   22.17    3.71
  -4   9  -2   19.84    3.97
   4  -9   2   23.11    4.05
  -4   9  -2   21.51    3.83
  -4   9  -3    3.93    1.39
   4  -9   3    1.43    0.92
   4  -9   3    3.33    1.68
   4  -9   3    6.26    2.25
  -4   9  -3    0.69    1.14
  -4   9  -3    4.19    1.51
   4  -9   3    2.22    1.30
  -4   9  -3    3.18    1.49
   4  -9   4  123.68    9.79
  -4   9  -4  127.53    9.38
  -4   9  -4  122.82    9.64
   4  -9   4  111.75    9.73
   4  -9   4  148.57   12.05
   4  -9   4  147.81   11.21
  -4   9  -4  139.04   10.15
  -4   9  -5   79.76    8.12
   4  -9   5   90.30    7.84
  -4   9  -5   84.86    7.10
  -4   9  -5   92.24    8.94
   4  -9   5   87.11    8.34
  -4   9  -5   84.66    7.86
  -4   9  -6   28.83    4.39
  -4   9  -6   26.78    4.68
  -4   9  -6   25.31    3.81
   4  -9   6   29.40    3.90
   4  -9   6   28.33    4.60
  -4   9  -6   22.25    4.04
  -4   9  -7    3.91    1.77
   4  -9   7    5.78    2.05
  -4   9  -7    5.92    2.00
  -4   9  -7    4.24    2.04
  -4   9  -8   27.89    4.67
  -4   9  -8   27.21    4.58
   4  -9   8   23.21    4.06
  -4   9  -8   27.95    4.47
   4  -9   9   15.02    3.41
  -4   9  -9   13.05    3.01
  -4   9  -9    7.44    2.35
  -4   9  -9   13.97    3.34
  -4   9 -10   -0.41    0.79
  -4   9 -10   -0.59    0.98
  -4   9 -11   43.74    5.41
  -4   9 -11   40.77    5.87
  -4   9 -11   31.37    4.12
  -4   9 -12    0.56    0.76
  -4   9 -12   -0.40    0.54
  -4   9 -12   -0.69    0.93
  -4   9 -13    6.79    1.70
  -4   9 -13    5.45    1.92
  -4   9 -13    7.04    2.26
  -4   9 -14   75.35    6.44
  -4   9 -14   74.30    6.67
  -4   9 -15    2.82    1.02
  -4   8  10    0.58    0.62
  -4   8   9   13.85    2.56
   4  -8  -9   13.24    2.80
  -4   8   9   12.03    2.39
   4  -8  -8  149.67   11.05
  -4   8   8  161.09   11.73
  -4   8   8  156.16   11.39
   4  -8  -8  147.31   12.14
   4  -8  -8  154.21   11.82
   4  -8  -7   75.74    7.67
   4  -8  -7   93.79    9.28
  -4   8   7   73.24    7.94
  -4   8   7   81.41    7.79
   4  -8  -7   76.96    8.33
   4  -8  -7   82.56    8.51
  -4   8   6   11.84    3.24
   4  -8  -6   13.88    3.45
   4  -8  -6   19.51    4.24
  -4   8   6   13.69    3.24
   4  -8  -6   19.43    3.50
   4  -8  -6   20.32    4.22
  -4   8   5   94.84    9.71
   4  -8  -5   96.46    9.21
   4  -8  -5   97.99    9.87
   4  -8  -5  114.33   10.27
  -4   8   5  103.73    9.85
   4  -8  -5  118.05   10.78
  -4   8   5   99.53    9.27
   4  -8  -4   39.86    5.37
   4  -8  -4   22.31    4.28
  -4   8   4   41.09    5.17
  -4   8   4   28.90    4.94
   4  -8  -4   32.91    5.05
   4  -8  -4   33.13    5.20
  -4   8   4   26.63    4.30
   4  -8  -4   21.54    4.22
  -4   8   4   34.50    5.06
  -4   8   4   26.17    4.60
  -4   8   3    4.47    1.71
   4  -8  -3    9.94    2.89
   4  -8  -3    5.20    1.99
  -4   8   3    5.62    2.35
   4  -8  -3    6.59    2.29
   4  -8  -3    8.90    2.52
   4  -8  -3    5.19    1.71
   4  -8  -3    5.96    2.12
  -4   8   3    9.34    2.42
  -4   8   3    7.48    2.25
   4  -8  -3    8.08    2.55
  -4   8   3    7.75    2.54
  -4   8   2   38.25    4.97
   4  -8  -2   44.40    5.91
   4  -8  -2   42.47    5.36
  -4   8   2   39.23    4.87
   4  -8  -2   35.26    5.00
   4  -8  -2   35.11    5.11
   4  -8  -2   38.42    5.15
   4  -8  -2   34.04    4.55
  -4   8   2   38.82    4.66
  -4   8   2   39.35    4.80
   4  -8  -1   33.64    5.13
  -4   8   1   34.06    4.35
  -4   8   1   25.82    4.24
  -4   8   1   23.05    4.04
   4  -8  -1   26.02    3.98
  -4   8   1   23.35    3.60
   4  -8  -1   30.67    4.47
  -4   8   1   30.18    4.51
   4  -8  -1   30.26    4.14
   4  -8  -1   24.17    3.79
  -4   8   1   24.73    3.50
  -4   8   1   29.13    4.11
   4  -8   0   15.42    2.76
  -4   8   0    7.85    2.34
  -4   8   0   10.17    2.26
   4  -8   0   11.20    2.55
   4  -8   0   10.96    2.72
  -4   8   0   14.47    2.35
   4  -8   0   12.51    3.02
  -4   8   0   13.67    2.59
  -4   8   0   14.85    3.02
  -4   8   0   11.07    2.72
   4  -8   0   12.75    2.69
   4  -8   0    9.54    2.18
  -4   8   0   13.35    2.85
  -4   8  -1    9.88    2.36
  -4   8  -1    9.15    1.73
  -4   8  -1    6.26    1.86
   4  -8   1   11.08    2.50
   4  -8   1    4.65    1.74
  -4   8  -1   10.54    1.80
   4  -8   1    2.71    1.62
  -4   8  -1   11.09    2.10
  -4   8  -1    6.54    1.95
  -4   8  -1   10.48    2.57
   4  -8   1    8.52    1.84
   4  -8   1    9.62    2.31
   4  -8   1    9.12    2.40
  -4   8  -1    3.74    1.65
   4  -8   2    6.35    1.95
  -4   8  -2    4.02    1.42
   4  -8   2    6.96    1.97
  -4   8  -2    7.11    1.60
  -4   8  -2   14.25    2.65
  -4   8  -2    5.24    1.95
  -4   8  -2    6.80    1.99
   4  -8   2    6.77    1.95
  -4   8  -2    8.04    2.13
  -4   8  -3   19.93    3.20
   4  -8   3   26.46    3.64
   4  -8   3   20.30    3.01
  -4   8  -3   17.37    2.82
  -4   8  -3   21.03    2.52
  -4   8  -3   18.78    3.04
  -4   8  -3   21.70    3.70
   4  -8   3   19.96    3.47
   4  -8   3   17.78    3.18
  -4   8  -3   22.11    3.69
   4  -8   4  291.82   17.18
  -4   8  -4  287.81   16.68
  -4   8  -4  268.63   16.62
  -4   8  -4  303.51   18.52
  -4   8  -4  268.13   16.50
   4  -8   4  329.44   18.49
   4  -8   4  274.62   16.89
   4  -8   5   11.61    2.42
  -4   8  -5   11.11    2.71
  -4   8  -5   10.92    2.26
   4  -8   5   10.48    2.19
  -4   8  -5   13.42    2.36
  -4   8  -5   14.14    2.58
  -4   8  -5   15.62    3.19
   4  -8   5   11.57    2.74
  -4   8  -5   12.34    2.75
  -4   8  -6   91.01    7.33
  -4   8  -6   97.64    8.40
  -4   8  -6   86.56    7.41
  -4   8  -6   85.38    8.24
   4  -8   6   84.50    7.85
  -4   8  -6   87.50    8.05
   4  -8   6   85.00    7.11
  -4   8  -7  115.41    8.68
  -4   8  -7  101.95    8.89
  -4   8  -7  127.38   10.44
  -4   8  -7  130.08   10.37
  -4   8  -7  102.56    7.78
   4  -8   7  144.28   10.24
  -4   8  -7  112.98    9.58
  -4   8  -8   -0.37    0.71
  -4   8  -8    1.83    1.16
  -4   8  -8    1.34    1.28
  -4   8  -8    1.13    1.21
   4  -8   8    0.55    0.52
  -4   8  -9   44.30    4.74
  -4   8  -9   36.97    4.86
  -4   8 -10  277.13   16.24
  -4   8 -10  275.23   18.43
  -4   8 -10  239.64   16.94
  -4   8 -11   47.51    6.20
  -4   8 -11   44.47    4.93
  -4   8 -11   37.41    5.21
  -4   8 -12    1.35    1.30
  -4   8 -12    0.45    0.75
  -4   8 -13   -0.57    0.94
  -4   8 -13    0.81    1.02
  -4   8 -13   -0.54    1.03
  -4   8 -14    8.43    2.01
  -4   8 -14    6.21    1.55
  -4   8 -14    4.36    1.64
  -4   8 -15   11.81    1.77
  -4   8 -15   10.82    1.96
  -4   7  11   18.24    2.46
   4  -7 -11   16.10    2.74
  -4   7  10    7.50    1.94
   4  -7  -9    5.66    2.12
  -4   7   9    9.93    2.42
   4  -7  -9    7.85    2.49
  -4   7   9    7.91    2.23
   4  -7  -9    8.26    2.34
  -4   7   8    9.51    2.49
   4  -7  -8    3.53    1.92
   4  -7  -8    4.33    2.07
   4  -7  -8    4.04    2.20
  -4   7   8    8.44    2.64
   4  -7  -7  141.98   12.03
  -4   7   7  138.84   11.49
  -4   7   7  151.26   11.26
   4  -7  -7  130.60   11.60
  -4   7   7  134.88   11.47
  -4   7   7  135.23   11.54
   4  -7  -7  110.59   11.26
  -4   7   7  117.70   10.87
   4  -7  -6  616.79   34.88
  -4   7   6  612.34   34.48
  -4   7   6  528.43   32.89
   4  -7  -6  658.47   35.41
   4  -7  -6  649.15   33.74
  -4   7   6  613.88   34.29
  -4   7   6  596.60   34.38
   4  -7  -6  607.35   35.27
   4  -7  -6  631.99   35.43
  -4   7   6  623.09   34.05
   4  -7  -5   13.16    3.04
  -4   7   5   15.82    3.16
   4  -7  -5   13.37    3.37
  -4   7   5    9.95    2.65
  -4   7   5   11.96    3.13
   4  -7  -5    6.79    2.65
   4  -7  -5   12.67    3.31
  -4   7   5    9.86    2.90
   4  -7  -5   16.56    3.68
   4  -7  -4    3.03    1.54
   4  -7  -4    3.12    1.79
  -4   7   4    2.81    1.53
  -4   7   4    3.93    1.89
   4  -7  -4    2.73    1.61
   4  -7  -4    1.98    1.42
   4  -7  -4    4.56    2.07
  -4   7   4    3.96    1.90
  -4   7   3    1.22    1.30
   4  -7  -3   -0.58    1.11
   4  -7  -3    1.14    1.44
   4  -7  -3   -0.62    0.84
  -4   7   3   -0.50    0.67
  -4   7   3    0.54    0.73
   4  -7  -3   -0.62    0.59
  -4   7   3   -0.60    1.15
   4  -7  -3    0.60    0.82
   4  -7  -3    1.15    1.10
   4  -7  -3   -0.43    0.82
  -4   7   3    0.43    0.58
   4  -7  -2  115.95    9.35
  -4   7   2  134.96   10.19
  -4   7   2  128.81    9.28
  -4   7   2  121.32    9.31
   4  -7  -2  108.92    9.74
   4  -7  -2  119.70    9.75
   4  -7  -2  116.90    9.63
   4  -7  -2  123.81    9.51
   4  -7  -2  136.51    9.43
  -4   7   2  118.26    9.04
  -4   7   2  120.89    9.07
   4  -7  -1   10.54    2.28
  -4   7   1    6.24    1.60
   4  -7  -1    8.82    2.40
  -4   7   1   10.54    2.19
  -4   7   1    4.46    1.60
  -4   7   1    6.55    1.78
   4  -7  -1    7.42    2.03
   4  -7  -1    6.66    1.76
   4  -7  -1    5.41    1.70
  -4   7   1    9.41    2.16
  -4   7   0    1.42    1.28
   4  -7   0    3.02    1.20
   4  -7   0    1.14    1.09
  -4   7   0    0.61    0.65
  -4   7   0   -0.37    0.60
  -4   7   0    0.90    0.74
  -4   7   0    1.52    0.89
   4  -7   0    0.88    0.94
   4  -7   0    2.30    1.32
   4  -7   0    0.35    0.75
   4  -7   0   -0.45    0.61
  -4   7   0    0.89    0.74
   4  -7   0    0.53    0.71
  -4   7  -1   88.47    6.87
  -4   7  -1   76.04    7.02
  -4   7  -1   94.16    7.25
  -4   7  -1   91.84    6.55
   4  -7   1   76.23    6.75
   4  -7   1   89.39    7.42
   4  -7   1   86.87    7.35
  -4   7  -1   88.95    7.40
   4  -7   1   79.55    7.24
  -4   7  -1   96.54    6.18
  -4   7  -2  275.76   15.09
  -4   7  -2  287.64   16.25
   4  -7   2  251.17   16.11
   4  -7   2  295.29   16.18
  -4   7  -2  259.40   15.89
  -4   7  -2  290.85   16.64
  -4   7  -2  320.07   17.26
  -4   7  -2  268.72   14.38
   4  -7   2  311.64   17.11
  -4   7  -3  591.33   30.81
  -4   7  -3  612.81   30.56
  -4   7  -3  605.11   30.23
  -4   7  -3  603.04   28.93
   4  -7   3  588.33   30.76
   4  -7   3  562.17   31.16
   4  -7   3  596.31   30.99
  -4   7  -4   10.38    2.03
  -4   7  -4    9.79    1.76
   4  -7   4    8.33    2.13
  -4   7  -4   13.43    2.30
   4  -7   4    7.97    1.86
   4  -7   4   12.60    2.31
  -4   7  -4   14.32    2.69
  -4   7  -5  198.52   12.56
  -4   7  -5  206.94   12.43
   4  -7   5  202.24   13.22
  -4   7  -5  198.22   13.14
   4  -7   5  206.19   12.67
  -4   7  -6   12.52    2.42
  -4   7  -6   13.05    2.80
  -4   7  -6   16.74    2.82
   4  -7   6   14.26    2.79
   4  -7   6   10.97    2.23
  -4   7  -6   12.06    2.51
  -4   7  -7   33.61    4.18
  -4   7  -7   34.57    4.83
   4  -7   7   33.78    4.35
  -4   7  -7   34.68    4.40
   4  -7   7   38.45    4.31
  -4   7  -7   30.47    4.25
  -4   7  -8  112.26    9.98
  -4   7  -8  111.24    9.00
  -4   7  -8  119.57    8.60
   4  -7   8  118.73    9.01
  -4   7  -8  126.87    9.36
  -4   7  -9    3.58    1.36
  -4   7  -9    2.03    1.45
  -4   7  -9    1.54    1.21
  -4   7 -10    5.90    1.84
  -4   7 -10    5.13    1.96
  -4   7 -10    7.08    2.17
  -4   7 -10    7.77    2.63
  -4   7 -11   64.50    7.12
  -4   7 -11   62.09    6.52
  -4   7 -11   63.58    6.38
  -4   7 -11   59.44    7.04
  -4   7 -12  117.28    9.94
  -4   7 -12  117.59    9.17
  -4   7 -12  104.75    9.60
  -4   7 -12  112.58    9.12
  -4   7 -13   11.19    2.40
  -4   7 -13    9.15    2.43
  -4   7 -13   13.79    2.81
  -4   7 -14    3.58    1.34
  -4   7 -14    6.94    1.89
  -4   7 -15    0.24    0.57
  -4   7 -15    0.32    0.62
   4  -6 -11   12.11    2.74
  -4   6  11   13.43    2.46
  -4   6  10   40.15    5.00
   4  -6 -10   49.21    5.49
   4  -6  -9   22.15    4.20
  -4   6   9   29.30    4.37
   4  -6  -9   29.91    4.59
   4  -6  -9   30.30    5.16
  -4   6   9   27.75    4.29
  -4   6   8    2.47    1.45
   4  -6  -8    0.75    1.25
  -4   6   8    2.09    1.49
  -4   6   8    1.41    1.35
  -4   6   8    0.68    0.66
   4  -6  -8    0.67    1.69
   4  -6  -8    2.58    1.65
   4  -6  -8    3.41    2.00
  -4   6   8    2.00    1.42
   4  -6  -7  463.71   27.51
   4  -6  -7  529.60   29.81
  -4   6   7  518.59   29.27
  -4   6   7  473.79   28.60
   4  -6  -7  562.70   31.15
   4  -6  -7  553.83   30.70
  -4   6   7  458.19   27.81
  -4   6   7  479.81   28.59
  -4   6   6   26.34    4.31
   4  -6  -6   33.52    4.72
   4  -6  -6   35.51    5.47
  -4   6   6   32.55    4.83
  -4   6   6   34.41    4.99
   4  -6  -6   27.66    5.05
   4  -6  -6   30.99    5.21
  -4   6   6   39.02    5.33
   4  -6  -6   29.43    4.82
  -4   6   5    0.52    0.87
   4  -6  -5    0.57    0.94
   4  -6  -5   -0.66    0.90
  -4   6   5    0.57    0.94
  -4   6   5    0.59    0.80
  -4   6   5   -0.62    1.02
   4  -6  -5    0.71    1.18
   4  -6  -5   -0.67    0.64
  -4   6   5    0.62    1.02
   4  -6  -5   -0.65    1.23
  -4   6   4    4.71    1.82
   4  -6  -4    4.78    1.85
  -4   6   4    3.00    1.38
   4  -6  -4    7.18    1.98
  -4   6   4    6.73    2.09
   4  -6  -4    6.94    2.19
   4  -6  -4    6.88    2.07
   4  -6  -4    5.65    1.45
  -4   6   4    5.11    1.82
   4  -6  -4    6.83    2.19
   4  -6  -3   23.26    3.57
  -4   6   3   22.11    3.57
  -4   6   3   30.30    3.88
   4  -6  -3   22.82    3.53
  -4   6   3   18.33    2.96
  -4   6   3   18.68    3.24
   4  -6  -3   22.05    3.54
   4  -6  -3   22.65    3.69
   4  -6  -3   21.33    3.04
   4  -6  -3   19.45    3.33
  -4   6   3   18.33    2.77
   4  -6  -2   39.27    4.60
  -4   6   2   42.18    4.91
   4  -6  -2   49.00    5.33
  -4   6   2   52.54    5.00
   4  -6  -2   39.54    4.70
   4  -6  -2   46.51    5.08
   4  -6  -2   46.87    4.81
   4  -6  -2   43.28    4.50
  -4   6   2   46.62    4.58
  -4   6   2   42.79    4.56
   4  -6  -1  267.55   15.54
  -4   6   1  270.16   15.43
  -4   6   1  255.31   15.04
  -4   6   1  285.96   15.58
  -4   6   1  279.01   16.05
   4  -6  -1  242.78   15.65
   4  -6  -1  273.35   15.75
  -4   6   1  275.23   15.68
   4  -6  -1  270.88   16.59
  -4   6   0  233.52   14.42
  -4   6   0  236.11   13.94
  -4   6   0  248.93   13.81
  -4   6   0  258.22   14.47
  -4   6   0  219.80   13.22
   4  -6   0  260.37   14.53
   4  -6   0  219.61   14.17
   4  -6   0  241.73   14.39
  -4   6   0  247.34   14.38
   4  -6   0  269.76   15.23
  -4   6  -1    2.52    0.87
  -4   6  -1    1.94    0.88
  -4   6  -1    1.87    0.90
   4  -6   1    2.84    1.13
  -4   6  -1    2.59    1.12
  -4   6  -1    2.98    1.29
   4  -6   1    3.15    1.36
   4  -6   2   11.07    2.12
  -4   6  -2    9.65    1.08
   4  -6   2    9.87    2.06
  -4   6  -2    9.77    2.02
  -4   6  -2   11.22    1.44
  -4   6  -2   10.78    1.55
  -4   6  -2   10.27    1.81
   4  -6   3    8.12    1.88
  -4   6  -3    8.60    0.94
   4  -6   3    5.15    1.33
  -4   6  -3    7.38    0.90
   4  -6   3    7.38    1.75
  -4   6  -3    7.81    1.11
  -4   6  -3   10.06    1.68
  -4   6  -4    2.69    1.12
   4  -6   4    1.96    1.13
   4  -6   4    1.37    0.75
  -4   6  -4    3.12    1.24
  -4   6  -4    1.77    0.66
  -4   6  -5   72.98    6.26
   4  -6   5   73.96    6.17
  -4   6  -5   78.51    6.50
   4  -6   5   77.65    5.75
   4  -6   5   84.00    6.67
  -4   6  -6   -0.40    0.93
   4  -6   6    0.81    0.77
   4  -6   6    0.38    0.63
   4  -6   6    0.58    0.55
  -4   6  -6   -0.41    0.39
  -4   6  -7  116.02    9.11
   4  -6   7  102.03    7.87
  -4   6  -7  107.12    8.57
   4  -6   7   97.98    7.81
  -4   6  -7   99.55    7.84
  -4   6  -8   11.19    2.64
  -4   6  -8    8.02    1.96
  -4   6  -8    5.54    1.59
   4  -6   8    9.74    2.18
  -4   6  -8    5.33    2.07
  -4   6  -8    6.64    1.92
  -4   6  -9    6.39    2.15
  -4   6  -9   10.76    2.68
  -4   6  -9   10.62    2.34
  -4   6 -10  154.65   12.25
  -4   6 -10  152.07   11.86
  -4   6 -10  161.06   11.53
  -4   6 -11    3.11    2.23
  -4   6 -11    6.47    2.14
  -4   6 -11    0.55    1.19
  -4   6 -11    4.86    2.10
  -4   6 -12   29.98    4.33
  -4   6 -12   29.02    4.41
  -4   6 -12   24.92    4.06
  -4   6 -12   24.18    4.38
  -4   6 -13   -0.41    0.68
  -4   6 -13    1.02    1.20
  -4   6 -13    0.60    0.99
  -4   6 -13   -0.48    0.80
  -4   6 -14    0.48    0.79
  -4   6 -14    1.51    1.15
  -4   6 -15   17.85    2.33
  -4   6 -15   21.43    2.82
  -4   5  12    0.35    0.57
   4  -5 -11   -0.49    1.05
  -4   5  11    0.47    0.64
   4  -5 -11    0.69    0.93
   4  -5 -10    4.42    1.64
   4  -5 -10    6.72    2.42
  -4   5  10    3.36    1.71
   4  -5 -10    7.93    2.34
   4  -5  -9   50.00    6.52
  -4   5   9   38.94    5.63
  -4   5   9   54.02    6.54
   4  -5  -9   32.62    5.88
   4  -5  -9   49.35    6.17
   4  -5  -9   52.61    5.86
   4  -5  -9   57.59    7.44
  -4   5   9   52.34    6.01
  -4   5   9   52.03    5.98
   4  -5  -8   52.06    6.71
  -4   5   8   54.43    6.27
   4  -5  -8   57.59    6.91
  -4   5   8   34.96    5.27
  -4   5   8   63.25    7.05
  -4   5   8   51.78    6.28
   4  -5  -8   46.13    6.09
   4  -5  -8   60.14    7.67
   4  -5  -8   49.84    5.75
   4  -5  -8   65.32    7.82
  -4   5   8   49.34    6.30
  -4   5   7  103.64    9.22
  -4   5   7  129.05   10.33
   4  -5  -7  128.09   10.76
   4  -5  -7  120.79    9.65
  -4   5   7  140.72   10.81
  -4   5   7  108.55    9.75
   4  -5  -7  115.61    9.40
   4  -5  -7  133.09   11.75
   4  -5  -7  112.21   10.69
  -4   5   7  105.37    9.77
   4  -5  -6  177.11   12.98
   4  -5  -6  182.58   12.38
  -4   5   6  167.77   12.35
  -4   5   6  163.69   12.22
   4  -5  -6  163.66   13.23
   4  -5  -6  163.33   12.86
   4  -5  -6  173.49   12.81
  -4   5   6  147.88   11.45
  -4   5   6  173.10   12.44
   4  -5  -5   87.33    7.95
   4  -5  -5   94.08    7.81
  -4   5   5   76.49    7.29
  -4   5   5   74.56    7.27
   4  -5  -5   82.42    6.79
   4  -5  -5   80.23    8.28
   4  -5  -5   81.99    7.85
   4  -5  -5   94.76    8.25
  -4   5   5   77.28    7.01
  -4   5   5   85.81    7.57
   4  -5  -4  120.17    9.02
  -4   5   4  111.68    8.61
  -4   5   4   90.90    7.66
  -4   5   4   95.44    7.98
  -4   5   4  112.03    8.64
   4  -5  -4  116.40    8.28
   4  -5  -4  102.60    8.33
   4  -5  -4  107.99    8.62
   4  -5  -4   99.81    7.28
  -4   5   4  113.15    7.48
  -4   5   3    7.70    2.03
   4  -5  -3    7.14    1.87
  -4   5   3    8.05    1.93
   4  -5  -3    5.99    1.74
  -4   5   3    8.90    1.87
   4  -5  -3    7.92    1.90
   4  -5  -3    7.14    1.85
   4  -5  -3   11.87    2.06
   4  -5  -3    9.00    1.99
  -4   5   3    6.80    1.58
  -4   5   2    1.16    0.98
  -4   5   2    0.35    0.47
  -4   5   2    1.28    0.81
   4  -5  -2    0.38    0.63
   4  -5  -2    1.17    0.84
   4  -5  -2    1.81    1.06
  -4   5   2    0.62    0.73
   4  -5  -2    1.29    0.75
  -4   5   1 1085.29   49.92
  -4   5   1  946.89   49.91
   4  -5  -1 1102.51   51.00
  -4   5   1  980.88   49.82
   4  -5  -1 1075.13   50.12
  -4   5   0  356.64   18.28
  -4   5   0  366.04   18.70
  -4   5   0  356.25   18.73
   4  -5   0  305.94   18.75
   4  -5   0  346.99   18.74
  -4   5  -1   34.99    3.69
   4  -5   1   35.49    3.66
   4  -5   1   39.83    3.94
  -4   5  -1   35.96    3.24
  -4   5  -1   41.17    3.68
  -4   5  -2   17.66    2.16
  -4   5  -2   15.18    1.75
   4  -5   2   17.74    2.56
   4  -5   2   18.16    2.36
   4  -5   2   19.73    2.65
  -4   5  -2   18.28    1.69
  -4   5  -3  137.84    7.38
  -4   5  -3  154.50    8.30
   4  -5   3  128.68    8.96
  -4   5  -3  146.59    9.34
   4  -5   3  141.15    8.77
   4  -5   3  123.87    9.01
  -4   5  -3  157.82    7.86
  -4   5  -4   83.00    4.93
   4  -5   4   90.73    6.63
   4  -5   4   80.86    6.30
  -4   5  -4   85.82    6.51
   4  -5   4   82.08    5.99
   4  -5   5   23.30    2.97
  -4   5  -5   21.71    3.02
  -4   5  -5   18.24    2.71
   4  -5   5   17.30    2.69
   4  -5   5   17.67    2.44
  -4   5  -6  246.92   15.47
  -4   5  -6  270.16   15.06
   4  -5   6  256.16   15.10
  -4   5  -6  265.86   15.19
   4  -5   6  254.35   15.33
   4  -5   6  284.62   15.09
  -4   5  -7   43.10    5.21
  -4   5  -7   48.81    4.83
   4  -5   7   46.66    4.51
   4  -5   7   49.65    5.05
  -4   5  -7   48.90    4.62
   4  -5   7   46.02    4.52
  -4   5  -8    1.37    1.24
  -4   5  -8    1.17    1.12
   4  -5   8    1.92    1.21
   4  -5   8    1.17    0.92
  -4   5  -8    1.63    1.16
  -4   5  -8    1.11    1.19
  -4   5  -9    8.92    2.38
   4  -5   9    8.96    2.28
  -4   5  -9    9.08    2.55
  -4   5  -9    4.78    1.92
  -4   5 -10  223.20   15.47
  -4   5 -10  245.10   16.25
  -4   5 -10  222.21   15.23
  -4   5 -11   17.42    3.59
  -4   5 -11   14.79    3.02
  -4   5 -11   15.56    3.32
  -4   5 -11   20.45    3.96
  -4   5 -12  223.27   15.57
  -4   5 -12  229.44   15.20
  -4   5 -12  224.98   16.10
  -4   5 -13   42.16    5.01
  -4   5 -13   37.17    4.90
  -4   5 -13   34.91    5.06
  -4   5 -14   22.51    3.16
  -4   5 -14   18.03    3.11
  -4   5 -15    0.62    0.66
  -4   5 -15    1.41    0.71
   4  -4 -12   18.87    3.06
   4  -4 -12   17.82    3.05
  -4   4  12   23.50    3.32
   4  -4 -12   17.32    3.58
   4  -4 -11    7.57    2.16
   4  -4 -11    4.08    1.95
   4  -4 -11    7.85    2.72
  -4   4  11   10.77    2.47
   4  -4 -10   77.64    7.92
  -4   4  10   75.20    7.46
   4  -4 -10   95.34    8.68
   4  -4 -10   84.91    8.01
  -4   4  10   74.95    8.02
  -4   4  10   74.84    7.83
   4  -4  -9    2.63    1.66
   4  -4  -9    0.62    1.33
   4  -4  -9    1.40    1.34
  -4   4   9    1.14    1.09
  -4   4   9    0.68    1.31
  -4   4   9    2.65    1.68
  -4   4   8    7.20    2.07
   4  -4  -8    7.82    2.47
  -4   4   8    5.39    2.02
   4  -4  -8    6.20    2.30
   4  -4  -8    4.75    1.91
   4  -4  -8    5.51    2.13
   4  -4  -8    7.53    2.67
   4  -4  -8    7.05    2.61
  -4   4   8    7.72    2.48
  -4   4   8    8.22    2.44
  -4   4   8    8.30    2.29
   4  -4  -7    4.50    1.96
  -4   4   7    8.40    2.20
   4  -4  -7    7.02    2.21
   4  -4  -7    7.06    2.09
   4  -4  -7    7.57    2.21
   4  -4  -7    3.79    2.07
   4  -4  -7    6.05    1.88
   4  -4  -7    6.26    2.32
  -4   4   7    4.09    1.78
  -4   4   7    4.06    1.68
  -4   4   7    5.00    1.86
  -4   4   6   14.96    2.93
   4  -4  -6   17.12    3.32
   4  -4  -6   18.66    3.31
  -4   4   6   25.39    3.78
  -4   4   6   27.52    4.02
  -4   4   6   32.70    4.23
   4  -4  -6   27.58    4.51
   4  -4  -6   16.17    3.32
   4  -4  -6   21.45    2.90
   4  -4  -5  907.62   44.23
   4  -4  -5  901.25   43.52
   4  -4  -5  941.29   44.23
  -4   4   5  874.51   42.90
  -4   4   5  879.73   43.43
  -4   4   5  863.48   43.47
  -4   4   5  837.72   43.37
   4  -4  -5  798.97   41.66
   4  -4  -5  838.69   43.76
   4  -4  -5  847.12   41.40
   4  -4  -5  851.79   42.00
  -4   4   4    7.75    1.91
  -4   4   4    7.22    1.80
   4  -4  -4    9.89    1.81
  -4   4   4    6.67    1.84
   4  -4  -4    6.73    1.88
   4  -4  -4   10.65    1.79
   4  -4  -4   12.66    2.38
  -4   4   4    7.70    1.52
  -4   4   4    9.74    1.91
   4  -4  -4    6.36    1.78
  -4   4   3  144.53    8.72
   4  -4  -3  141.65    8.82
  -4   4   3  134.09    9.34
   4  -4  -3  134.30    9.47
  -4   4   2 1012.21   50.09
  -4   4   2 1036.98   50.53
   4  -4  -2 1108.33   50.51
  -4   4   1  458.18   24.05
   4  -4  -1  474.27   24.67
  -4   4   1  486.35   24.13
  -4   4   1  465.60   24.25
   4  -4  -1  493.40   24.30
  -4   4   0  978.36   47.53
  -4   4   0  930.45   47.76
   4  -4   0 1043.68   48.29
   4  -4   0 1091.75   48.58
   4  -4   1  177.64   10.53
   4  -4   1  166.40   10.58
  -4   4  -1  189.24   10.05
  -4   4  -1  184.71   10.28
   4  -4   1  187.01   10.87
   4  -4   2  141.55    8.99
   4  -4   2  144.16    8.86
  -4   4  -2  142.71    7.95
  -4   4  -2  154.17    8.39
   4  -4   2  142.35    9.07
  -4   4  -2  148.93    7.96
   4  -4   3   21.71    2.72
  -4   4  -3   22.07    2.72
   4  -4   3   21.63    2.55
  -4   4  -3   22.79    1.77
  -4   4  -3   20.35    1.96
  -4   4  -3   23.51    1.59
   4  -4   3   20.99    2.67
  -4   4  -3   23.40    2.21
   4  -4   4  741.11   35.22
  -4   4  -4  759.86   34.98
   4  -4   4  734.35   34.65
   4  -4   4  743.64   34.92
  -4   4  -4  673.46   32.40
   4  -4   5  418.73   23.37
   4  -4   5  491.26   24.46
  -4   4  -5  486.20   23.76
   4  -4   5  455.75   23.65
  -4   4  -5  444.59   24.06
  -4   4  -6   55.01    5.07
   4  -4   6   54.95    4.71
  -4   4  -6   54.25    4.70
   4  -4   6   50.25    5.16
   4  -4   6   54.36    4.90
  -4   4  -7  175.10   11.71
  -4   4  -7  176.60   11.24
  -4   4  -7  186.58   12.84
   4  -4   7  186.87   12.29
  -4   4  -7  159.04   10.46
   4  -4   7  191.30   11.73
  -4   4  -7  213.33   13.06
  -4   4  -8   -0.40    0.54
   4  -4   8   -0.53    0.87
   4  -4   8    0.45    0.86
  -4   4  -8    0.57    0.78
  -4   4  -8    0.52    0.86
  -4   4  -8    0.50    0.68
  -4   4  -8    1.24    1.19
   4  -4   9    3.50    1.60
   4  -4   9    6.47    1.97
  -4   4  -9    4.48    1.85
  -4   4  -9    8.73    2.29
  -4   4  -9    5.72    2.13
  -4   4  -9    4.18    1.90
   4  -4  10   16.87    3.45
  -4   4 -10   19.35    3.70
  -4   4 -10   25.46    4.46
  -4   4 -10   23.51    3.73
  -4   4 -11    0.64    1.22
  -4   4 -11   -0.70    1.16
  -4   4 -12   31.74    4.76
  -4   4 -12   42.34    5.80
  -4   4 -12   35.88    5.13
  -4   4 -13   27.42    4.38
  -4   4 -13   22.07    3.56
  -4   4 -14    0.36    0.78
  -4   4 -14   -0.45    0.97
  -4   4 -15    2.00    0.75
  -4   4 -15    5.66    1.32
   4  -3 -13    0.38    0.73
   4  -3 -13    1.29    1.23
  -4   3  12   60.26    5.94
   4  -3 -12   65.07    6.75
   4  -3 -12   65.59    6.58
   4  -3 -11   25.88    4.42
   4  -3 -11   23.73    4.11
   4  -3 -11   19.71    4.32
   4  -3 -11   31.26    5.21
  -4   3  11   22.59    3.60
   4  -3 -10   54.50    6.62
  -4   3  10   57.19    6.70
   4  -3 -10   84.85    9.03
   4  -3 -10   70.05    7.36
   4  -3 -10   61.66    7.07
  -4   3  10   57.75    6.17
  -4   3  10   66.44    7.21
   4  -3  -9    0.66    1.41
   4  -3  -9    0.62    1.18
   4  -3  -9    0.85    1.41
  -4   3   9   -0.64    0.87
  -4   3   9    1.24    1.03
  -4   3   9    0.56    0.53
  -4   3   9   -0.52    0.99
   4  -3  -9    0.66    1.10
  -4   3   8  200.31   14.94
  -4   3   8  202.69   14.74
   4  -3  -8  231.63   14.45
   4  -3  -8  238.65   15.99
   4  -3  -8  268.67   16.02
   4  -3  -8  257.87   16.27
   4  -3  -8  247.10   16.85
  -4   3   8  248.99   15.91
  -4   3   7    1.49    1.06
  -4   3   7    0.53    0.88
  -4   3   7    1.05    1.12
  -4   3   7    3.05    1.32
   4  -3  -7    0.57    0.77
   4  -3  -7    3.42    1.54
   4  -3  -7    0.55    1.17
   4  -3  -7    1.38    0.99
   4  -3  -7    0.62    1.03
   4  -3  -7    1.61    1.02
   4  -3  -6   30.30    4.08
   4  -3  -6   30.91    3.89
  -4   3   6   21.80    3.24
  -4   3   6   17.98    3.16
  -4   3   6   31.61    4.01
   4  -3  -6   32.85    4.41
   4  -3  -6   31.42    3.63
   4  -3  -5    3.11    0.86
  -4   3   5    2.86    1.24
  -4   3   5    2.42    1.16
   4  -3  -5    3.42    1.36
  -4   3   5    0.71    0.84
   4  -3  -5    3.11    1.41
   4  -3  -5    3.53    0.96
  -4   3   5    2.56    0.82
  -4   3   5    3.51    1.15
   4  -3  -5    2.35    1.06
   4  -3  -5    1.77    1.12
   4  -3  -4  193.66   10.89
  -4   3   4  174.98   10.54
   4  -3  -4  188.87   12.18
   4  -3  -4  189.12   10.64
  -4   3   4  177.37   11.52
  -4   3   4  209.59   12.00
   4  -3  -3    2.24    0.90
   4  -3  -3    2.77    1.10
  -4   3   3    2.24    1.02
  -4   3   3    3.15    1.01
   4  -3  -2  760.78   38.31
  -4   3   2  706.84   37.83
   4  -3  -1   22.00    2.54
   4  -3  -1   20.51    2.60
  -4   3   1   18.49    2.42
  -4   3   1   22.83    2.60
   4  -3   0  314.87   18.72
   4  -3   0  361.63   19.02
   4  -3   0  341.70   18.84
  -4   3   0  401.40   19.47
  -4   3   0  430.40   19.18
   4  -3   1  295.82   15.86
   4  -3   1  273.24   15.62
   4  -3   1  315.61   15.83
  -4   3  -1  299.59   15.31
   4  -3   2  108.27    7.42
  -4   3  -2  122.88    6.82
   4  -3   2  121.31    7.63
   4  -3   2  115.20    7.40
  -4   3  -2  110.67    7.55
  -4   3  -2  116.16    6.77
   4  -3   3    0.79    0.71
  -4   3  -3    0.74    0.43
  -4   3  -3    0.98    0.56
   4  -3   3   -0.29    0.56
   4  -3   3    0.26    0.66
  -4   3  -3    0.37    0.34
  -4   3  -3    0.56    0.60
   4  -3   4  178.57    9.86
  -4   3  -4  191.69    8.89
   4  -3   4  173.06   10.40
   4  -3   4  182.98   10.08
  -4   3  -4  168.71    9.91
  -4   3  -5  610.45   31.65
   4  -3   5  632.01   31.09
   4  -3   5  598.55   30.28
  -4   3  -5  627.52   31.03
   4  -3   5  722.03   32.68
   4  -3   5  615.28   31.60
  -4   3  -6  127.98    9.45
  -4   3  -6  152.12    9.50
   4  -3   6  133.53    8.47
   4  -3   6  150.50    9.72
   4  -3   6  132.91    8.21
   4  -3   6  143.32   10.10
  -4   3  -6  130.52    8.40
  -4   3  -7   16.93    3.29
  -4   3  -7   14.87    3.01
   4  -3   7   11.39    2.68
   4  -3   7   20.12    3.14
  -4   3  -7   20.28    3.05
  -4   3  -8   12.68    2.90
  -4   3  -8   16.72    3.43
  -4   3  -8   13.95    3.07
  -4   3  -8   10.47    2.39
   4  -3   8   12.96    2.93
   4  -3   8   17.85    3.06
  -4   3  -8   10.98    2.49
  -4   3  -9    9.96    2.74
   4  -3   9    5.21    1.99
   4  -3   9    4.52    1.74
  -4   3  -9    8.74    2.82
  -4   3 -10   80.14    8.10
   4  -3  10   76.56    8.03
   4  -3  10   59.85    6.84
  -4   3 -10   86.20    8.55
  -4   3 -11   50.61    6.19
  -4   3 -11   34.60    5.39
  -4   3 -12    2.41    1.63
  -4   3 -12    0.72    1.37
  -4   3 -12    3.20    1.84
  -4   3 -13   55.98    6.23
  -4   3 -13   51.46    5.53
  -4   3 -14    0.64    0.81
  -4   3 -14    1.22    0.87
  -4   3 -15    6.55    1.24
   4  -2 -14   19.26    3.05
   4  -2 -13    1.10    1.18
   4  -2 -13    2.31    1.25
   4  -2 -12   31.19    4.55
   4  -2 -12   33.74    5.07
  -4   2  11   32.76    4.92
   4  -2 -11   36.56    5.61
   4  -2 -11   43.32    5.52
   4  -2 -11   30.06    5.42
   4  -2 -11   31.18    5.31
  -4   2  11   32.60    4.31
   4  -2 -10    0.71    0.96
   4  -2 -10    0.62    1.18
   4  -2 -10   -0.85    1.41
  -4   2  10    0.64    0.86
  -4   2  10   -0.60    0.82
  -4   2  10    0.48    0.79
   4  -2 -10    1.24    1.03
   4  -2 -10    0.52    0.85
   4  -2  -9    0.57    0.94
   4  -2  -9    2.01    1.28
   4  -2  -9    2.38    1.86
  -4   2   9    1.03    0.98
  -4   2   9    1.15    0.96
  -4   2   9    2.99    1.52
  -4   2   9    0.90    0.86
   4  -2  -9   -0.61    1.02
   4  -2  -9    2.02    1.37
   4  -2  -8   47.85    5.62
  -4   2   8   41.44    5.12
  -4   2   8   47.37    5.23
   4  -2  -8   45.81    6.15
   4  -2  -8   42.64    5.55
   4  -2  -8   42.40    5.73
   4  -2  -8   44.64    5.02
  -4   2   7  242.19   15.24
  -4   2   7  241.66   15.07
   4  -2  -7  258.62   15.05
   4  -2  -7  249.65   16.08
   4  -2  -7  234.30   14.76
   4  -2  -7  246.02   15.65
   4  -2  -6   70.24    6.27
   4  -2  -6   49.77    5.20
  -4   2   6   51.39    4.87
  -4   2   6   60.92    5.71
  -4   2   6   61.66    5.65
   4  -2  -6   55.54    5.82
   4  -2  -6   73.00    5.79
   4  -2  -5 1318.72   56.53
   4  -2  -5 1225.86   58.09
   4  -2  -5 1229.49   58.07
  -4   2   5 1289.23   56.56
  -4   2   5 1233.14   57.93
  -4   2   5 1202.73   57.70
   4  -2  -5 1084.40   54.91
   4  -2  -4  109.69    7.60
  -4   2   4  108.60    6.95
  -4   2   4   90.90    7.17
   4  -2  -4  109.14    6.90
   4  -2  -3  134.62    8.73
  -4   2   3  146.48    8.66
  -4   2   3  128.51    8.74
   4  -2  -3  141.50    8.43
   4  -2  -2 1430.74   68.02
  -4   2   2 1444.56   68.14
   4  -2  -2 1472.94   68.00
  -4   2   1 1004.16   47.40
  -4   2   1  967.69   47.25
   4  -2  -1  997.19   47.07
   4  -2   0   95.95    6.36
  -4   2   0  107.48    6.77
  -4   2   0  105.90    6.47
   4  -2   0   83.32    6.23
   4  -2   1  911.75   46.02
  -4   2  -1  950.51   46.40
   4  -2   1 1032.55   46.38
  -4   2  -1  980.28   45.49
   4  -2   2   71.94    5.51
   4  -2   2   70.94    5.30
  -4   2  -2   70.63    5.44
   4  -2   2   79.91    5.49
  -4   2  -2   72.44    4.96
   4  -2   3   59.75    4.52
   4  -2   3   68.92    5.44
   4  -2   3   64.27    5.21
  -4   2  -3   65.57    5.09
   4  -2   3   60.98    4.79
  -4   2  -3   59.57    3.62
  -4   2  -3   64.27    4.37
  -4   2  -3   73.18    4.94
   4  -2   4  120.24    7.70
   4  -2   4  101.62    6.77
   4  -2   4  103.05    6.91
  -4   2  -4   96.59    5.63
  -4   2  -4  122.31    6.94
  -4   2  -4  107.82    7.13
  -4   2  -4  104.16    5.81
  -4   2  -5  950.21   44.37
  -4   2  -5  867.85   44.97
  -4   2  -5  880.47   45.22
   4  -2   5  962.26   44.28
   4  -2   5  906.38   45.29
   4  -2   5  931.95   44.38
  -4   2  -6   19.68    3.15
  -4   2  -6   19.66    3.07
  -4   2  -6   21.96    3.49
   4  -2   6   23.25    2.86
  -4   2  -6   16.72    2.15
   4  -2   6   26.21    3.54
  -4   2  -7   -0.52    0.87
  -4   2  -7    0.56    1.32
  -4   2  -7    0.96    0.79
   4  -2   7    0.50    0.83
   4  -2   7    1.73    0.93
   4  -2   7    0.51    0.84
  -4   2  -8    0.61    1.01
  -4   2  -8    1.45    1.39
   4  -2   8    1.15    0.95
   4  -2   8    1.04    1.00
  -4   2  -8    0.55    0.91
  -4   2  -9   41.07    5.71
  -4   2  -9   37.39    5.90
   4  -2   9   46.79    5.82
  -4   2 -10  171.00   14.31
  -4   2 -10  182.14   13.77
   4  -2  10  175.73   13.45
   4  -2  10  185.61   14.26
  -4   2 -11  125.72   10.80
  -4   2 -12  293.34   18.50
  -4   2 -13   19.94    3.16
  -4   2 -13   22.76    3.67
  -4   2 -14   10.40    1.76
  -4   2 -14   10.40    1.98
   4  -1 -15    7.88    1.91
   4  -1 -14   19.72    2.93
   4  -1 -14   21.69    3.66
   4  -1 -13   -0.51    1.08
   4  -1 -13    1.92    1.50
   4  -1 -12  348.21   20.99
   4  -1 -12  344.16   22.56
   4  -1 -12  341.79   22.00
   4  -1 -11  123.04   10.27
   4  -1 -11  135.50   11.89
   4  -1 -11  110.35   10.70
   4  -1 -11  115.07    9.82
  -4   1  11  135.86   10.59
   4  -1 -10   22.39    3.72
   4  -1 -10   20.11    3.60
   4  -1 -10   16.02    3.57
   4  -1 -10   18.33    4.04
   4  -1 -10   19.61    4.09
  -4   1  10   14.91    3.12
  -4   1  10   14.17    3.02
   4  -1  -9    1.35    1.44
   4  -1  -9    1.03    0.98
   4  -1  -9    2.20    1.57
   4  -1  -9    1.08    0.89
   4  -1  -9    1.47    0.94
  -4   1   9    1.44    1.03
  -4   1   9    1.66    1.19
[truncated: 558,101 more chars]
