# Supplementary material for: B‐N Fused Anthracene as Functional Linker for π‐Extended Viologens: Near‐IR Emission and Electrochromism
Source: Angew Chem Int Ed Engl. 2025 Dec 10;65(5):e21634. doi: 10.1002/anie.202521634 (PMC12851006; doi:10.1002/anie.202521634)
Supplement: Supplementary file 2 — Supporting Information [file ANIE-65-e21634-s001.zip › 1Py-O2_cif.cif]

data_rpn24o2_11232025
_audit_creation_date               2025-11-23
_audit_creation_method
;
Olex2 1.5-ac6-020
(compiled 2024.02.14 svn.r2f8d729c for Rigaku Oxford Diffraction, GUI svn.r6966)
;
_shelx_SHELXL_version_number       '2018/3'
_audit_contact_author_address      ?
_audit_contact_author_email        ?
_audit_contact_author_name         ''
_audit_contact_author_phone        ?
_publ_contact_author_id_orcid      ?
_publ_section_references
;
Dolomanov, O.V., Bourhis, L.J., Gildea, R.J, Howard, J.A.K. & Puschmann, H.
 (2009), J. Appl. Cryst. 42, 339-341.

Sheldrick, G.M. (2015). Acta Cryst. A71, 3-8.

Sheldrick, G.M. (2015). Acta Cryst. C71, 3-8.
;
_chemical_name_common              ?
_chemical_name_systematic          ?
_chemical_formula_moiety           'C42 H40 B2 N4 O2, 2[C H Cl3]'
_chemical_formula_sum              'C44 H42 B2 Cl6 N4 O2'
_chemical_formula_weight           893.13
_chemical_melting_point            ?
_chemical_oxdiff_formula           C44H42B2N4O2Cl6
_chemical_oxdiff_usercomment       CDCl3
loop_
  _atom_type_symbol
  _atom_type_description
  _atom_type_scat_dispersion_real
  _atom_type_scat_dispersion_imag
  _atom_type_scat_source
 'C' 'C' 0.0181 0.0091 'International Tables Vol C Tables 4.2.6.8 and 6.1.1.4'
 'H' 'H' 0.0000 0.0000 'International Tables Vol C Tables 4.2.6.8 and 6.1.1.4'
 'B' 'B' 0.0090 0.0039 'International Tables Vol C Tables 4.2.6.8 and 6.1.1.4'
 'Cl' 'Cl' 0.3639 0.7018 'International Tables Vol C Tables 4.2.6.8 and 6.1.1.4'
 'N' 'N' 0.0311 0.0180 'International Tables Vol C Tables 4.2.6.8 and 6.1.1.4'
 'O' 'O' 0.0492 0.0322 'International Tables Vol C Tables 4.2.6.8 and 6.1.1.4'

_shelx_space_group_comment
;
The symmetry employed for this shelxl refinement is uniquely defined
by the following loop, which should always be used as a source of
symmetry information in preference to the above space-group names.
They are only intended as comments.
;
_space_group_crystal_system        'triclinic'
_space_group_IT_number             2
_space_group_name_H-M_alt          'P -1'
_space_group_name_Hall             '-P 1'
loop_
  _space_group_symop_operation_xyz
 'x, y, z'
 '-x, -y, -z'

_cell_length_a                     12.0027(3)
_cell_length_b                     12.3022(3)
_cell_length_c                     14.4187(4)
_cell_angle_alpha                  97.117(2)
_cell_angle_beta                   98.544(2)
_cell_angle_gamma                  92.120(2)
_cell_volume                       2085.88(9)
_cell_formula_units_Z              2
_cell_measurement_reflns_used      19553
_cell_measurement_temperature      100.00(10)
_cell_measurement_theta_max        74.8220
_cell_measurement_theta_min        3.1270
_shelx_estimated_absorpt_T_max     0.709
_shelx_estimated_absorpt_T_min     0.509
_exptl_absorpt_coefficient_mu      4.104
_exptl_absorpt_correction_T_max    1.000
_exptl_absorpt_correction_T_min    0.702
_exptl_absorpt_correction_type     gaussian
_exptl_absorpt_process_details
;
CrysAlisPro 1.171.44.129a (Rigaku Oxford Diffraction, 2025)
Numerical absorption correction based on gaussian integration over
a multifaceted crystal model
Empirical absorption correction using spherical harmonics,
implemented in SCALE3 ABSPACK scaling algorithm.
;
_exptl_absorpt_special_details     ?
_exptl_crystal_colour              colourless
_exptl_crystal_colour_primary      colourless
_exptl_crystal_density_diffrn      1.422
_exptl_crystal_density_meas        ?
_exptl_crystal_density_method      ?
_exptl_crystal_description         block
_exptl_crystal_F_000               924
loop_
  _exptl_crystal_face_index_h
  _exptl_crystal_face_index_k
  _exptl_crystal_face_index_l
  _exptl_crystal_face_perp_dist
 -7 -1 4 0.0606
 -3 7 1 0.0920
 2 -8 0 0.0930
 7 1 -4 0.0371
 -2 0 -9 0.0425
 -5 2 -6 0.0408
 7 -3 -4 0.0617
 0 1 9 0.0393
 -1 8 -1 0.0746

_exptl_crystal_size_max            0.19
_exptl_crystal_size_mid            0.12
_exptl_crystal_size_min            0.09
loop_
  _exptl_oxdiff_crystal_face_indexfrac_h
  _exptl_oxdiff_crystal_face_indexfrac_k
  _exptl_oxdiff_crystal_face_indexfrac_l
  _exptl_oxdiff_crystal_face_x
  _exptl_oxdiff_crystal_face_y
  _exptl_oxdiff_crystal_face_z
 -7.3174 -0.7994 4.3669 0.1112 0.4498 -0.8862
 -3.4291 7.1540 1.1751 -0.1516 -0.6500 -0.7446
 1.6270 -7.8235 -0.0450 0.1918 0.8148 0.5471
 7.2884 1.0237 -4.3759 -0.1169 -0.4740 0.8727
 -1.8083 0.0305 -8.5967 -0.9682 0.2312 0.0957
 -5.4163 1.6821 -5.6312 -0.8611 0.2032 -0.4660
 6.9337 -3.0059 -3.5712 0.0099 0.0021 0.9999
 0.3730 0.5642 8.9868 0.9307 -0.2232 -0.2897
 -0.5413 7.9708 -0.6416 -0.2127 -0.8843 -0.4156

_exptl_transmission_factor_max     ?
_exptl_transmission_factor_min     ?
_diffrn_reflns_av_R_equivalents    0.0434
_diffrn_reflns_av_unetI/netI       0.0348
_diffrn_reflns_Laue_measured_fraction_full  0.998
_diffrn_reflns_Laue_measured_fraction_max  0.955
_diffrn_reflns_limit_h_max         15
_diffrn_reflns_limit_h_min         -12
_diffrn_reflns_limit_k_max         15
_diffrn_reflns_limit_k_min         -15
_diffrn_reflns_limit_l_max         17
_diffrn_reflns_limit_l_min         -18
_diffrn_reflns_number              39019
_diffrn_reflns_point_group_measured_fraction_full  0.998
_diffrn_reflns_point_group_measured_fraction_max  0.955
_diffrn_reflns_theta_full          67.684
_diffrn_reflns_theta_max           76.634
_diffrn_reflns_theta_min           3.126
_diffrn_ambient_environment        N~2~
_diffrn_ambient_temperature        100.00(10)
_diffrn_detector                   'Hybrid Pixel Array Detector'
_diffrn_detector_area_resol_mean   10.0000
_diffrn_detector_type              HyPix
_diffrn_measured_fraction_theta_full  0.998
_diffrn_measured_fraction_theta_max  0.955
_diffrn_measurement_details
;
List of Runs (angles in degrees, time in seconds):

  # Type    Start    End  Width  t~exp~   \w     \q     \k     \f   Frames
--------------------------------------------------------------------------
  1  \w    -80.00  22.00   0.50    0.35    --  -48.72 100.00  43.00  204
  2  \w      0.00  81.00   0.50    0.35    --   48.72-100.00 -61.00  162
  3  \w    -81.00 -18.00   0.50    1.39    --  -90.00 100.00  43.00  126
  4  \w   -161.00 -85.00   0.50    1.39    --  -90.00-100.00 -61.00  152
  5  \w    107.00 176.00   0.50    1.39    --  103.64 100.00  43.00  138
  6  \w     32.00 106.00   0.50    1.39    --  103.64-100.00 -61.00  148
  7  \w   -120.00 -94.00   0.50    0.35    --  -48.72-125.00-180.00   52
  8  \w    -37.00  26.00   0.50    0.35    --  -48.72  19.00  90.00  126
  9  \w    -37.00  26.00   0.50    0.35    --  -48.72  19.00 -30.00  126
 10  \w   -120.00 -94.00   0.50    0.35    --  -48.72-125.00  60.00   52
 11  \w    -41.00  24.00   0.50    0.35    --  -48.72  38.00   0.00  130
 12  \w   -120.00 -94.00   0.50    0.35    --  -48.72-125.00  90.00   52
 13  \w    -22.00  63.00   0.50    0.35    --   48.72 -57.00 150.00  170
 14  \w    -22.00  63.00   0.50    0.35    --   48.72 -57.00 150.00  170
 15  \w    -46.00 -18.00   0.50    1.39    --  -90.00  45.00 -30.00   56
 16  \w   -161.00-106.00   0.50    1.39    --  -90.00 -61.00-180.00  110
 17  \w    -46.00 -18.00   0.50    1.39    --  -90.00  45.00  60.00   56
 18  \w   -161.00-110.00   0.50    1.39    --  -90.00 -77.00 150.00  102
 19  \w   -161.00-110.00   0.50    1.39    --  -90.00 -77.00  90.00  102
 20  \w    -46.00 -18.00   0.50    1.39    --  -90.00  45.00   0.00   56
 21  \w    -46.00 -18.00   0.50    1.39    --  -90.00  45.00 120.00   56
 22  \w   -161.00-106.00   0.50    1.39    --  -90.00 -61.00  30.00  110
 23  \w     32.00  61.00   0.50    1.39    --  103.64 -45.00  60.00   58
 24  \w     32.00  99.00   0.50    1.39    --  103.64 -77.00 -60.00  134
 25  \w    106.00 176.00   0.50    1.39    --  103.64  61.00  60.00  140
 26  \w     32.00 105.00   0.50    1.39    --  103.64 -95.00 -90.00  146
 27  \w     32.00  77.00   0.50    1.39    --  103.64 -61.00 -30.00   90
 28  \w     34.00 111.00   0.50    1.39    --  103.64-125.00 150.00  154
 29  \w     30.00  56.00   0.50    1.39    --  103.64 -15.00 150.00   52
 30  \w     32.00  99.00   0.50    1.39    --  103.64 -77.00 150.00  134
 31  \w     34.00 111.00   0.50    1.39    --  103.64-125.00 120.00  154
 32  \w     34.00 111.00   0.50    1.39    --  103.64-125.00-120.00  154
 33  \w     34.00 111.00   0.50    1.39    --  103.64-125.00 150.00  154
 34  \w     32.00  96.00   0.50    1.39    --  103.64 -95.00-120.00  128
 35  \w     32.00  77.00   0.50    1.39    --  103.64 -61.00   0.00   90
 36  \w     32.00  61.00   0.50    1.39    --  103.64 -45.00 120.00   58
 37  \w     32.00  77.00   0.50    1.39    --  103.64 -61.00-150.00   90
 38  \w     30.00  56.00   0.50    1.39    --  103.64 -15.00 -90.00   52
 39  \w     32.00 105.00   0.50    1.39    --  103.64 -95.00 150.00  146
 40  \w     32.00  61.00   0.50    1.39    --  103.64 -45.00  90.00   58
 41  \w     30.00  56.00   0.50    1.39    --  103.64 -15.00-180.00   52
 42  \w     32.00  96.00   0.50    1.39    --  103.64 -95.00-120.00  128
 43  \w    106.00 174.00   0.50    1.39    --  103.64  61.00 -30.00  136
 44  \w     75.00 104.00   0.50    1.39    --  103.64 -95.00 -30.00   58
 45  \w     35.00 105.00   0.50    1.39    --  103.64 -95.00  60.00  140
 46  \w     30.00  56.00   0.50    1.39    --  103.64 -15.00  60.00   52
;
_diffrn_measurement_device         'four-circle diffractometer'
_diffrn_measurement_device_type    'XtaLAB Synergy, Dualflex, HyPix'
_diffrn_measurement_method         '\w scans'
_diffrn_orient_matrix_type        
 'CrysAlisPro convention (1999,Acta A55,543-557)'
_diffrn_orient_matrix_UB_11        0.0476598000
_diffrn_orient_matrix_UB_12        -0.0151911000
_diffrn_orient_matrix_UB_13        0.1025438000
_diffrn_orient_matrix_UB_21        -0.0578202000
_diffrn_orient_matrix_UB_22        -0.1160904000
_diffrn_orient_matrix_UB_23        -0.0151455000
_diffrn_orient_matrix_UB_31        0.1062313000
_diffrn_orient_matrix_UB_32        -0.0476383000
_diffrn_orient_matrix_UB_33        -0.0336518000
_diffrn_oxdiff_digest_od_ed
;

;
_diffrn_oxdiff_measurement_exp_name  rpn24O2_11232025.par
_diffrn_radiation_monochromator    mirror
_diffrn_radiation_probe            x-ray
_diffrn_radiation_type             'Cu K\a'
_diffrn_radiation_wavelength       1.54184
_diffrn_source                     'micro-focus sealed X-ray tube'
_diffrn_source_type                'PhotonJet (Cu) X-ray Source'
_reflns_Friedel_coverage           0.000
_reflns_Friedel_fraction_full      .
_reflns_Friedel_fraction_max       .
_reflns_number_gt                  7449
_reflns_number_total               8400
_reflns_special_details
;
 Reflections were merged by SHELXL according to the crystal
 class for the calculation of statistics and refinement.
 
 _reflns_Friedel_fraction is defined as the number of unique
 Friedel pairs measured divided by the number that would be
 possible theoretically, ignoring centric projections and
 systematic absences.
;
_reflns_threshold_expression       'I > 2\s(I)'
_computing_cell_refinement         'CrysAlisPro 1.171.44.129a (Rigaku OD, 2025)'
_computing_data_collection        
 'CrysAlisPro system (CCD 44.129a (release 14-11-2025))'
_computing_data_reduction          'CrysAlisPro 1.171.44.129a (Rigaku OD, 2025)'
_computing_molecular_graphics      'Olex2 1.5-ac6-020 (Dolomanov et al., 2009)'
_computing_publication_material    'Olex2 1.5-ac6-020 (Dolomanov et al., 2009)'
_computing_structure_refinement    'SHELXL 2018/3 (Sheldrick, 2015)'
_computing_structure_solution      'SHELXT 2018/2 (Sheldrick, 2018)'
_refine_diff_density_max           0.507
_refine_diff_density_min           -0.631
_refine_diff_density_rms           0.085
_refine_ls_extinction_coef         .
_refine_ls_extinction_method       none
_refine_ls_goodness_of_fit_ref     1.109
_refine_ls_hydrogen_treatment      constr
_refine_ls_matrix_type             full
_refine_ls_number_parameters       554
_refine_ls_number_reflns           8400
_refine_ls_number_restraints       0
_refine_ls_R_factor_all            0.0632
_refine_ls_R_factor_gt             0.0576
_refine_ls_restrained_S_all        1.109
_refine_ls_shift/su_max            0.001
_refine_ls_shift/su_mean           0.000
_refine_ls_structure_factor_coef   Fsqd
_refine_ls_weighting_details      
 'w=1/[\s^2^(Fo^2^)+(0.0573P)^2^+5.5307P] where P=(Fo^2^+2Fc^2^)/3'
_refine_ls_weighting_scheme        calc
_refine_ls_wR_factor_gt            0.1624
_refine_ls_wR_factor_ref           0.1654
_refine_special_details            ?
_olex2_refinement_description
;
1. Fixed Uiso
 At 1.2 times of:
  All C(H) groups, All C(H,H) groups
 At 1.5 times of:
  All C(H,H,H) groups
2. Others
 Fixed Sof: Cl5(0.75) Cl4(0.75) H44(0.75) H44A(0.25) Cl6(0.75) Cl7(0.25)
 Cl9(0.25) Cl8(0.25)
3.a Ternary CH refined with riding coordinates:
 C44(H44), C44(H44A), C43(H43)
3.b Secondary CH2 refined with riding coordinates:
 C37(H37A,H37B), C41(H41A,H41B), C35(H35A,H35B), C39(H39A,H39B)
3.c Aromatic/amide H refined with riding coordinates:
 C29(H29), C19(H19), C16(H16), C3(H3), C10(H10), C5(H5), C17(H17), C11(H11),
 C27(H27), C12(H12), C31(H31), C4(H4), C26(H26), C21(H21), C34(H34), C33(H33),
 C32(H32), C24(H24), C22(H22), C23(H23)
3.d Idealised Me refined as rotating group:
 C42(H42A,H42B,H42C), C36(H36A,H36B,H36C), C40(H40A,H40B,H40C), C38(H38A,H38B,
 H38C)
;
_atom_sites_solution_hydrogens     geom
_atom_sites_solution_primary       dual
_atom_sites_solution_secondary     ?
loop_
  _atom_site_label
  _atom_site_type_symbol
  _atom_site_fract_x
  _atom_site_fract_y
  _atom_site_fract_z
  _atom_site_U_iso_or_equiv
  _atom_site_adp_type
  _atom_site_occupancy
  _atom_site_site_symmetry_order
  _atom_site_calc_flag
  _atom_site_refinement_flags_posn
  _atom_site_refinement_flags_adp
  _atom_site_refinement_flags_occupancy
  _atom_site_disorder_assembly
  _atom_site_disorder_group
 Cl1 Cl 1.22461(9) 0.01696(7) 1.51653(8) 0.0442(2) Uani 1 1 d . . . . .
 Cl3 Cl 1.23810(9) 0.24224(8) 1.60402(8) 0.0450(3) Uani 1 1 d . . . . .
 Cl5 Cl 0.1808(5) -0.0004(5) -0.1523(4) 0.0350(6) Uani 0.75 1 d . . P A 1
 Cl2 Cl 1.04981(9) 0.09604(9) 1.62242(7) 0.0465(3) Uani 1 1 d . . . . .
 Cl4 Cl 0.3815(4) 0.0642(4) -0.2236(4) 0.0517(8) Uani 0.75 1 d . . P A 1
 O2 O 0.69927(17) 0.14442(16) 0.66247(14) 0.0185(4) Uani 1 1 d . . . . .
 O1 O 0.76190(17) 0.14733(16) 0.76012(14) 0.0186(4) Uani 1 1 d . . . . .
 N1 N 0.82007(19) 0.29501(19) 0.98077(17) 0.0162(5) Uani 1 1 d . . . . .
 N2 N 0.6504(2) 0.2861(2) 0.46923(17) 0.0171(5) Uani 1 1 d . . . . .
 N3 N 1.1513(2) 0.1986(3) 1.3509(2) 0.0303(6) Uani 1 1 d . . . . .
 N4 N 0.3074(2) 0.1447(3) 0.07975(19) 0.0298(6) Uani 1 1 d . . . . .
 C15 C 0.8534(2) 0.2482(2) 0.9004(2) 0.0164(5) Uani 1 1 d . . . . .
 C25 C 0.6165(2) 0.2369(2) 0.5401(2) 0.0165(5) Uani 1 1 d . . . . .
 C14 C 0.6786(2) 0.3167(2) 0.8043(2) 0.0163(5) Uani 1 1 d . . . . .
 C2 C 0.8578(2) 0.3163(2) 0.7408(2) 0.0163(5) Uani 1 1 d . . . . .
 C6 C 0.8409(2) 0.3591(2) 0.5773(2) 0.0169(6) Uani 1 1 d . . . . .
 C13 C 0.6387(2) 0.3631(2) 0.8854(2) 0.0178(6) Uani 1 1 d . . . . .
 C29 C 0.5863(2) 0.2686(2) 0.3829(2) 0.0189(6) Uani 1 1 d . . . . .
 H29 H 0.608907 0.305441 0.334090 0.023 Uiso 1 1 calc R U . . .
 C1 C 0.7891(2) 0.2631(2) 0.8052(2) 0.0165(6) Uani 1 1 d . . . . .
 C7 C 0.7980(2) 0.3144(2) 0.6495(2) 0.0163(5) Uani 1 1 d . . . . .
 C19 C 0.8834(2) 0.2834(2) 1.0642(2) 0.0182(6) Uani 1 1 d . . . . .
 H19 H 0.861002 0.318352 1.120416 0.022 Uiso 1 1 calc R U . . .
 C18 C 0.9787(2) 0.2238(2) 1.0727(2) 0.0187(6) Uani 1 1 d . . . . .
 C30 C 0.4255(2) 0.1825(3) 0.2648(2) 0.0198(6) Uani 1 1 d . . . . .
 C16 C 0.9479(2) 0.1854(2) 0.9038(2) 0.0194(6) Uani 1 1 d . . . . .
 H16 H 0.969147 0.151497 0.846700 0.023 Uiso 1 1 calc R U . . .
 C28 C 0.4892(2) 0.1997(2) 0.3617(2) 0.0192(6) Uani 1 1 d . . . . .
 C3 C 0.9668(2) 0.3636(2) 0.7630(2) 0.0186(6) Uani 1 1 d . . . . .
 H3 H 1.008306 0.366045 0.824750 0.022 Uiso 1 1 calc R U . . .
 C20 C 1.0416(2) 0.2161(3) 1.1677(2) 0.0206(6) Uani 1 1 d . . . . .
 C10 C 0.5151(2) 0.3599(3) 0.6991(2) 0.0207(6) Uani 1 1 d . . . . .
 H10 H 0.473609 0.358159 0.637383 0.025 Uiso 1 1 calc R U . . .
 C5 C 0.9521(2) 0.4059(2) 0.6020(2) 0.0199(6) Uani 1 1 d . . . . .
 H5 H 0.986054 0.437352 0.555359 0.024 Uiso 1 1 calc R U . . .
 C8 C 0.6826(2) 0.2584(2) 0.6386(2) 0.0169(6) Uani 1 1 d . . . . .
 C17 C 1.0109(2) 0.1719(2) 0.9896(2) 0.0199(6) Uani 1 1 d . . . . .
 H17 H 1.074656 0.128254 0.992126 0.024 Uiso 1 1 calc R U . . .
 C9 C 0.6184(2) 0.3145(2) 0.7127(2) 0.0182(6) Uani 1 1 d . . . . .
 C11 C 0.4729(2) 0.4088(3) 0.7785(2) 0.0229(6) Uani 1 1 d . . . . .
 H11 H 0.402277 0.441663 0.770716 0.027 Uiso 1 1 calc R U . . .
 C27 C 0.4568(2) 0.1472(3) 0.4345(2) 0.0210(6) Uani 1 1 d . . . . .
 H27 H 0.391859 0.098033 0.423007 0.025 Uiso 1 1 calc R U . . .
 C12 C 0.5328(2) 0.4098(3) 0.8686(2) 0.0221(6) Uani 1 1 d . . . . .
 H12 H 0.501429 0.443118 0.921100 0.027 Uiso 1 1 calc R U . . .
 C31 C 0.4060(3) 0.2686(3) 0.2111(2) 0.0250(6) Uani 1 1 d . . . . .
 H31 H 0.432059 0.341650 0.236532 0.030 Uiso 1 1 calc R U . . .
 C37 C 0.6363(3) 0.3131(3) 1.0603(2) 0.0228(6) Uani 1 1 d . . . . .
 H37A H 0.681077 0.323645 1.124479 0.027 Uiso 1 1 calc R U . . .
 H37B H 0.566415 0.352774 1.063543 0.027 Uiso 1 1 calc R U . . .
 C4 C 1.0136(2) 0.4078(3) 0.6913(2) 0.0214(6) Uani 1 1 d . . . . .
 H4 H 1.088626 0.439364 0.704269 0.026 Uiso 1 1 calc R U . . .
 C41 C 0.8289(3) 0.3297(3) 0.3877(2) 0.0221(6) Uani 1 1 d . . . . .
 H41A H 0.781970 0.346918 0.329507 0.026 Uiso 1 1 calc R U . . .
 H41B H 0.901288 0.373557 0.395513 0.026 Uiso 1 1 calc R U . . .
 C26 C 0.5202(3) 0.1674(3) 0.5238(2) 0.0221(6) Uani 1 1 d . . . . .
 H26 H 0.497517 0.133477 0.574231 0.027 Uiso 1 1 calc R U . . .
 C35 C 0.7585(3) 0.4931(3) 1.0295(2) 0.0217(6) Uani 1 1 d . . . . .
 H35A H 0.694395 0.540545 1.035256 0.026 Uiso 1 1 calc R U . . .
 H35B H 0.800974 0.492928 1.093862 0.026 Uiso 1 1 calc R U . . .
 C21 C 1.0798(3) 0.1168(3) 1.1919(2) 0.0249(6) Uani 1 1 d . . . . .
 H21 H 1.069739 0.053063 1.146418 0.030 Uiso 1 1 calc R U . . .
 C34 C 0.3832(3) 0.0776(3) 0.2237(2) 0.0241(6) Uani 1 1 d . . . . .
 H34 H 0.393493 0.016831 0.258232 0.029 Uiso 1 1 calc R U . . .
 C33 C 0.3263(3) 0.0632(3) 0.1321(2) 0.0285(7) Uani 1 1 d . . . . .
 H33 H 0.298971 -0.008901 0.104816 0.034 Uiso 1 1 calc R U . . .
 C32 C 0.3477(3) 0.2452(3) 0.1199(2) 0.0277(7) Uani 1 1 d . . . . .
 H32 H 0.335639 0.304214 0.083542 0.033 Uiso 1 1 calc R U . . .
 C39 C 0.7204(3) 0.4918(3) 0.4734(2) 0.0235(6) Uani 1 1 d . . . . .
 H39A H 0.786300 0.542872 0.474217 0.028 Uiso 1 1 calc R U . . .
 H39B H 0.670654 0.492232 0.412215 0.028 Uiso 1 1 calc R U . . .
 C24 C 1.0617(3) 0.3075(3) 1.2366(2) 0.0246(6) Uani 1 1 d . . . . .
 H24 H 1.038399 0.377405 1.222556 0.030 Uiso 1 1 calc R U . . .
 C42 C 0.8534(3) 0.2083(3) 0.3737(2) 0.0290(7) Uani 1 1 d . . . . .
 H42A H 0.900053 0.195060 0.323532 0.043 Uiso 1 1 calc R U . . .
 H42B H 0.782191 0.163974 0.355678 0.043 Uiso 1 1 calc R U . . .
 H42C H 0.893699 0.188117 0.432739 0.043 Uiso 1 1 calc R U . . .
 C22 C 1.1329(3) 0.1117(3) 1.2837(2) 0.0282(7) Uani 1 1 d . . . . .
 H22 H 1.157550 0.042876 1.299544 0.034 Uiso 1 1 calc R U . . .
 C36 C 0.8360(3) 0.5436(3) 0.9690(3) 0.0284(7) Uani 1 1 d . . . . .
 H36A H 0.798493 0.535846 0.903168 0.043 Uiso 1 1 calc R U . . .
 H36B H 0.906564 0.505614 0.972430 0.043 Uiso 1 1 calc R U . . .
 H36C H 0.852503 0.621517 0.992696 0.043 Uiso 1 1 calc R U . . .
 C40 C 0.6562(3) 0.5367(3) 0.5524(3) 0.0293(7) Uani 1 1 d . . . . .
 H40A H 0.639812 0.613175 0.546317 0.044 Uiso 1 1 calc R U . . .
 H40B H 0.702224 0.532915 0.613871 0.044 Uiso 1 1 calc R U . . .
 H40C H 0.585232 0.492808 0.547625 0.044 Uiso 1 1 calc R U . . .
 C23 C 1.1161(3) 0.2946(3) 1.3258(2) 0.0290(7) Uani 1 1 d . . . . .
 H23 H 1.129368 0.357555 1.372085 0.035 Uiso 1 1 calc R U . . .
 C38 C 0.6036(3) 0.1903(3) 1.0323(3) 0.0307(7) Uani 1 1 d . . . . .
 H38A H 0.559654 0.178413 0.968627 0.046 Uiso 1 1 calc R U . . .
 H38B H 0.558296 0.164774 1.077407 0.046 Uiso 1 1 calc R U . . .
 H38C H 0.672147 0.149239 1.033075 0.046 Uiso 1 1 calc R U . . .
 C44 C 0.2972(3) 0.1012(3) -0.1382(3) 0.0343(8) Uani 1 1 d . . . . .
 H44 H 0.343255 0.099338 -0.074752 0.041 Uiso 0.75 1 calc R U P A 1
 H44A H 0.332038 0.097986 -0.071255 0.041 Uiso 0.25 1 calc R U P A 2
 C43 C 1.1476(3) 0.1300(3) 1.5504(3) 0.0343(8) Uani 1 1 d . . . . .
 H43 H 1.104115 0.151713 1.491425 0.041 Uiso 1 1 calc R U . . .
 B2 B 0.7653(3) 0.3687(3) 0.4772(2) 0.0187(6) Uani 1 1 d . . . . .
 B1 B 0.7085(3) 0.3686(3) 0.9891(2) 0.0190(6) Uani 1 1 d . . . . .
 Cl6 Cl 0.2475(2) 0.2316(2) -0.14112(12) 0.0326(6) Uani 0.75 1 d . . P A 1
 Cl7 Cl 0.2395(11) 0.2354(11) -0.1501(10) 0.100(5) Uani 0.25 1 d . . P A 2
 Cl9 Cl 0.1987(16) 0.0060(16) -0.1714(13) 0.049(3) Uani 0.25 1 d . . P A 2
 Cl8 Cl 0.4066(11) 0.0983(11) -0.2150(11) 0.051(3) Uani 0.25 1 d . . P A 2

loop_
  _atom_site_aniso_label
  _atom_site_aniso_U_11
  _atom_site_aniso_U_22
  _atom_site_aniso_U_33
  _atom_site_aniso_U_23
  _atom_site_aniso_U_13
  _atom_site_aniso_U_12
 Cl1 0.0456(5) 0.0286(4) 0.0630(6) 0.0080(4) 0.0227(5) -0.0008(4)
 Cl3 0.0470(5) 0.0333(5) 0.0564(6) 0.0020(4) 0.0189(5) -0.0087(4)
 Cl5 0.0357(12) 0.0270(11) 0.0414(18) -0.0030(10) 0.0086(9) 0.0028(9)
 Cl2 0.0449(5) 0.0547(6) 0.0412(5) -0.0004(4) 0.0209(4) -0.0151(4)
 Cl4 0.0402(18) 0.075(2) 0.0466(14) 0.0089(16) 0.0241(14) 0.0224(13)
 O2 0.0227(10) 0.0171(10) 0.0147(10) 0.0020(8) -0.0002(8) -0.0012(8)
 O1 0.0231(10) 0.0168(10) 0.0143(10) 0.0002(8) 0.0000(8) 0.0001(8)
 N1 0.0150(11) 0.0183(11) 0.0155(11) 0.0022(9) 0.0033(9) 0.0004(9)
 N2 0.0166(11) 0.0182(12) 0.0158(12) -0.0001(9) 0.0026(9) 0.0009(9)
 N3 0.0257(14) 0.0393(16) 0.0255(14) 0.0065(12) 0.0007(11) 0.0007(12)
 N4 0.0212(13) 0.0453(17) 0.0207(13) -0.0021(12) 0.0017(11) 0.0015(12)
 C15 0.0170(13) 0.0158(13) 0.0172(14) 0.0024(10) 0.0057(11) -0.0011(10)
 C25 0.0164(13) 0.0168(13) 0.0162(13) -0.0002(10) 0.0039(11) 0.0002(10)
 C14 0.0121(12) 0.0175(13) 0.0194(14) 0.0016(11) 0.0034(10) -0.0007(10)
 C2 0.0151(13) 0.0162(13) 0.0184(14) 0.0016(11) 0.0047(11) 0.0027(10)
 C6 0.0154(13) 0.0164(13) 0.0191(14) 0.0002(11) 0.0049(11) 0.0008(10)
 C13 0.0143(13) 0.0182(13) 0.0210(14) 0.0018(11) 0.0039(11) -0.0006(10)
 C29 0.0188(14) 0.0216(14) 0.0159(14) 0.0011(11) 0.0028(11) 0.0004(11)
 C1 0.0170(13) 0.0134(13) 0.0192(14) 0.0004(10) 0.0051(11) -0.0001(10)
 C7 0.0142(13) 0.0171(13) 0.0177(14) 0.0005(11) 0.0044(10) 0.0007(10)
 C19 0.0187(14) 0.0200(14) 0.0157(13) 0.0011(11) 0.0034(11) -0.0003(11)
 C18 0.0162(13) 0.0202(14) 0.0196(14) 0.0035(11) 0.0024(11) -0.0002(11)
 C30 0.0139(13) 0.0241(15) 0.0214(15) 0.0004(12) 0.0043(11) 0.0011(11)
 C16 0.0195(14) 0.0203(14) 0.0186(14) 0.0011(11) 0.0049(11) 0.0029(11)
 C28 0.0160(13) 0.0213(14) 0.0187(14) -0.0025(11) 0.0023(11) 0.0005(11)
 C3 0.0152(13) 0.0210(14) 0.0187(14) -0.0002(11) 0.0021(11) 0.0005(11)
 C20 0.0157(13) 0.0263(15) 0.0209(15) 0.0038(12) 0.0061(11) -0.0002(11)
 C10 0.0139(13) 0.0259(15) 0.0210(15) 0.0017(12) 0.0003(11) -0.0006(11)
 C5 0.0170(14) 0.0219(14) 0.0211(15) 0.0038(11) 0.0046(11) -0.0036(11)
 C8 0.0159(13) 0.0160(13) 0.0184(14) 0.0014(11) 0.0030(11) -0.0015(10)
 C17 0.0183(14) 0.0210(14) 0.0206(14) 0.0022(11) 0.0040(11) 0.0020(11)
 C9 0.0167(13) 0.0186(14) 0.0194(14) 0.0016(11) 0.0048(11) -0.0023(11)
 C11 0.0144(13) 0.0286(16) 0.0252(16) 0.0022(13) 0.0019(11) 0.0034(12)
 C27 0.0162(13) 0.0260(15) 0.0195(14) 0.0018(12) 0.0006(11) -0.0043(11)
 C12 0.0163(14) 0.0274(16) 0.0226(15) -0.0010(12) 0.0061(12) 0.0035(12)
 C31 0.0247(15) 0.0287(16) 0.0207(15) 0.0000(12) 0.0032(12) 0.0015(13)
 C37 0.0198(14) 0.0269(16) 0.0227(15) 0.0026(12) 0.0071(12) 0.0030(12)
 C4 0.0158(13) 0.0237(15) 0.0251(15) 0.0040(12) 0.0044(11) -0.0016(11)
 C41 0.0209(14) 0.0251(15) 0.0204(15) 0.0026(12) 0.0057(12) -0.0044(12)
 C26 0.0197(14) 0.0268(16) 0.0196(15) 0.0027(12) 0.0036(11) -0.0031(12)
 C35 0.0197(14) 0.0224(15) 0.0228(15) 0.0005(12) 0.0038(12) 0.0026(11)
 C21 0.0259(16) 0.0256(16) 0.0237(16) 0.0024(12) 0.0057(12) 0.0039(12)
 C34 0.0207(15) 0.0254(16) 0.0249(16) -0.0007(12) 0.0030(12) 0.0004(12)
 C33 0.0231(16) 0.0331(18) 0.0272(17) -0.0003(14) 0.0016(13) -0.0026(13)
 C32 0.0225(15) 0.0347(18) 0.0263(17) 0.0066(14) 0.0025(13) 0.0048(13)
 C39 0.0241(15) 0.0226(15) 0.0221(15) 0.0044(12) -0.0027(12) -0.0025(12)
 C24 0.0221(15) 0.0248(16) 0.0267(16) 0.0013(13) 0.0049(12) 0.0009(12)
 C42 0.0282(17) 0.0265(16) 0.0321(18) -0.0047(14) 0.0124(14) -0.0024(13)
 C22 0.0251(16) 0.0326(17) 0.0287(17) 0.0080(14) 0.0054(13) 0.0061(13)
 C36 0.0217(15) 0.0231(16) 0.0398(19) 0.0003(14) 0.0067(14) -0.0023(12)
 C40 0.0257(16) 0.0233(16) 0.0381(19) 0.0011(14) 0.0036(14) 0.0044(13)
 C23 0.0258(16) 0.0335(18) 0.0264(17) -0.0016(14) 0.0049(13) -0.0013(13)
 C38 0.0263(16) 0.0284(17) 0.041(2) 0.0088(15) 0.0131(14) 0.0010(13)
 C44 0.0314(18) 0.044(2) 0.0258(17) -0.0048(15) 0.0062(14) 0.0051(15)
 C43 0.0345(19) 0.038(2) 0.0315(18) 0.0059(15) 0.0097(15) -0.0045(15)
 B2 0.0173(15) 0.0193(15) 0.0189(16) 0.0025(12) 0.0020(12) -0.0022(12)
 B1 0.0161(15) 0.0226(16) 0.0187(16) 0.0011(13) 0.0050(12) 0.0041(12)
 Cl6 0.0458(13) 0.0279(12) 0.0256(6) -0.0004(6) 0.0141(7) -0.0007(9)
 Cl7 0.067(6) 0.047(6) 0.202(12) 0.005(6) 0.083(7) 0.005(4)
 Cl9 0.055(7) 0.036(3) 0.050(7) -0.004(4) 0.003(4) -0.006(4)
 Cl8 0.038(5) 0.080(8) 0.041(3) 0.011(5) 0.015(4) 0.024(4)

_geom_special_details
;
 All esds (except the esd in the dihedral angle between two l.s. planes)
 are estimated using the full covariance matrix.  The cell esds are taken
 into account individually in the estimation of esds in distances, angles
 and torsion angles; correlations between esds in cell parameters are only
 used when they are defined by crystal symmetry.  An approximate (isotropic)
 treatment of cell esds is used for estimating esds involving l.s. planes.
;
loop_
  _geom_bond_atom_site_label_1
  _geom_bond_atom_site_label_2
  _geom_bond_distance
  _geom_bond_site_symmetry_2
  _geom_bond_publ_flag
 Cl1 C43 1.757(4) . ?
 Cl3 C43 1.749(4) . ?
 Cl5 C44 1.810(7) . ?
 Cl2 C43 1.751(4) . ?
 Cl4 C44 1.736(6) . ?
 O2 O1 1.490(3) . ?
 O2 C8 1.498(3) . ?
 O1 C1 1.494(3) . ?
 N1 C15 1.351(4) . ?
 N1 C19 1.351(4) . ?
 N1 B1 1.655(4) . ?
 N2 C25 1.355(4) . ?
 N2 C29 1.350(4) . ?
 N2 B2 1.664(4) . ?
 N3 C22 1.339(5) . ?
 N3 C23 1.342(5) . ?
 N4 C33 1.334(5) . ?
 N4 C32 1.339(5) . ?
 C15 C1 1.507(4) . ?
 C15 C16 1.394(4) . ?
 C25 C8 1.507(4) . ?
 C25 C26 1.385(4) . ?
 C14 C13 1.395(4) . ?
 C14 C1 1.503(4) . ?
 C14 C9 1.404(4) . ?
 C2 C1 1.519(4) . ?
 C2 C7 1.400(4) . ?
 C2 C3 1.387(4) . ?
 C6 C7 1.390(4) . ?
 C6 C5 1.411(4) . ?
 C6 B2 1.606(4) . ?
 C13 C12 1.414(4) . ?
 C13 B1 1.594(4) . ?
 C29 C28 1.388(4) . ?
 C7 C8 1.502(4) . ?
 C19 C18 1.380(4) . ?
 C18 C20 1.478(4) . ?
 C18 C17 1.399(4) . ?
 C30 C28 1.476(4) . ?
 C30 C31 1.393(5) . ?
 C30 C34 1.396(4) . ?
 C16 C17 1.383(4) . ?
 C28 C27 1.394(4) . ?
 C3 C4 1.403(4) . ?
 C20 C21 1.387(4) . ?
 C20 C24 1.393(4) . ?
 C10 C9 1.376(4) . ?
 C10 C11 1.398(4) . ?
 C5 C4 1.383(4) . ?
 C8 C9 1.522(4) . ?
 C11 C12 1.386(4) . ?
 C27 C26 1.383(4) . ?
 C31 C32 1.386(5) . ?
 C37 C38 1.536(5) . ?
 C37 B1 1.632(4) . ?
 C41 C42 1.527(4) . ?
 C41 B2 1.626(4) . ?
 C35 C36 1.531(4) . ?
 C35 B1 1.628(5) . ?
 C21 C22 1.391(5) . ?
 C34 C33 1.381(5) . ?
 C39 C40 1.527(5) . ?
 C39 B2 1.631(5) . ?
 C24 C23 1.384(5) . ?
 C44 Cl6 1.736(5) . ?
 C44 Cl7 1.832(14) . ?
 C44 Cl9 1.61(2) . ?
 C44 Cl8 1.838(15) . ?

loop_
  _geom_angle_atom_site_label_1
  _geom_angle_atom_site_label_2
  _geom_angle_atom_site_label_3
  _geom_angle
  _geom_angle_site_symmetry_1
  _geom_angle_site_symmetry_3
  _geom_angle_publ_flag
 O1 O2 C8 110.66(18) . . ?
 O2 O1 C1 110.50(18) . . ?
 C15 N1 C19 118.3(2) . . ?
 C15 N1 B1 126.7(2) . . ?
 C19 N1 B1 115.0(2) . . ?
 C25 N2 B2 126.3(2) . . ?
 C29 N2 C25 118.5(2) . . ?
 C29 N2 B2 115.2(2) . . ?
 C22 N3 C23 116.6(3) . . ?
 C33 N4 C32 116.7(3) . . ?
 N1 C15 C1 120.6(2) . . ?
 N1 C15 C16 120.7(3) . . ?
 C16 C15 C1 118.7(2) . . ?
 N2 C25 C8 120.3(2) . . ?
 N2 C25 C26 120.8(3) . . ?
 C26 C25 C8 118.9(3) . . ?
 C13 C14 C1 124.0(3) . . ?
 C13 C14 C9 123.1(3) . . ?
 C9 C14 C1 112.9(2) . . ?
 C7 C2 C1 112.1(2) . . ?
 C3 C2 C1 127.9(3) . . ?
 C3 C2 C7 120.0(3) . . ?
 C7 C6 C5 114.8(3) . . ?
 C7 C6 B2 122.5(2) . . ?
 C5 C6 B2 122.3(3) . . ?
 C14 C13 C12 114.8(3) . . ?
 C14 C13 B1 123.1(3) . . ?
 C12 C13 B1 122.0(3) . . ?
 N2 C29 C28 123.6(3) . . ?
 O1 C1 C15 102.2(2) . . ?
 O1 C1 C14 106.5(2) . . ?
 O1 C1 C2 105.9(2) . . ?
 C15 C1 C2 115.0(2) . . ?
 C14 C1 C15 117.1(2) . . ?
 C14 C1 C2 109.0(2) . . ?
 C2 C7 C8 112.3(2) . . ?
 C6 C7 C2 123.7(3) . . ?
 C6 C7 C8 124.0(3) . . ?
 N1 C19 C18 124.0(3) . . ?
 C19 C18 C20 119.5(3) . . ?
 C19 C18 C17 117.7(3) . . ?
 C17 C18 C20 122.8(3) . . ?
 C31 C30 C28 122.0(3) . . ?
 C31 C30 C34 117.8(3) . . ?
 C34 C30 C28 120.2(3) . . ?
 C17 C16 C15 120.6(3) . . ?
 C29 C28 C30 120.3(3) . . ?
 C29 C28 C27 117.3(3) . . ?
 C27 C28 C30 122.3(3) . . ?
 C2 C3 C4 117.8(3) . . ?
 C21 C20 C18 121.0(3) . . ?
 C21 C20 C24 117.9(3) . . ?
 C24 C20 C18 121.2(3) . . ?
 C9 C10 C11 118.2(3) . . ?
 C4 C5 C6 122.7(3) . . ?
 O2 C8 C25 102.0(2) . . ?
 O2 C8 C7 106.6(2) . . ?
 O2 C8 C9 106.2(2) . . ?
 C25 C8 C9 114.7(2) . . ?
 C7 C8 C25 117.2(2) . . ?
 C7 C8 C9 109.0(2) . . ?
 C16 C17 C18 118.6(3) . . ?
 C14 C9 C8 111.3(2) . . ?
 C10 C9 C14 120.5(3) . . ?
 C10 C9 C8 128.2(3) . . ?
 C12 C11 C10 120.8(3) . . ?
 C26 C27 C28 119.3(3) . . ?
 C11 C12 C13 122.7(3) . . ?
 C32 C31 C30 118.4(3) . . ?
 C38 C37 B1 115.2(3) . . ?
 C5 C4 C3 120.9(3) . . ?
 C42 C41 B2 115.8(3) . . ?
 C27 C26 C25 120.4(3) . . ?
 C36 C35 B1 114.9(3) . . ?
 C20 C21 C22 119.2(3) . . ?
 C33 C34 C30 119.1(3) . . ?
 N4 C33 C34 123.8(3) . . ?
 N4 C32 C31 124.2(3) . . ?
 C40 C39 B2 116.7(3) . . ?
 C23 C24 C20 118.8(3) . . ?
 N3 C22 C21 123.5(3) . . ?
 N3 C23 C24 124.1(3) . . ?
 Cl4 C44 Cl5 108.6(3) . . ?
 Cl6 C44 Cl5 110.5(3) . . ?
 Cl6 C44 Cl4 113.8(3) . . ?
 Cl7 C44 Cl8 102.2(6) . . ?
 Cl9 C44 Cl7 109.8(9) . . ?
 Cl9 C44 Cl8 113.8(7) . . ?
 Cl3 C43 Cl1 110.9(2) . . ?
 Cl3 C43 Cl2 111.9(2) . . ?
 Cl2 C43 Cl1 111.5(2) . . ?
 C6 B2 N2 106.9(2) . . ?
 C6 B2 C41 112.9(2) . . ?
 C6 B2 C39 111.2(2) . . ?
 C41 B2 N2 107.9(2) . . ?
 C41 B2 C39 111.7(2) . . ?
 C39 B2 N2 105.8(2) . . ?
 C13 B1 N1 107.5(2) . . ?
 C13 B1 C37 111.8(2) . . ?
 C13 B1 C35 111.1(3) . . ?
 C37 B1 N1 106.7(2) . . ?
 C35 B1 N1 105.6(2) . . ?
 C35 B1 C37 113.6(2) . . ?

_shelx_res_file
;
TITL rpn24o2_11232025_a.res in P-1
    rpn24o2_11232025.res
    created by SHELXL-2018/3 at 18:17:10 on 23-Nov-2025
REM Old TITL rpn24o2_11232025_a.res in P-1
REM SHELXT solution in P-1: R1 0.162, Rweak 0.014, Alpha 0.046
REM <I/s> 0.000 for 0 systematic absences, Orientation as input
REM Formula found by SHELXT: C44 B2 N4 O2 Cl6
CELL 1.54184 12.0027 12.3022 14.4187 97.117 98.544 92.12
ZERR 2 0.0003 0.0003 0.0004 0.002 0.002 0.002
LATT 1
SFAC C H B Cl N O
UNIT 88 84 4 12 8 4

L.S. 20
PLAN  10
SIZE 0.09 0.12 0.19
TEMP -173
BOND
list 4
fmap 2
acta
OMIT 1 5 2
OMIT 5 3 8
REM <olex2.extras>
REM <HklSrc "%.\\rpn24O2_11232025.hkl">
REM </olex2.extras>

WGHT    0.057300    5.530700
FVAR       0.58116
CL1   4    1.224612    0.016963    1.516528    11.00000    0.04561    0.02861 =
         0.06302    0.00797    0.02273   -0.00081
CL3   4    1.238100    0.242240    1.604021    11.00000    0.04698    0.03325 =
         0.05638    0.00196    0.01895   -0.00871
PART 1
CL5   4    0.180771   -0.000367   -0.152289    10.75000    0.03573    0.02696 =
         0.04138   -0.00302    0.00864    0.00281

PART 0
CL2   4    1.049815    0.096045    1.622418    11.00000    0.04494    0.05467 =
         0.04115   -0.00037    0.02086   -0.01512

PART 1
CL4   4    0.381545    0.064153   -0.223632    10.75000    0.04024    0.07521 =
         0.04659    0.00893    0.02409    0.02244

PART 0
O2    6    0.699272    0.144419    0.662473    11.00000    0.02265    0.01709 =
         0.01469    0.00202   -0.00016   -0.00124
O1    6    0.761903    0.147331    0.760116    11.00000    0.02310    0.01682 =
         0.01435    0.00025   -0.00003    0.00007
N1    5    0.820066    0.295012    0.980770    11.00000    0.01499    0.01833 =
         0.01546    0.00221    0.00332    0.00036
N2    5    0.650396    0.286079    0.469228    11.00000    0.01664    0.01816 =
         0.01582   -0.00005    0.00264    0.00093
N3    5    1.151255    0.198602    1.350905    11.00000    0.02575    0.03928 =
         0.02547    0.00647    0.00074    0.00067
N4    5    0.307391    0.144692    0.079754    11.00000    0.02120    0.04528 =
         0.02069   -0.00209    0.00172    0.00146
C15   1    0.853351    0.248194    0.900387    11.00000    0.01698    0.01576 =
         0.01721    0.00238    0.00571   -0.00109
C25   1    0.616489    0.236944    0.540129    11.00000    0.01637    0.01677 =
         0.01616   -0.00020    0.00388    0.00019
C14   1    0.678578    0.316732    0.804283    11.00000    0.01214    0.01748 =
         0.01939    0.00162    0.00340   -0.00068
C2    1    0.857806    0.316290    0.740787    11.00000    0.01508    0.01619 =
         0.01840    0.00165    0.00471    0.00269
C6    1    0.840868    0.359090    0.577291    11.00000    0.01543    0.01636 =
         0.01914    0.00018    0.00485    0.00082
C13   1    0.638655    0.363107    0.885422    11.00000    0.01429    0.01821 =
         0.02097    0.00176    0.00394   -0.00058
C29   1    0.586300    0.268563    0.382942    11.00000    0.01877    0.02159 =
         0.01592    0.00112    0.00278    0.00045
AFIX  43
H29   2    0.608907    0.305441    0.334090    11.00000   -1.20000
AFIX   0
C1    1    0.789141    0.263116    0.805190    11.00000    0.01697    0.01343 =
         0.01916    0.00043    0.00510   -0.00007
C7    1    0.798002    0.314392    0.649486    11.00000    0.01425    0.01706 =
         0.01768    0.00047    0.00444    0.00071
C19   1    0.883439    0.283364    1.064169    11.00000    0.01867    0.02002 =
         0.01573    0.00113    0.00338   -0.00031
AFIX  43
H19   2    0.861002    0.318352    1.120416    11.00000   -1.20000
AFIX   0
C18   1    0.978743    0.223796    1.072722    11.00000    0.01619    0.02020 =
         0.01960    0.00352    0.00241   -0.00019
C30   1    0.425503    0.182549    0.264764    11.00000    0.01385    0.02413 =
         0.02139    0.00036    0.00428    0.00109
C16   1    0.947856    0.185352    0.903820    11.00000    0.01950    0.02031 =
         0.01864    0.00114    0.00491    0.00289
AFIX  43
H16   2    0.969147    0.151497    0.846700    11.00000   -1.20000
AFIX   0
C28   1    0.489236    0.199687    0.361653    11.00000    0.01601    0.02133 =
         0.01870   -0.00253    0.00227    0.00051
C3    1    0.966766    0.363608    0.763004    11.00000    0.01517    0.02097 =
         0.01870   -0.00020    0.00214    0.00053
AFIX  43
H3    2    1.008306    0.366045    0.824750    11.00000   -1.20000
AFIX   0
C20   1    1.041642    0.216109    1.167704    11.00000    0.01571    0.02631 =
         0.02086    0.00384    0.00608   -0.00017
C10   1    0.515082    0.359941    0.699083    11.00000    0.01395    0.02589 =
         0.02101    0.00171    0.00030   -0.00065
AFIX  43
H10   2    0.473609    0.358159    0.637383    11.00000   -1.20000
AFIX   0
C5    1    0.952069    0.405869    0.601977    11.00000    0.01705    0.02189 =
         0.02110    0.00385    0.00460   -0.00362
AFIX  43
H5    2    0.986054    0.437352    0.555359    11.00000   -1.20000
AFIX   0
C8    1    0.682560    0.258365    0.638551    11.00000    0.01591    0.01598 =
         0.01839    0.00138    0.00304   -0.00147
C17   1    1.010866    0.171874    0.989638    11.00000    0.01833    0.02104 =
         0.02065    0.00222    0.00403    0.00203
AFIX  43
H17   2    1.074656    0.128254    0.992126    11.00000   -1.20000
AFIX   0
C9    1    0.618396    0.314519    0.712719    11.00000    0.01673    0.01860 =
         0.01940    0.00161    0.00482   -0.00234
C11   1    0.472862    0.408771    0.778540    11.00000    0.01441    0.02856 =
         0.02517    0.00218    0.00192    0.00337
AFIX  43
H11   2    0.402277    0.441663    0.770716    11.00000   -1.20000
AFIX   0
C27   1    0.456796    0.147185    0.434543    11.00000    0.01619    0.02603 =
         0.01952    0.00175    0.00060   -0.00429
AFIX  43
H27   2    0.391859    0.098033    0.423007    11.00000   -1.20000
AFIX   0
C12   1    0.532758    0.409759    0.868571    11.00000    0.01632    0.02745 =
         0.02258   -0.00096    0.00608    0.00346
AFIX  43
H12   2    0.501429    0.443118    0.921100    11.00000   -1.20000
AFIX   0
C31   1    0.406013    0.268626    0.211146    11.00000    0.02474    0.02873 =
         0.02073    0.00002    0.00323    0.00152
AFIX  43
H31   2    0.432059    0.341650    0.236532    11.00000   -1.20000
AFIX   0
C37   1    0.636291    0.313107    1.060271    11.00000    0.01982    0.02694 =
         0.02273    0.00259    0.00708    0.00303
AFIX  23
H37A  2    0.681077    0.323645    1.124479    11.00000   -1.20000
H37B  2    0.566415    0.352774    1.063543    11.00000   -1.20000
AFIX   0
C4    1    1.013629    0.407759    0.691295    11.00000    0.01577    0.02373 =
         0.02513    0.00396    0.00442   -0.00159
AFIX  43
H4    2    1.088626    0.439364    0.704269    11.00000   -1.20000
AFIX   0
C41   1    0.828914    0.329667    0.387746    11.00000    0.02093    0.02509 =
         0.02045    0.00261    0.00573   -0.00443
AFIX  23
H41A  2    0.781970    0.346918    0.329507    11.00000   -1.20000
H41B  2    0.901288    0.373557    0.395513    11.00000   -1.20000
AFIX   0
C26   1    0.520169    0.167432    0.523812    11.00000    0.01970    0.02685 =
         0.01962    0.00271    0.00365   -0.00312
AFIX  43
H26   2    0.497517    0.133477    0.574231    11.00000   -1.20000
AFIX   0
C35   1    0.758507    0.493079    1.029536    11.00000    0.01969    0.02238 =
         0.02280    0.00053    0.00379    0.00261
AFIX  23
H35A  2    0.694395    0.540545    1.035256    11.00000   -1.20000
H35B  2    0.800974    0.492928    1.093862    11.00000   -1.20000
AFIX   0
C21   1    1.079792    0.116814    1.191948    11.00000    0.02590    0.02557 =
         0.02366    0.00243    0.00574    0.00389
AFIX  43
H21   2    1.069739    0.053063    1.146418    11.00000   -1.20000
AFIX   0
C34   1    0.383220    0.077556    0.223666    11.00000    0.02073    0.02545 =
         0.02495   -0.00073    0.00296    0.00039
AFIX  43
H34   2    0.393493    0.016831    0.258232    11.00000   -1.20000
AFIX   0
C33   1    0.326280    0.063187    0.132112    11.00000    0.02310    0.03314 =
         0.02716   -0.00027    0.00155   -0.00258
AFIX  43
H33   2    0.298971   -0.008901    0.104816    11.00000   -1.20000
AFIX   0
C32   1    0.347740    0.245212    0.119915    11.00000    0.02252    0.03470 =
         0.02633    0.00661    0.00249    0.00480
AFIX  43
H32   2    0.335639    0.304214    0.083542    11.00000   -1.20000
AFIX   0
C39   1    0.720368    0.491789    0.473431    11.00000    0.02407    0.02258 =
         0.02213    0.00440   -0.00269   -0.00245
AFIX  23
H39A  2    0.786300    0.542872    0.474217    11.00000   -1.20000
H39B  2    0.670654    0.492232    0.412215    11.00000   -1.20000
AFIX   0
C24   1    1.061669    0.307499    1.236570    11.00000    0.02210    0.02481 =
         0.02669    0.00128    0.00493    0.00094
AFIX  43
H24   2    1.038399    0.377405    1.222556    11.00000   -1.20000
AFIX   0
C42   1    0.853406    0.208345    0.373663    11.00000    0.02818    0.02655 =
         0.03212   -0.00467    0.01240   -0.00240
AFIX 137
H42A  2    0.900053    0.195060    0.323532    11.00000   -1.50000
H42B  2    0.782191    0.163974    0.355678    11.00000   -1.50000
H42C  2    0.893699    0.188117    0.432739    11.00000   -1.50000
AFIX   0
C22   1    1.132936    0.111690    1.283702    11.00000    0.02508    0.03259 =
         0.02875    0.00803    0.00542    0.00614
AFIX  43
H22   2    1.157550    0.042876    1.299544    11.00000   -1.20000
AFIX   0
C36   1    0.835991    0.543557    0.969009    11.00000    0.02175    0.02309 =
         0.03976    0.00033    0.00670   -0.00227
AFIX 137
H36A  2    0.798493    0.535846    0.903168    11.00000   -1.50000
H36B  2    0.906564    0.505614    0.972430    11.00000   -1.50000
H36C  2    0.852503    0.621517    0.992696    11.00000   -1.50000
AFIX   0
C40   1    0.656160    0.536692    0.552380    11.00000    0.02568    0.02329 =
         0.03811    0.00114    0.00360    0.00444
AFIX 137
H40A  2    0.639812    0.613175    0.546317    11.00000   -1.50000
H40B  2    0.702224    0.532915    0.613871    11.00000   -1.50000
H40C  2    0.585232    0.492808    0.547625    11.00000   -1.50000
AFIX   0
C23   1    1.116083    0.294586    1.325771    11.00000    0.02582    0.03352 =
         0.02641   -0.00162    0.00485   -0.00129
AFIX  43
H23   2    1.129368    0.357555    1.372085    11.00000   -1.20000
AFIX   0
C38   1    0.603644    0.190274    1.032317    11.00000    0.02632    0.02839 =
         0.04078    0.00877    0.01307    0.00099
AFIX 137
H38A  2    0.559654    0.178413    0.968627    11.00000   -1.50000
H38B  2    0.558296    0.164774    1.077407    11.00000   -1.50000
H38C  2    0.672147    0.149239    1.033075    11.00000   -1.50000
AFIX   0

C44   1    0.297177    0.101167   -0.138242    11.00000    0.03139    0.04399 =
         0.02576   -0.00484    0.00618    0.00514
PART 1
AFIX  13
H44   2    0.343255    0.099338   -0.074752    10.75000   -1.20000
AFIX  13
PART 2
H44A  2    0.332038    0.097986   -0.071255    10.25000   -1.20000
AFIX   0

PART 0
C43   1    1.147595    0.130046    1.550354    11.00000    0.03455    0.03811 =
         0.03146    0.00587    0.00974   -0.00448
AFIX  13
H43   2    1.104115    0.151713    1.491425    11.00000   -1.20000
AFIX   0
B2    3    0.765298    0.368685    0.477231    11.00000    0.01725    0.01934 =
         0.01894    0.00250    0.00195   -0.00216
B1    3    0.708506    0.368644    0.989110    11.00000    0.01611    0.02259 =
         0.01874    0.00114    0.00502    0.00412

PART 1
CL6   4    0.247502    0.231611   -0.141122    10.75000    0.04580    0.02794 =
         0.02563   -0.00044    0.01410   -0.00068
PART 2
CL7   4    0.239485    0.235414   -0.150084    10.25000    0.06650    0.04671 =
         0.20186    0.00474    0.08318    0.00488
CL9   4    0.198656    0.005971   -0.171410    10.25000    0.05546    0.03638 =
         0.05027   -0.00376    0.00265   -0.00650
CL8   4    0.406646    0.098347   -0.215015    10.25000    0.03766    0.08030 =
         0.04066    0.01078    0.01513    0.02360
HKLF 4


REM  rpn24o2_11232025_a.res in P-1
REM wR2 = 0.1654, GooF = S = 1.109, Restrained GooF = 1.109 for all data
REM R1 = 0.0576 for 7449 Fo > 4sig(Fo) and 0.0632 for all 8400 data
REM 554 parameters refined using 0 restraints

END

WGHT      0.0571      5.5320

REM Highest difference peak  0.507,  deepest hole -0.631,  1-sigma level  0.085
Q1    1   1.1994  0.2361  1.5377  11.00000  0.05    0.51
Q2    1   0.3652 -0.0933 -0.2356  11.00000  0.05    0.50
Q3    1   1.2622  0.0077  1.5806  11.00000  0.05    0.48
Q4    1   0.8193  0.2479  0.8542  11.00000  0.05    0.46
Q5    1   1.2659  0.2084  1.6705  11.00000  0.05    0.46
Q6    1   0.5000  0.0000  1.0000  10.50000  0.05    0.46
Q7    1   1.1592  0.2080  1.4175  11.00000  0.05    0.45
Q8    1   1.0003  0.2291  1.1276  11.00000  0.05    0.45
Q9    1   0.3431  0.2323 -0.1843  11.00000  0.05    0.41
Q10   1   0.5246  0.0971  1.0106  11.00000  0.05    0.41
;
_shelx_res_checksum                53651
_shelx_hkl_file
;
   0   0   1  217.63   10.43
   0   0   2   53.23    3.68
   0   0   3  436.91   21.59
   0   0  -4  393.79   20.30
   0   0  -4  390.47   20.27
   0   0  -5  659.43   33.17
   0   0  -5  654.73   33.15
   0   0  -6   25.98    4.09
   0   0  -6   25.71    4.40
   0   0  -7  368.10   20.05
   0   0  -7  353.89   20.54
   0   0  -7  338.62   20.51
   0   0  -7  338.83   17.12
   0   0  -8 1170.06   58.99
   0   0  -8 1261.34   60.35
   0   0  -8 1318.73   60.68
   0   0  -8 1158.81   55.80
   0   0  -9   75.91    9.07
   0   0  -9   75.03    9.03
   0   0  -9   62.90    7.56
   0   0  -9   81.92    5.80
   0   0  -9   70.85    5.59
   0   0  -9   89.63    6.15
   0   0 -10   32.70    5.42
   0   0 -10   40.75    9.63
   0   0 -10   48.92    9.94
   0   0 -10   32.78    3.94
   0   0  10   29.89    3.23
   0   0 -10   30.78    3.69
   0   0 -10   41.58    4.20
   0   0 -11   35.59    4.78
   0   0 -11   53.50   10.49
   0   0 -11   36.60    9.51
   0   0  11   38.74    5.61
   0   0 -11   35.03    8.20
   0   0 -11   45.62    4.85
   0   0 -12  215.81   12.26
   0   0 -12  208.58   12.24
   0   0  12  205.77   11.45
   0   0 -12  169.06   16.91
   0   0 -12  189.52   17.27
   0   0  12  176.09   16.44
   0   0 -12  190.23   18.36
   0   0 -12  205.18   12.36
   0   0 -13  369.02   19.31
   0   0 -13  360.54   19.34
   0   0  13  286.78   23.42
   0   0 -13  366.58   26.04
   0   0 -13  354.53   25.65
   0   0 -13  350.06   18.61
   0   0 -13  360.16   27.17
   0   0 -13  409.37   19.98
   0   0 -14   11.62    4.59
   0   0 -14   14.58    4.13
   0   0 -14   18.44    4.17
   0   0 -14   17.07    3.27
   0   0 -15   19.58    3.86
   0   0 -15   12.66    2.94
   0   0 -15   11.32    2.77
   0   0 -15   18.43    3.56
   0   0 -15   16.92    3.47
   0   0 -16    8.64    3.27
   0   0  16    9.46    2.46
   0   0 -16   11.30    2.71
   0   0 -16    9.57    2.78
   0   0 -16   11.26    2.29
   0   0 -17    2.05    2.15
   0   0  17   -0.41    1.94
   0   1 -17   33.18    3.18
   0   1 -17   34.95    3.63
   0  -1  17   29.92    3.28
   0   1 -16   23.97    3.57
   0   1 -16   23.13    3.16
   0   1 -15   50.83    5.47
   0   1 -15   74.79    5.79
   0   1 -14   28.44    4.80
   0   1 -14   36.82    5.16
   0   1 -13    6.90    3.76
   0  -1  13    2.05    4.13
   0   1 -13   -1.07    5.36
   0   1 -13    1.08    4.80
   0   1 -13    4.99    2.75
   0   1 -13   -1.34    5.83
   0   1 -13    1.17    3.41
   0   1 -12   16.96    4.20
   0  -1  12   19.13    3.59
   0   1 -12   21.58    6.75
   0   1 -12   25.92    7.23
   0   1 -12   18.64    4.00
   0   1 -12   21.95    7.21
   0   1 -12   20.86    4.21
   0   1 -11  150.00   14.79
   0   1 -11  150.52   14.43
   0   1 -11  153.94    9.97
   0  -1  11  163.68   10.33
   0   1 -10  671.24   36.28
   0   1 -10  597.05   34.51
   0   1 -10  647.34   36.08
   0  -1  10  621.68   29.79
   0   1 -10  598.32   30.07
   0   1  -9  268.99   17.55
   0   1  -9  265.90   18.00
   0   1  -9  275.04   18.20
   0   1  -9  239.43   13.06
   0   1  -8   28.79    5.64
   0   1  -8   37.36    5.94
   0   1  -8   30.26    2.90
   0   1  -7    2.93    3.15
   0   1  -7    2.48    2.94
   0  -1   6  662.66   33.67
   0   1  -6  651.37   33.44
   0   1  -6  642.11   33.33
   0  -1   5  340.96   19.42
   0   1  -5  386.06   19.61
   0   1  -5  343.86   19.22
   0  -1   4  132.57    8.23
   0   1  -4  125.09    7.87
   0   1  -4  116.96    7.73
   0  -1   4  114.32    6.15
   0  -1   3 1362.72   62.03
   0   1  -3 1322.97   61.53
   0   1  -3 1376.09   61.58
   0  -1   3 1281.73   60.86
   0  -1   2  361.63   18.19
   0   1  -2  375.33   17.77
   0   1  -2  365.33   17.72
   0  -1   1 2247.62   95.29
   0   1  -1 2021.10   94.65
   0   1  -1 2080.60   94.67
   0   1   0 1706.52   77.43
   0  -1  -1 1093.05   50.77
   0   1   1 1124.51   50.65
   0  -1  -2  956.59   44.30
   0  -1  -3 2249.26   99.35
   0  -1  -3 2124.21   98.72
   0  -1  -4 1930.46   89.08
   0  -1  -5  149.83   10.43
   0  -1  -5  159.81    9.58
   0  -1  -5  147.00   10.33
   0  -1  -6    1.31    2.23
   0  -1  -6    1.34    2.66
   0  -1  -6    6.66    3.35
   0  -1  -7  765.47   36.48
   0  -1  -7  807.29   40.52
   0  -1  -7  808.96   40.47
   0  -1  -7  746.06   38.69
   0  -1  -8  484.93   23.76
   0  -1  -8  441.91   25.93
   0  -1  -8  509.03   28.22
   0  -1  -8  516.51   28.23
   0  -1  -9   36.59    3.79
   0  -1  -9   36.38    3.94
   0  -1  -9   33.99    3.96
   0  -1  -9   47.85    7.45
   0  -1  -9   43.15    6.85
   0  -1  -9   45.23    7.45
   0  -1  -9   40.08    4.25
   0  -1 -10   49.12    4.86
   0  -1 -10   63.56    5.01
   0  -1 -10   60.01    8.53
   0  -1 -10   51.79    8.01
   0   1  10   54.71    4.27
   0  -1 -10   54.37    8.66
   0  -1 -10   66.34    5.58
   0  -1 -11  181.20   10.92
   0  -1 -11  171.19   11.65
   0  -1 -11  169.98   15.59
   0  -1 -11  195.98   16.34
   0   1  11  144.10   14.02
   0   1  11  168.46   10.72
   0  -1 -11  162.34   16.16
   0  -1 -11  187.22   11.03
   0  -1 -12   23.69    3.96
   0  -1 -12   16.15    6.98
   0  -1 -12   16.31    6.74
   0   1  12   17.57    3.19
   0  -1 -12   18.84    4.39
   0  -1 -12   12.37    5.81
   0   1  12    7.23    4.19
   0  -1 -12   21.57    4.14
   0  -1 -13  142.12    9.54
   0  -1 -13  146.67    9.84
   0  -1 -13  139.25   14.60
   0  -1 -13  154.54   15.20
   0  -1 -13  156.69   16.06
   0  -1 -13  161.00   10.24
   0  -1 -14  230.25   13.03
   0  -1 -14  210.50   12.60
   0  -1 -14  235.57   13.32
   0  -1 -14  203.59   12.20
   0  -1 -14  228.71   12.55
   0  -1 -15    6.85    3.32
   0  -1 -15    2.71    2.11
   0  -1 -15    3.69    2.67
   0  -1 -15    3.17    2.58
   0  -1 -15    0.54    2.88
   0  -1 -16    6.34    3.05
   0   1  16    5.74    2.13
   0  -1 -16    9.39    2.42
   0  -1 -16    4.71    2.50
   0   2 -17    7.75    3.03
   0   2 -17   12.26    2.73
   0   2 -16   54.98    4.69
   0   2 -15   45.74    5.02
   0   2 -14    2.99    3.67
   0   2 -13   -3.10    6.44
   0   2 -13    7.30    5.15
   0   2 -13    1.36    6.71
   0   2 -13    6.26    3.55
   0   2 -12  376.91   20.09
   0   2 -12  381.60   20.19
   0   2 -12  376.94   26.08
   0   2 -12  390.59   26.36
   0  -2  11  287.75   15.23
   0   2 -11  258.01   14.84
   0   2 -11  258.50   14.59
   0   2 -11  274.50   19.44
   0   2 -11  269.89   20.09
   0   2 -11  224.42   19.12
   0   2 -10   26.07    6.21
   0   2 -10   23.41    6.25
   0   2 -10   35.27    6.39
   0   2 -10   22.64    3.53
   0   2 -10   26.05    3.61
   0  -2  10   24.91    3.19
   0   2 -10   27.46    3.16
   0   2  -9  402.78   24.61
   0   2  -9  426.61   24.79
   0   2  -9  414.19   20.25
   0   2  -9  399.00   19.72
   0  -2   9  396.81   19.80
   0   2  -9  376.96   19.90
   0  -2   8  363.23   20.69
   0   2  -8  337.27   19.91
   0   2  -8  325.30   19.79
   0   2  -8  297.30   15.57
   0  -2   7  107.22    9.30
   0   2  -7  103.57    8.95
   0   2  -7  107.99    8.93
   0  -2   6    9.43    3.40
   0   2  -6    6.33    2.97
   0   2  -6    5.48    3.08
   0  -2   6    4.79    1.27
   0  -2   5  132.14    9.47
   0   2  -5  132.13    8.86
   0   2  -5  127.74    8.78
   0  -2   5  122.84    7.71
   0  -2   4 3647.61  167.21
   0   2  -4 3731.92  166.41
   0   2  -4 3592.09  166.31
   0  -2   4 3593.42  166.26
   0  -2   3 4575.37  193.69
   0   2  -3 4144.80  192.47
   0   2  -3 4199.35  192.51
   0  -2   3 4130.67  193.19
   0  -2   2  520.38   25.36
   0   2  -2  510.46   24.26
   0   2  -2  503.23   24.23
   0   2  -1  258.62   12.97
   0   2   0 8882.73  401.09
   0   2   1  865.12   39.98
   0  -2  -2    5.50    1.89
   0   2   2    1.84    1.37
   0  -2  -2    3.69    2.49
   0  -2  -3  433.26   21.81
   0   2   3  441.50   21.35
   0  -2  -3  415.98   21.74
   0  -2  -4  564.98   28.31
   0   2   4  542.77   27.49
   0  -2  -4  561.10   27.12
   0  -2  -5   35.95    2.90
   0  -2  -5   27.49    4.52
   0  -2  -6  662.82   34.39
   0  -2  -6  643.15   30.67
   0  -2  -7  126.44   10.94
   0  -2  -7  138.23    7.73
   0  -2  -7  130.62   10.79
   0   2   7  100.79    9.24
   0  -2  -7  136.64   10.92
   0  -2  -8  516.46   25.91
   0  -2  -8  532.24   25.93
   0  -2  -8  538.99   31.11
   0  -2  -8  541.09   26.14
   0  -2  -8  569.52   30.97
   0   2   8  506.97   29.28
   0  -2  -8  541.56   30.66
   0  -2  -9  424.69   22.36
   0  -2  -9  443.73   22.35
   0  -2  -9  438.22   22.11
   0   2   9  382.74   25.73
   0  -2  -9  484.49   28.20
   0  -2  -9  451.47   27.85
   0  -2  -9  499.91   28.95
   0  -2  -9  477.72   22.76
   0  -2 -10   28.60    3.36
   0  -2 -10   23.90    5.92
   0  -2 -10   23.97    6.10
   0  -2 -10   26.16    6.25
   0  -2 -10   25.28    6.67
   0   2  10   23.91    2.77
   0  -2 -10   19.35    5.91
   0   2  10   19.48    4.90
   0  -2 -10   22.22    3.64
   0  -2 -11  117.97    8.13
   0  -2 -11   99.35    7.53
   0  -2 -11  118.28   12.64
   0  -2 -11  111.35   12.38
   0   2  11  102.10    7.00
   0  -2 -11   97.10    7.54
   0  -2 -11  125.22   13.82
   0  -2 -11  115.35    8.16
   0  -2 -12  294.93   15.51
   0  -2 -12  296.42   16.15
   0  -2 -12  266.92   14.86
   0  -2 -12  271.90   21.85
   0  -2 -12  292.44   22.35
   0  -2 -12  253.28   21.76
   0  -2 -12  283.12   16.09
   0  -2 -13   28.81    4.11
   0  -2 -13   36.64    5.04
   0  -2 -13   36.78    7.86
   0  -2 -13   36.42    8.20
   0  -2 -13   29.53    3.70
   0  -2 -13   48.06    8.76
   0  -2 -13   38.83    5.03
   0  -2 -14   30.85    4.80
   0  -2 -14   26.39    3.39
   0  -2 -14   28.41    4.23
   0  -2 -14   28.66    3.93
   0  -2 -14   35.40    4.65
   0  -2 -15  212.12   12.01
   0   2  15  190.19   11.62
   0  -2 -15  223.31   11.62
   0  -2 -15  209.08   11.44
   0  -2 -15  226.22   12.36
   0  -2 -16    2.80    2.32
   0   2  16    1.75    1.94
   0  -2 -16    3.70    3.43
   0  -3  17   19.46    2.66
   0   3 -17   18.57    3.08
   0   3 -17   22.91    3.04
   0   3 -17   24.61    3.45
   0   3 -16   84.02    6.02
   0   3 -16   88.34    6.24
   0   3 -16   77.12    5.81
   0   3 -15   53.29    5.29
   0   3 -15   48.27    4.94
   0   3 -14   17.37    4.96
   0   3 -13   85.18   11.53
   0   3 -13  103.89   12.22
   0   3 -13  109.39    8.25
   0   3 -13  113.39   14.53
   0   3 -13  118.67    8.19
   0   3 -12  196.09   11.65
   0   3 -12  197.80   11.79
   0   3 -12  182.68   16.35
   0   3 -12  200.25   16.82
   0   3 -12  159.88   15.65
   0   3 -11  182.18   15.64
   0   3 -11  160.34   15.03
   0   3 -11  171.23   15.42
   0   3 -11  170.42   10.61
   0   3 -11  179.92   11.02
   0   3 -11  176.67   10.02
   0   3 -10   61.70    8.36
   0   3 -10   50.04    7.79
   0   3 -10   56.39    5.08
   0   3 -10   63.50    4.81
   0   3 -10   63.01    5.31
   0   3 -10   68.87    5.25
   0   3  -9  211.60   11.87
   0   3  -9  218.63   12.04
   0  -3   9  242.91   16.81
   0   3  -9  214.93   11.56
   0   3  -9  226.74   16.01
   0   3  -9  227.36   16.05
   0   3  -8  505.84   25.35
   0   3  -8  540.27   29.51
   0   3  -8  528.61   29.44
   0  -3   7   80.14    8.15
   0   3  -7   71.36    4.70
   0   3  -7   74.01    7.42
   0   3  -7   70.76    7.24
   0  -3   6  158.99   11.03
   0  -3   6  127.56    8.89
   0   3  -6  132.26    9.72
   0   3  -6  134.67    9.77
   0  -3   5   62.78    6.17
   0   3  -5   59.87    5.29
   0   3  -5   50.12    4.99
   0  -3   4   -0.38    2.69
   0  -3   4    6.36    3.34
   0   3  -4    2.53    2.04
   0   3  -4   -0.25    2.10
   0  -3   3  456.06   23.21
   0  -3   3  444.76   23.48
   0   3  -3  433.06   21.55
   0   3  -3  418.59   21.49
   0   3  -2  210.74   11.38
   0  -3   2  215.25   13.07
   0   3  -2  204.51   10.86
   0   3  -2  196.15   10.79
   0   3  -1 1430.92   66.35
   0   3   0   47.14    3.90
   0   3   1  985.62   46.64
   0  -3  -1  969.34   48.52
   0   3   1 1005.66   46.20
   0  -3  -2 2255.82  109.76
   0   3   2 2397.51  107.68
   0  -3  -3 1113.22   52.25
   0  -3  -3 1051.12   53.31
   0   3   3 1122.57   51.76
   0  -3  -4  307.79   17.16
   0  -3  -4  299.87   17.19
   0   3   4  306.96   16.30
   0   3   5    7.39    2.29
   0  -3  -5    6.78    3.22
   0  -3  -5    9.81    2.64
   0  -3  -6  775.03   36.32
   0  -3  -6  824.59   40.17
   0  -3  -6  748.48   36.40
   0   3   6  753.85   38.44
   0   3   7   21.35    4.18
   0  -3  -7   19.19    4.52
   0  -3  -7   20.27    2.82
   0  -3  -8  216.53   11.96
   0  -3  -8  231.62   16.53
   0  -3  -8  209.61   11.84
   0  -3  -8  226.72   12.25
   0   3   8  212.44   14.73
   0  -3  -9   32.74    3.32
   0  -3  -9   25.33    3.46
   0  -3  -9   34.30    3.80
   0  -3  -9   38.26    4.30
   0  -3  -9   42.57    6.95
   0   3   9   27.14    4.97
   0  -3 -10   96.09    7.39
   0  -3 -10   96.18    7.51
   0  -3 -10   94.93    6.95
   0  -3 -10   84.11   11.05
   0  -3 -10  102.71    7.51
   0  -3 -11  159.69   10.39
   0  -3 -11  159.56    9.76
   0  -3 -11  155.09    9.40
   0  -3 -11  147.39   15.38
   0  -3 -11  185.82   10.86
   0  -3 -12  131.87    8.40
   0  -3 -12  134.72   14.23
   0  -3 -12  121.62   13.71
   0  -3 -12  142.96    9.33
   0  -3 -12  122.08    8.23
   0  -3 -12  138.31    9.43
   0  -3 -12  122.83    7.86
   0  -3 -13   12.21    3.43
   0  -3 -13   21.38    5.16
   0  -3 -13    5.26    2.09
   0  -3 -13   10.94    3.01
   0  -3 -13   23.46    4.50
   0  -3 -14   66.07    5.99
   0   3  14   59.41    5.33
   0  -3 -14   75.68    5.81
   0  -3 -14   64.61    5.04
   0  -3 -14   70.64    6.06
   0  -3 -15   10.98    3.15
   0   3  15   10.25    2.41
   0  -3 -15   15.37    3.59
   0  -3 -16   23.27    4.14
   0  -3 -16   14.18    3.46
   0   4 -17   74.55    5.21
   0   4 -17   89.13    5.45
   0   4 -16   10.45    2.58
   0   4 -16   11.48    3.24
   0   4 -15    0.25    2.50
   0   4 -15    4.11    3.39
   0   4 -14   69.57    6.09
   0   4 -14   71.64    6.72
   0   4 -13   63.80    5.83
   0   4 -13   51.75    5.87
   0   4 -12  532.96   36.31
   0   4 -12  571.19   36.74
   0   4 -12  624.97   38.15
   0   4 -12  663.80   31.84
   0   4 -12  678.87   31.86
   0   4 -11   -0.88    4.85
   0   4 -11    6.08    5.16
   0   4 -11    7.10    3.69
   0   4 -11    3.74    2.19
   0   4 -11    5.67    3.00
   0   4 -11    4.70    4.21
   0   4 -10    2.62    2.31
   0   4 -10   12.85    4.96
   0  -4  10    7.61    1.87
   0   4 -10    0.79    4.04
   0   4 -10    0.78    4.08
   0  -4  10    5.46    4.33
   0   4 -10    8.40    2.19
   0   4  -9  702.86   35.23
   0   4  -9  728.34   39.70
   0   4  -9  777.74   40.13
   0   4  -9  731.11   35.34
   0  -4   9  839.66   41.93
   0   4  -9  734.72   34.93
   0   4  -8    7.66    3.56
   0   4  -8    8.77    3.62
   0   4  -8    6.97    2.12
   0  -4   8    5.13    3.96
   0   4  -8    9.12    2.16
   0   4  -7   27.54    4.80
   0   4  -7   29.75    4.84
   0   4  -7   33.53    2.94
   0  -4   7   28.69    5.56
   0  -4   7   19.19    3.99
   0  -4   6    9.30    3.95
   0   4  -6    6.17    3.04
   0   4  -6    8.16    3.24
   0  -4   6    4.20    2.99
   0  -4   5   53.13    6.40
   0   4  -5   41.61    4.88
   0   4  -5   47.61    5.02
   0  -4   5   50.38    6.20
   0  -4   4  556.20   29.07
   0   4  -4  530.95   26.89
   0   4  -4  519.44   26.85
   0  -4   4  552.42   29.46
   0  -4   3  940.32   43.77
   0   4  -3  843.99   41.24
   0   4  -3  840.37   41.24
   0  -4   3  883.44   44.29
   0   4  -2 2965.59  137.74
   0  -4   2 3062.77  140.46
   0   4  -1    7.34    2.16
   0  -4   1    6.31    3.82
   0   4   0  467.40   23.55
   0   4   1  351.79   18.50
   0  -4  -1  356.62   21.06
   0   4   2  147.71    9.33
   0   4   2  141.99    8.53
   0  -4  -2  150.71   11.40
   0   4   3 1557.71   70.61
   0  -4  -3 1422.82   73.27
   0   4   4  332.62   17.14
   0  -4  -4  296.85   18.72
   0  -4  -5    7.35    2.09
   0   4   5    7.48    2.48
   0  -4  -5    7.41    2.98
   0  -4  -6 1843.05   87.52
   0   4   6 1791.43   85.34
   0  -4  -6 1901.33   87.73
   0  -4  -6 1819.93   83.44
   0  -4  -6 1735.19   84.76
   0   4   7   16.46    3.53
   0  -4  -7   15.55    4.33
   0  -4  -7   25.93    3.33
   0  -4  -7   11.39    2.28
   0  -4  -7   24.98    5.53
   0  -4  -7   19.55    4.80
   0  -4  -8   53.72    4.54
   0  -4  -8   48.74    3.93
   0  -4  -8   54.00    7.42
   0  -4  -8   46.56    4.28
   0  -4  -8   53.09    4.81
   0  -4  -8   62.36    8.22
   0  -4  -8   68.19    8.60
   0  -4  -9  185.59   11.60
   0  -4  -9  182.67   10.79
   0  -4  -9  178.49   10.23
   0  -4  -9  191.79   11.38
   0  -4  -9  183.23   15.90
   0  -4  -9  199.22   16.22
   0  -4 -10  226.57   12.70
   0  -4 -10  236.53   13.60
   0  -4 -10  240.70   13.62
   0  -4 -10  237.92   13.89
   0  -4 -10  253.11   19.30
   0  -4 -10  228.32   18.74
   0  -4 -11   -0.30    3.19
   0  -4 -11    1.50    2.15
   0  -4 -11   -1.51    2.92
   0  -4 -11    0.34    3.25
   0  -4 -11   -2.18    5.18
   0  -4 -11   -1.08    5.22
   0  -4 -12  358.60   18.25
   0  -4 -12  330.44   17.64
   0  -4 -12  362.24   18.95
   0  -4 -12  364.10   19.17
   0   4  12  326.33   18.16
   0  -4 -12  364.74   25.52
   0  -4 -12  329.90   24.83
   0   4  13   11.77    3.16
   0  -4 -13    8.40    2.37
   0  -4 -13   17.23    4.31
   0  -4 -13   12.28    4.04
   0  -4 -14    0.42    3.06
   0   4  14    1.98    2.09
   0  -4 -14    3.51    3.31
   0  -4 -14    2.43    2.45
   0  -4 -15   75.62    5.09
   0  -4 -15   73.18    5.42
   0  -4 -16  124.81    7.24
   0  -4 -16  126.98    6.89
   0   5 -17   12.75    2.43
   0   5 -17   14.06    2.57
   0   5 -16   64.28    5.15
   0   5 -16   59.91    4.73
   0   5 -15   45.83    4.80
   0   5 -15   47.06    4.51
   0   5 -14   17.10    4.16
   0   5 -14   12.08    3.36
   0   5 -13   19.86    4.24
   0   5 -13   23.51    3.90
   0   5 -13   23.38    6.39
   0   5 -12  570.02   28.81
   0   5 -12  578.87   28.83
   0   5 -12  573.22   35.92
   0   5 -11  136.81    8.93
   0  -5  11  138.63   13.83
   0   5 -11  124.06    8.61
   0   5 -11  126.09    8.05
   0  -5  11  128.05    7.81
   0   5 -10   94.19    7.36
   0  -5  10   87.68   10.64
   0   5 -10   94.73    6.17
   0   5 -10   71.37   10.09
   0   5 -10   63.88    9.82
   0   5  -9    5.34    2.38
   0  -5   9   10.78    5.34
   0   5  -9    6.64    2.23
   0   5  -9   12.18    4.18
   0   5  -9   12.97    4.12
   0   5  -8   36.63    3.54
   0   5  -8   22.91    4.76
   0   5  -8   18.38    4.35
   0   5  -8   31.89    3.27
   0  -5   8   30.24    6.35
   0   5  -7  576.08   33.08
   0   5  -7  580.91   33.21
   0   5  -7  670.31   30.39
   0  -5   7  671.21   36.12
   0  -5   7  625.87   34.00
   0   5  -6  110.68    8.67
   0   5  -6   95.75    8.33
   0  -5   6  104.25   10.13
   0  -5   5  183.17   13.30
   0   5  -5  151.30   10.72
   0   5  -5  168.58   11.03
   0  -5   5  172.04   13.44
   0  -5   4   23.04    4.98
   0  -5   4   16.89    5.10
   0  -5   3 1468.16   72.32
   0  -5   3 1505.48   73.78
   0   5  -2  215.76   12.78
   0  -5   2  206.13   15.40
   0   5  -1    5.65    2.43
   0  -5   1    4.78    4.77
   0   5   0    7.53    2.48
   0   5   1 1377.43   70.97
   0  -5  -1 1765.72   75.45
   0   5   2   97.36    7.55
   0  -5  -2   94.94    9.93
   0   5   3   69.55    6.34
   0  -5  -3   54.04    7.54
   0   5   4 1042.26   51.60
   0  -5  -4 1065.57   54.00
   0   5   4 1035.26   49.87
   0  -5  -5  503.64   28.28
   0   5   5  501.45   25.80
   0  -5  -6  482.19   23.25
   0  -5  -6  458.26   25.91
   0  -5  -6  450.55   27.28
   0  -5  -6  484.53   27.71
   0  -5  -7   65.77    8.33
   0  -5  -7   69.16    8.44
   0  -5  -7   65.00    5.40
   0  -5  -7   64.37    5.00
   0  -5  -8  159.22    9.76
   0  -5  -8  152.05    8.91
   0  -5  -8  158.16    8.94
   0  -5  -8  151.33    9.89
   0  -5  -8  149.36    9.30
   0  -5  -8  167.53   14.56
   0  -5  -8  172.62   14.71
   0  -5  -9  120.95    7.95
   0  -5  -9   99.38    7.29
   0  -5  -9  112.19   12.40
   0   5   9   93.87    6.73
   0  -5  -9  106.77   11.86
   0  -5 -10  168.36   10.06
   0  -5 -10  157.34    9.81
   0  -5 -10  162.20   15.25
   0   5  10  128.75    8.98
   0  -5 -10  162.49   15.27
   0   5  11    2.42    2.32
   0  -5 -11    7.51    5.30
   0  -5 -11    2.17    4.73
   0  -5 -11   -0.90    2.96
   0  -5 -11    2.40    3.51
   0  -5 -12   38.23    4.85
   0  -5 -12   27.80    5.18
   0   5  13   -1.16    2.12
   0  -5 -13   -0.21    2.94
   0  -5 -13    2.13    3.46
   0  -5 -14    2.65    2.99
   0  -5 -14    1.98    2.62
   0  -5 -14    2.49    3.05
   0  -5 -15    2.17    3.51
   0  -5 -15    2.94    3.42
   0  -5 -16    0.09    2.05
   0   6 -17   19.82    3.07
   0   6 -17   12.45    2.42
   0   6 -17   13.49    2.27
   0   6 -16    8.11    3.50
   0   6 -16    3.79    4.27
   0   6 -16    5.23    2.17
   0   6 -16    6.84    3.45
   0   6 -15   22.48    3.17
   0   6 -15   19.19    3.61
   0   6 -14   14.49    3.15
   0   6 -14   17.46    3.77
   0   6 -13  159.87   10.03
   0   6 -13  159.51   10.20
   0   6 -12 1261.33   60.07
   0   6 -12 1331.85   61.01
   0   6 -12 1281.38   60.82
   0   6 -11    8.01    3.39
   0   6 -11    9.29    2.66
   0  -6  11    8.66    5.16
   0   6 -10  352.77   19.11
   0   6 -10  357.26   18.36
   0  -6  10  367.42   25.37
   0   6  -9   81.76    5.91
   0   6  -9   76.17    5.71
   0  -6   9   79.81   10.19
   0   6  -8   12.25    2.53
   0   6  -8   18.55    2.74
   0  -6   8   16.51    5.42
   0  -6   7    6.80    4.57
   0   6  -7    3.01    2.58
   0   6  -7    5.57    3.05
   0  -6   7    2.20    3.12
   0  -6   6 1078.14   53.66
   0  -6   6  945.40   52.91
   0  -6   6 1009.11   47.21
   0  -6   5 2042.73   93.53
   0  -6   5 2215.11  100.09
   0  -6   5 2027.89   93.91
   0  -6   5 1956.74  100.00
   0  -6   4 2432.10  110.71
   0  -6   4 2591.89  116.89
   0  -6   4 2376.56  117.46
   0  -6   4 2389.63  111.07
   0  -6   3   26.88    2.74
   0  -6   3   26.66    3.08
   0  -6   3   30.71    6.45
   0   6  -2   34.21    4.46
   0  -6   2   29.13    6.82
   0  -6   2   31.35    3.32
   0   6  -1   28.44    4.14
   0  -6   1   24.84    3.13
   0  -6   1   25.73    6.52
   0   6   0   58.93    5.84
   0   6   1   23.65    3.93
   0  -6  -1   18.69    2.72
   0  -6  -1   25.66    6.47
   0   6   2 1239.84   58.04
   0  -6  -2 1175.75   55.37
   0  -6  -2 1140.07   61.53
   0   6   3  262.10   15.85
   0  -6  -3  248.36   18.35
   0  -6  -3  241.84   13.01
   0   6   4  681.71   34.19
   0  -6  -4  620.95   36.05
   0  -6  -4  623.96   30.41
   0   6   5    3.05    2.84
   0  -6  -5    3.75    1.77
   0  -6  -5    1.47    3.42
   0  -6  -6   -0.73    3.93
   0  -6  -6   -2.91    4.26
   0  -6  -6    1.70    1.97
   0   6   6   -3.42    3.38
   0  -6  -6    2.51    2.86
   0  -6  -7   35.81    3.78
   0   6   7   26.64    5.54
   0  -6  -7   20.60    6.51
   0  -6  -7   29.84    7.27
   0   6   8   57.22    7.91
   0  -6  -8   62.27    9.98
   0  -6  -8   68.41   10.11
   0  -6  -8   64.50    5.98
   0  -6  -8   54.26    5.24
   0  -6  -8   61.43    5.40
   0  -6  -8   58.98    5.24
   0   6   9  106.01   11.87
   0  -6  -9  136.54    9.06
   0  -6  -9  115.78   13.03
   0  -6  -9  135.22   13.73
   0  -6  -9  142.19    8.39
   0  -6  -9  135.96    8.30
   0  -6  -9  134.98    9.01
   0  -6 -10   21.66    6.41
   0  -6 -10   21.98    6.43
   0  -6 -10   18.93    4.25
   0  -6 -10   18.78    3.78
   0  -6 -11  215.66   12.78
   0  -6 -11  221.48   13.10
   0  -6 -12   50.70    5.15
   0  -6 -12   54.16    5.55
   0  -6 -13   31.05    4.34
   0  -6 -13   38.81    4.21
   0  -6 -14    6.64    3.46
   0  -6 -14    3.29    2.68
   0  -6 -14    6.96    3.53
   0  -6 -15   29.48    3.05
   0  -6 -15   30.63    3.19
   0   7 -16   64.61    5.01
   0   7 -16   57.03    4.27
   0   7 -16   48.92    4.29
   0   7 -15    9.59    3.03
   0   7 -15    9.09    2.39
   0   7 -15   16.94    3.96
   0   7 -14   35.35    3.90
   0   7 -14   36.30    4.15
   0   7 -13   74.77    5.98
   0   7 -13   77.60    6.39
   0  -7  12    3.94    2.10
   0   7 -12    2.76    3.04
   0   7 -12    4.89    2.99
   0   7 -12    5.17    2.37
   0  -7  12    2.17    4.00
   0   7 -11    5.79    3.19
   0   7 -11    0.23    2.32
   0  -7  11    5.60    4.99
   0   7 -10    9.61    3.13
   0   7 -10   15.22    3.03
   0  -7  10    6.69    5.73
   0   7  -9   55.56    5.74
   0   7  -9   66.51    5.28
   0  -7   9   56.96    9.70
   0   7  -8   75.62    6.20
   0  -7   8   23.57    8.82
   0  -7   7  239.91   19.99
   0  -7   7  231.77   19.41
   0  -7   7  294.18   14.52
   0  -7   6  476.18   29.08
   0  -7   6  456.67   22.67
   0  -7   6  431.47   28.85
   0  -7   5  530.04   25.44
   0   7  -5  512.63   25.67
   0  -7   5  485.45   32.11
   0  -7   5  532.09   25.87
   0  -7   5  545.53   32.28
   0  -7   4  183.11   16.49
   0  -7   4  181.01   10.66
   0  -7   4  178.70   15.15
   0  -7   4  196.00   10.35
   0  -7   3  660.92   32.09
   0  -7   3  650.54   39.15
   0  -7   3  663.71   31.58
   0  -7   2  117.18    7.34
   0  -7   2  128.40   13.33
   0   7  -2   94.99    8.71
   0  -7   1  348.18   23.91
   0  -7   1  303.92   16.43
   0   7  -1  321.54   18.71
   0   7   0   20.80    4.05
   0  -7  -1  688.47   33.46
   0  -7  -1  705.13   40.90
   0   7   1  685.02   35.93
   0  -7  -2  286.97   14.91
   0  -7  -2  276.04   21.15
   0   7   2  267.65   17.25
   0  -7  -3 1205.66   63.11
   0  -7  -3 1177.91   55.64
   0   7   3 1195.39   59.03
   0  -7  -4  343.65   17.11
   0   7   4  341.82   21.02
   0  -7  -4  331.83   23.57
   0  -7  -4  341.61   17.62
   0   7   5   10.72    3.76
   0  -7  -5   15.76    5.23
   0  -7  -5   14.25    2.37
   0  -7  -6   -5.54    5.21
   0  -7  -6   -0.79    4.67
   0  -7  -6   -0.72    2.19
   0   7   6   -1.46    3.75
   0  -7  -6    4.49    3.18
   0  -7  -7   77.36    6.00
   0   7   7   64.62    8.48
   0  -7  -7   79.87   10.16
   0  -7  -7   74.91    9.81
   0  -7  -8  551.07   27.33
   0  -7  -8  528.35   26.88
   0  -7  -8  546.12   33.20
   0  -7  -8  553.38   33.26
   0  -7  -8  576.15   27.02
   0  -7  -8  512.14   27.22
   0  -7  -9  200.69   11.45
   0  -7  -9  182.79   10.69
   0  -7  -9  193.86   16.45
   0  -7  -9  190.26   16.36
   0  -7  -9  167.54   10.55
   0  -7  -9  189.84   11.37
   0  -7 -10   58.87    9.00
   0  -7 -10   64.01    9.18
   0  -7 -10   61.27    4.96
   0  -7 -10   56.76    6.28
   0  -7 -10   66.99    6.00
   0  -7 -10   67.26    5.08
   0  -7 -11    2.47    3.55
   0  -7 -11    0.26    2.96
   0  -7 -12  307.61   15.88
   0  -7 -12  289.94   16.05
   0  -7 -13   34.68    4.31
   0  -7 -13   30.81    3.82
   0  -7 -14   55.38    4.25
   0  -7 -14   47.86    4.01
   0   8 -16   28.00    3.26
   0   8 -16   22.28    2.42
   0   8 -15    1.59    2.09
   0   8 -15    1.02    4.10
   0   8 -15    2.95    1.90
   0   8 -15    1.78    2.63
   0   8 -14    3.09    2.49
   0   8 -14    2.52    2.06
   0   8 -14    4.89    3.34
   0   8 -13   23.22    3.50
   0   8 -13   24.15    4.52
   0   8 -13   29.03    3.63
   0  -8  12   17.76    2.78
   0   8 -12   19.48    5.08
   0   8 -12   12.14    2.68
   0   8 -12   11.97    3.16
   0   8 -12   14.70    3.33
   0  -8  11   32.81    8.13
   0   8 -11   37.14    3.98
   0   8 -11   32.63    4.03
   0   8 -10   25.19    3.61
   0   8 -10   18.75    3.33
   0  -8   9  146.51   15.77
   0   8  -9  185.76   10.70
   0   8  -8   76.12    6.94
   0  -8   8   73.34   10.65
   0   8  -8   72.30    6.01
   0  -8   7    4.35    4.96
   0   8  -7    8.67    5.21
   0  -8   7   -2.11    4.14
   0  -8   7    4.47    2.15
   0  -8   6    6.29    4.59
   0   8  -6    7.26    2.80
   0  -8   6    9.25    2.36
   0  -8   6   11.36    5.52
   0  -8   6   10.78    2.50
   0  -8   5   41.02    4.28
   0  -8   5   47.09    4.01
   0   8  -5   36.43    4.03
   0  -8   5   42.62    3.94
   0  -8   4  378.25   19.51
   0  -8   4  393.69   19.63
   0   8  -4  373.08   19.59
   0  -8   4  401.77   28.15
   0  -8   4  416.06   20.32
   0   8  -3  309.64   16.60
   0  -8   3  350.30   17.64
   0  -8   3  298.48   24.37
   0  -8   3  335.28   16.90
   0  -8   3  325.52   16.67
   0  -8   2  254.60   13.27
   0  -8   2  239.07   12.94
   0  -8   2  250.62   19.17
   0  -8   2  233.06   20.77
   0  -8   2  241.97   13.69
   0  -8   1  138.93    8.58
   0   8  -1  166.92   11.96
   0  -8   1  162.81    9.50
   0  -8   1  137.37   15.89
   0   8   0  695.57   35.22
   0  -8   0  638.76   31.40
   0  -8  -1   81.75    6.08
   0  -8  -1  106.77    6.91
   0  -8  -1   86.41   11.99
   0   8   1   96.90    8.82
   0  -8  -2  124.10    8.24
   0  -8  -2  141.82   14.92
   0   8   2  119.74   10.37
   0  -8  -3 1017.72   58.41
   0  -8  -3 1061.30   50.39
   0   8   3 1079.50   54.07
   0  -8  -4  178.53    9.77
   0   8   4  162.23   13.07
   0  -8  -4  158.83   16.13
   0  -8  -4  171.62   10.29
   0  -8  -5   24.26    3.53
   0  -8  -5   30.91    7.57
   0  -8  -5   33.65    6.28
   0  -8  -5   31.23    6.33
   0  -8  -6  115.29   11.76
   0  -8  -6  107.05   11.48
   0  -8  -6  120.22    7.95
   0  -8  -7  532.83   24.86
   0  -8  -7  426.04   29.17
   0  -8  -7  416.17   28.99
   0  -8  -7  497.75   24.65
   0  -8  -7  478.37   24.72
   0  -8  -8   21.44    3.79
   0  -8  -8   20.50    3.75
   0  -8  -8   21.25    5.89
   0  -8  -8    7.29    4.50
   0  -8  -8   18.59    3.51
   0  -8  -8   25.98    4.30
   0  -8  -9   94.77    7.10
   0  -8  -9   85.42    6.52
   0  -8  -9   85.72    6.50
   0  -8  -9   84.57    7.32
   0  -8 -10   18.18    3.63
   0  -8 -10   23.69    4.70
   0  -8 -10   29.06    4.34
   0  -8 -10   22.15    3.65
   0  -8 -11    3.16    3.25
   0  -8 -11    0.73    3.16
   0  -8 -11   -0.23    2.50
   0  -8 -12   23.47    3.80
   0  -8 -12   31.53    3.90
   0  -8 -13  188.97    9.98
   0  -8 -13  189.03    9.97
   0  -8 -13  173.62   10.15
   0   9 -15   -1.13    2.06
   0   9 -15    2.02    2.77
   0   9 -14   29.88    3.33
   0   9 -14   38.47    3.44
   0   9 -13   31.07    4.44
   0   9 -13   24.32    3.18
   0   9 -12   21.35    4.47
   0  -9  12   17.94    2.77
   0   9 -12   17.97    3.12
   0   9 -11  105.15    7.18
   0   9 -11  120.25    8.76
   0   9 -10   45.36    4.53
   0  -9  10   31.56    7.77
   0   9 -10   43.33    5.65
   0   9  -9  744.07   35.95
   0   9  -9  726.62   36.37
   0  -9   9  763.94   44.61
   0   9  -8   44.43    4.74
   0  -9   8   44.58    4.20
   0  -9   8   37.45    4.36
   0  -9   8   34.98    8.09
   0   9  -8   49.01    5.62
   0  -9   7   70.06    5.54
   0  -9   7   62.52    9.98
   0   9  -7   64.35    6.13
   0  -9   7   69.10   10.57
   0  -9   6   46.26    9.51
   0  -9   6   61.87    5.32
   0  -9   6   52.58    6.54
   0   9  -6   62.84    7.11
   0  -9   6   60.91   10.05
   0  -9   5   -0.22    2.83
   0  -9   5   -0.30    2.62
   0  -9   5   -2.70    5.74
   0   9  -5   -0.97    5.75
   0  -9   5    3.68    2.31
   0   9  -4  381.26   20.42
   0  -9   4  400.43   29.66
   0  -9   4  419.36   21.31
   0  -9   4  388.68   20.33
   0  -9   4  428.18   20.70
   0  -9   3  299.41   16.30
   0  -9   3  259.49   23.58
   0  -9   3  285.92   15.36
   0  -9   3  291.48   22.51
   0  -9   3  297.61   15.67
   0   9  -2    8.15    2.52
   0  -9   2    5.75    5.47
   0  -9   2    4.37    2.89
   0  -9   2    3.71    2.34
   0  -9   2    2.22    4.61
   0  -9   2    3.50    2.54
   0   9  -1  197.87   11.33
   0  -9   1  209.26   12.43
   0  -9   1  186.22   11.25
   0  -9   1  213.61   18.19
   0  -9   1  228.34   12.07
   0  -9   0  140.91    9.01
   0   9   0  163.00    9.03
   0   9   0  150.52   12.10
   0  -9   0  146.23    9.79
   0  -9   0  169.21   17.72
   0   9   1   81.96    8.39
   0  -9  -1   70.44   11.81
   0  -9  -1   77.17    6.49
   0   9   2  133.41   11.56
   0  -9  -2  157.33    9.80
   0  -9  -2  138.18   15.87
   0   9   3   44.25    5.62
   0  -9  -3   53.99    4.94
   0  -9  -3   43.13    9.18
   0  -9  -3   36.96    4.74
   0  -9  -4  627.32   29.85
   0  -9  -4  597.96   30.21
   0  -9  -4  572.24   37.74
   0  -9  -5    3.80    2.48
   0  -9  -5    4.67    2.91
   0  -9  -5    5.30    4.73
   0  -9  -5    1.82    2.21
   0  -9  -5    1.51    2.11
   0  -9  -6   32.59    4.60
   0  -9  -6   24.86    4.22
   0  -9  -6   32.00    4.60
   0  -9  -7   73.31    6.29
   0  -9  -7   81.70    6.57
   0  -9  -7   75.82    6.42
   0  -9  -8    8.10    3.30
   0  -9  -8    3.38    3.53
   0  -9  -8    3.11    3.46
   0  -9  -8    4.12    3.85
   0  -9  -9  101.73    6.98
   0  -9  -9  102.54    6.75
   0  -9  -9   88.62    7.15
   0  -9  -9   90.68    6.59
   0  -9  -9   87.34    6.97
   0  -9 -10   47.58    4.34
   0  -9 -10   38.07    4.36
   0  -9 -10   45.29    4.27
   0  -9 -11   21.23    3.62
   0  -9 -11   18.68    3.57
   0  -9 -12   30.40    4.00
   0  -9 -12   32.24    4.05
   0  -9 -12   41.27    3.79
   0  -9 -13   32.61    2.77
   0  10 -14  119.22    7.27
   0  10 -13    5.31    3.37
   0  10 -12   32.90    4.45
   0  10 -12   29.35    3.41
   0 -10  12   32.45    3.22
   0  10 -11    0.19    2.14
   0  10 -11   -1.25    3.52
   0  10 -10    9.52    3.16
   0  10 -10   12.95    4.72
   0  10  -9  682.23   33.00
   0  10  -9  668.81   33.37
   0 -10   9  659.67   41.07
   0  10  -8    5.48    3.11
   0 -10   8   10.73    2.94
   0 -10   8   12.15    2.74
   0 -10   8    4.93    4.71
   0  10  -7  114.76    8.43
   0 -10   7  124.65   14.06
   0 -10   7  125.35    8.27
   0 -10   7  117.61   13.91
   0 -10   6  678.47   44.30
   0  10  -6  675.47   35.36
   0 -10   5   17.66    7.30
   0 -10   5   17.22    3.66
   0 -10   5   13.30    3.61
   0 -10   5   13.28    3.06
   0 -10   4  143.30   16.58
   0 -10   4  148.70    9.64
   0 -10   4  129.03    9.52
   0 -10   4  130.92   14.89
   0 -10   4  133.76    8.80
   0  10  -3   10.03    5.15
   0 -10   3   -4.70    6.83
   0 -10   3   10.02    3.21
   0 -10   3    7.36    4.95
   0 -10   3    8.70    6.03
   0 -10   3    2.97    2.56
   0  10  -2    7.44    3.59
   0 -10   2    1.58    6.04
   0 -10   2    8.75    3.57
   0 -10   2   16.15    6.38
   0 -10   2   13.73    3.11
   0 -10   2   15.48    5.23
   0  10  -1   43.78    4.84
   0 -10   1   38.99    6.31
   0 -10   1   53.41    9.72
   0 -10   1   44.23    4.76
   0 -10   0   92.32    6.93
   0 -10   0   85.93   12.03
   0 -10   0   77.77    6.87
   0 -10   0   80.15   12.89
   0 -10  -1  148.22    9.65
   0 -10  -1  102.53   15.06
   0 -10  -2   55.67   10.76
   0 -10  -2   61.01    5.87
   0  10   3   25.79    3.76
   0 -10  -3   42.88    4.42
   0 -10  -3   41.56    4.71
   0 -10  -3   37.00    8.59
   0 -10  -4   33.23    3.89
   0 -10  -4   32.80    4.09
   0 -10  -5    1.15    3.36
   0 -10  -5   -1.12    3.19
   0 -10  -5   -3.71    3.31
   0 -10  -5   -0.76    2.41
   0 -10  -5   -1.99    2.13
   0 -10  -6   10.29    4.11
   0 -10  -6   16.00    4.29
   0 -10  -6   19.95    4.52
   0 -10  -7    8.22    3.20
   0 -10  -7    6.67    3.56
   0 -10  -7    9.00    3.70
   0 -10  -7    8.98    3.67
   0 -10  -8    8.20    2.68
   0 -10  -8    4.72    2.98
   0 -10  -8    5.43    3.26
   0 -10  -8    2.81    2.95
   0 -10  -9    2.07    2.67
   0 -10  -9    2.18    2.37
   0 -10  -9   -0.35    2.63
   0 -10 -10   22.70    2.86
   0 -10 -10   22.16    2.88
   0 -10 -10   22.63    2.94
   0 -10 -11   28.00    3.02
   0 -10 -11   23.52    3.50
   0 -10 -11   26.22    3.47
   0 -10 -12   68.82    4.04
   0 -10 -12   51.95    4.03
   0 -11  12    2.90    1.66
   0  11 -11    4.92    2.01
   0  11 -11    6.59    3.36
   0  11 -10    8.27    2.58
   0  11 -10   11.05    3.67
   0  11  -9   19.44    3.51
   0  11  -9   24.65    4.63
   0 -11   8    3.01    2.26
   0 -11   8    0.98    2.34
   0  11  -8   -1.56    3.12
   0 -11   7    0.83    2.38
   0 -11   7    1.48    2.78
   0 -11   6  174.25   10.71
   0 -11   6  147.29   16.68
   0 -11   5   13.03    3.32
   0 -11   5   22.37    7.39
   0 -11   5    8.94    2.98
   0 -11   5   15.44    6.02
   0  11  -5   18.79    3.79
   0  11  -4   21.29    3.85
   0 -11   4   28.07    4.38
   0 -11   4   20.48    7.86
   0 -11   4   27.34    4.02
   0 -11   4   18.18    7.39
   0 -11   4   26.49    3.87
   0 -11   3   -0.24    2.80
   0  11  -3   -3.26    2.92
   0 -11   3    1.62    5.97
   0 -11   3   -1.09    3.30
   0 -11   3   -1.93    2.85
   0 -11   3   -5.21    5.67
   0 -11   3   -1.98    2.90
   0  11  -2    5.65    2.90
   0 -11   2   -0.25    2.93
   0 -11   2    1.48    2.72
   0 -11   2    6.52    5.40
   0 -11   2   -1.64    6.25
   0 -11   2    3.68    3.39
   0 -11   1  191.04   18.66
   0 -11   1  211.99   12.45
   0 -11   0    4.43    3.13
   0 -11   0    1.29    4.75
   0 -11   0    2.18    3.11
   0 -11   0   -1.61    6.13
   0 -11  -1  194.43   11.63
   0 -11  -1  192.08   19.57
   0 -11  -1  188.76   11.88
   0 -11  -2  182.82   10.39
   0 -11  -2  136.49   15.76
   0  11   2  150.78    9.96
   0 -11  -2  161.42   17.40
   0 -11  -2  184.17   11.00
   0 -11  -3   12.12    3.20
   0 -11  -3   16.61    5.99
   0  11   3   11.33    2.85
   0 -11  -3   15.87    7.02
   0 -11  -3   11.11    3.14
   0 -11  -3   13.12    3.39
   0 -11  -4   25.07    4.91
   0 -11  -4   21.56    3.40
   0 -11  -4   18.54    4.55
   0 -11  -4   18.45    4.65
   0 -11  -4   20.82    3.40
   0 -11  -4   18.67    3.40
   0 -11  -5   22.52    4.33
   0 -11  -5   22.03    4.02
   0 -11  -5   17.10    4.07
   0 -11  -6    4.60    3.42
   0 -11  -6    0.50    2.84
   0 -11  -6    2.44    3.28
   0 -11  -7   11.31    2.67
   0 -11  -7    8.12    3.19
   0 -11  -7   15.03    3.31
   0 -11  -7    5.50    3.04
   0 -11  -8   56.56    4.47
   0 -11  -8   62.81    4.89
   0 -11  -8   54.16    4.90
   0 -11  -8   55.92    4.76
   0 -11  -8   54.07    4.94
   0 -11  -9    8.29    2.27
   0 -11  -9    9.64    2.81
   0 -11  -9    8.50    2.81
   0 -11  -9   13.04    3.44
   0 -11  -9    5.20    1.97
   0 -11 -10   59.08    4.32
   0  12 -12    3.27    2.32
   0  12 -11   28.67    3.90
   0 -12  11   37.91    3.28
   0  12 -10   74.62    5.79
   0  12 -10   69.66    4.89
   0 -12   9    0.16    2.09
   0  12  -9    3.83    2.44
   0  12  -9   -0.22    2.99
   0  12  -8  184.01   11.33
   0  12  -8  214.78   11.46
   0 -12   8  200.40   11.07
   0 -12   8  195.36   10.95
   0  12  -7    3.61    3.32
   0  12  -7    7.61    3.19
   0 -12   7    1.48    2.64
   0 -12   7   -0.52    2.64
   0  12  -6    4.59    3.68
   0 -12   6    1.14    2.90
   0 -12   6    1.51    3.07
   0  12  -5   -0.24    3.09
   0 -12   5    0.69    3.16
   0 -12   5    2.35    3.46
   0 -12   5    4.10    3.01
   0  12  -4   80.56    6.45
   0 -12   4  111.66    7.87
   0 -12   3  366.06   18.66
   0 -12   3  348.83   17.71
   0 -12   3  365.36   19.38
   0 -12   3  331.58   17.63
   0 -12   2   74.26    6.46
   0 -12   2   89.17    6.15
   0 -12   2   85.01    7.22
   0 -12   2   82.98    6.04
   0 -12   1   54.13    5.13
   0 -12   1   59.50    5.68
   0 -12   1   61.21    5.33
   0 -12   0  189.46   11.96
   0  12   0  209.17   12.05
   0 -12   0  192.57   11.49
   0 -12   0  200.25   12.27
   0 -12   0  194.88   11.56
   0 -12   0  191.86   11.86
   0 -12  -1  129.35    8.92
   0  12   1  121.22    8.70
   0 -12  -1  137.81    8.96
   0 -12  -1  124.65    9.05
   0 -12  -1  129.35    9.30
   0 -12  -1  133.34    8.91
   0 -12  -1  131.64    8.85
   0 -12  -2    2.43    2.98
   0  12   2    1.97    3.13
   0 -12  -2    4.17    3.67
   0 -12  -2    3.35    3.01
   0 -12  -2    3.45    3.23
   0 -12  -2    0.45    3.34
   0 -12  -2    3.94    3.34
   0 -12  -3   -2.36    3.09
   0 -12  -3    1.04    3.01
   0  12   3    1.42    2.80
   0 -12  -3    1.09    2.62
   0 -12  -3    2.15    2.49
   0 -12  -3    0.20    2.83
   0 -12  -4   96.68    6.77
   0 -12  -4   89.12    6.16
   0 -12  -4   80.83    5.83
   0 -12  -5   80.08    6.07
   0 -12  -5   74.94    6.00
   0 -12  -5   76.49    5.97
   0 -12  -5   69.20    5.85
   0 -12  -6    7.50    2.34
   0 -12  -6    9.84    3.13
   0 -12  -6    4.46    2.53
   0 -12  -6    7.99    3.05
   0 -12  -6   10.58    3.03
   0 -12  -6    5.18    2.44
   0 -12  -7   12.82    2.34
   0 -12  -7   11.02    2.65
   0 -12  -7   11.75    3.23
   0 -12  -7    8.60    3.30
   0 -12  -7    8.52    2.42
   0 -12  -7   12.04    3.31
   0 -12  -8   15.01    3.14
   0 -12  -8   14.11    3.09
   0 -12  -8   12.36    2.88
   0 -12  -9   88.80    5.20
   0 -13  10   17.89    2.46
   0  13 -10   14.87    3.02
   0 -13  10   12.97    2.99
   0 -13   9    5.42    2.45
   0  13  -9    3.98    2.31
   0  13  -9    1.10    2.22
   0  13  -9    2.18    1.98
   0 -13   8   53.87    4.03
   0  13  -8   29.31    3.68
   0 -13   8   36.96    4.01
   0  13  -8   54.79    4.22
   0 -13   7   12.00    2.86
   0  13  -7    8.84    2.66
   0  13  -7   10.34    2.69
   0 -13   7    9.08    2.33
   0 -13   7    8.53    2.59
   0 -13   6    2.19    2.54
   0 -13   6    0.23    2.12
   0 -13   5   17.79    3.33
   0 -13   5   13.87    3.34
   0 -13   4    8.76    3.54
   0 -13   4   15.61    3.44
   0 -13   3  490.42   24.27
   0 -13   3  469.66   24.76
   0 -13   3  476.96   24.64
   0 -13   2   22.66    3.90
   0 -13   2   11.88    2.60
   0 -13   2   14.90    3.18
   0 -13   2   18.21    2.86
   0  13  -2   11.67    3.73
   0 -13   2   16.70    3.75
   0 -13   2   14.17    3.51
   0  13  -1   41.99    4.99
   0 -13   1   46.54    4.34
   0 -13   1   50.43    4.42
   0 -13   1   62.10    5.34
   0 -13   1   48.66    4.78
   0 -13   0  248.94   13.61
   0 -13   0  269.09   13.97
   0 -13   0  256.30   14.13
   0  13   0  248.28   13.86
   0 -13   0  252.71   13.62
   0 -13   0  242.86   14.44
   0 -13   0  260.97   14.44
   0 -13  -1  190.00   10.72
   0 -13  -1  200.18   10.83
   0 -13  -1  190.40   11.06
   0 -13  -1  199.99   10.81
   0  13   1  164.49   10.38
   0 -13  -1  179.71   11.08
   0 -13  -1  188.89   11.12
   0 -13  -2   39.67    4.11
   0 -13  -2   26.92    3.59
   0 -13  -2   30.07    3.75
   0 -13  -2   37.89    4.13
   0  13   2   24.05    3.27
   0 -13  -2   35.14    3.95
   0 -13  -2   27.43    3.58
   0 -13  -2   24.43    3.49
   0 -13  -3   12.44    3.09
   0 -13  -3   17.97    3.33
   0 -13  -3   16.25    2.97
   0 -13  -3   10.45    2.59
   0 -13  -3   12.34    3.17
   0 -13  -4   41.44    4.20
   0 -13  -5   39.08    3.41
   0 -13  -5   52.48    4.80
   0 -13  -5   48.85    4.71
   0 -13  -5   42.21    3.97
   0 -13  -5   48.91    4.81
   0 -13  -6   10.12    2.92
   0 -13  -6    8.83    2.31
   0 -13  -6    9.35    2.77
   0 -13  -6   11.74    2.88
   0 -13  -6    8.79    2.74
   0 -13  -7   52.94    3.82
   0 -13  -7   49.57    3.80
   0 -13  -7   49.57    3.82
   0  14  -8   32.00    3.28
   0 -14   8   34.92    2.81
   0  14  -7    3.62    3.10
   0  14  -7    2.34    2.28
   0 -14   7    3.84    2.53
   0  14  -6   27.19    3.26
   0 -14   6   28.63    3.09
   0 -14   6   25.52    3.01
   0 -14   6   25.08    3.60
   0  14  -5   -1.85    2.27
   0  14  -5   -2.54    3.18
   0 -14   5    3.70    2.12
   0 -14   5   -0.39    2.16
   0 -14   5    5.35    2.98
   0  14  -4   41.89    4.72
   0 -14   4   49.38    4.39
   0 -14   4   47.73    4.42
   0  14  -3  164.87   10.10
   0 -14   3  175.98   10.24
   0 -14   3  164.92   10.10
   0 -14   3  192.25   10.10
   0 -14   2   36.07    3.79
   0 -14   2   33.77    3.93
   0 -14   1   28.75    3.33
   0  14  -1   27.14    3.74
   0 -14   1   35.09    3.88
   0 -14   1   37.39    3.97
   0 -14   0    7.86    2.37
   0  14   0   11.17    2.76
   0 -14   0   11.28    2.33
   0 -14   0   12.02    2.68
   0 -14   0   11.96    2.79
   0 -14   0   14.14    3.08
   0 -14   0   12.22    2.38
   0 -14  -1  147.86    7.99
   0 -14  -1  124.49    7.50
   0  14   1  107.25    6.85
   0 -14  -1  126.75    7.21
   0 -14  -1  109.02    7.35
   0 -14  -1  117.46    7.46
   0 -14  -1  127.69    7.35
   0 -14  -1  136.75    7.34
   0 -14  -2   14.15    3.00
   0 -14  -2    9.58    2.50
   0 -14  -2   13.23    3.75
   0 -14  -2   16.16    3.13
   0 -14  -2    9.40    2.59
   0 -14  -3    3.61    2.77
   0 -14  -3    0.77    2.05
   0 -14  -3    2.80    2.57
   0  14   3   -1.53    2.59
   0 -14  -3    0.94    2.64
   0 -14  -4    3.45    2.37
   0 -14  -5   26.79    2.85
   0 -15   6    9.99    1.94
   0 -15   5   12.93    2.32
   0  15  -5   12.36    2.70
   0  15  -4   19.57    2.86
   0 -15   3   25.05    3.07
   0  15  -3   17.27    2.69
   0 -15   2   74.43    4.49
   0  15  -2   50.07    4.15
   0 -15   1   -1.45    2.14
   0 -15   1    0.47    2.05
   0  15  -1   -1.40    1.76
   0 -15   0   15.37    2.49
   0 -15   0   13.25    2.21
   0 -15  -1    3.11    2.15
   0 -15  -2   35.18    2.87
   1 -15   0   14.42    2.41
   1 -15   1   10.47    2.33
   1 -15   1   11.54    2.27
  -1  15  -1    6.09    1.88
   1 -15   2   66.45    4.34
   1 -15   2   66.94    4.28
   1 -15   3   46.53    3.67
  -1  15  -3   37.74    3.41
  -1  15  -4   52.63    4.08
   1 -15   5   96.60    5.08
  -1  15  -5   66.39    5.15
  -1  15  -6   16.10    2.44
   1 -14  -4   14.02    2.24
   1 -14  -4   17.77    2.65
   1 -14  -3   60.67    4.68
   1 -14  -3   52.30    4.28
   1 -14  -3   63.22    4.71
   1 -14  -2    0.28    2.43
   1 -14  -2   -1.32    1.82
   1 -14  -2    0.65    2.62
   1 -14  -2   -1.00    2.44
   1 -14  -1   32.12    3.38
  -1  14   1   23.47    2.91
   1 -14  -1   38.45    3.31
   1 -14  -1   25.46    3.24
   1 -14  -1   28.95    3.32
   1 -14  -1   32.27    3.22
   1 -14  -1   30.17    3.58
   1 -14   0   49.48    4.16
   1 -14   0   48.68    3.76
  -1  14   0   43.02    4.11
   1 -14   0   46.33    4.32
   1 -14   0   41.37    4.22
   1 -14   0   56.35    4.63
   1 -14   0   48.62    3.78
  -1  14  -1    4.95    2.97
   1 -14   1    6.69    2.94
  -1  14  -2   71.47    5.88
   1 -14   2   73.25    5.82
   1 -14   2   80.18    6.00
  -1  14  -3   59.15    5.53
   1 -14   3   78.99    5.63
   1 -14   3   70.41    5.49
   1 -14   3   75.60    5.53
  -1  14  -4   28.90    4.22
   1 -14   4   26.87    3.44
   1 -14   4   36.40    3.73
  -1  14  -5    7.95    2.49
  -1  14  -5    7.47    3.63
   1 -14   5   11.71    2.53
   1 -14   5    8.76    2.42
   1 -14   5   13.78    2.98
  -1  14  -6    4.44    2.18
   1 -14   6    7.83    2.13
   1 -14   6    7.03    2.12
   1 -14   6    9.37    2.78
   1 -14   7   73.16    4.80
  -1  14  -7   69.31    5.48
  -1  14  -8    2.78    2.08
   1 -13  -7    2.08    2.28
   1 -13  -7    5.93    2.38
   1 -13  -7    2.74    1.72
   1 -13  -6  101.57    6.30
   1 -13  -6   90.52    5.96
   1 -13  -6  100.51    6.26
   1 -13  -6   82.77    6.09
   1 -13  -6   91.71    5.82
   1 -13  -5   91.59    6.14
   1 -13  -5   99.06    6.57
   1 -13  -4  208.02   11.34
   1 -13  -4  242.20   12.25
   1 -13  -3    0.20    2.60
   1 -13  -3   -1.49    2.64
   1 -13  -3    4.25    2.78
   1 -13  -3    0.42    1.99
   1 -13  -2    5.79    2.77
  -1  13   2    5.72    2.30
   1 -13  -2    5.01    2.85
   1 -13  -2    7.71    2.97
   1 -13  -2    3.44    2.39
   1 -13  -2    3.38    2.47
   1 -13  -1    1.25    2.58
   1 -13  -1    5.95    2.99
   1 -13  -1    2.28    2.58
   1 -13  -1    4.95    2.66
  -1  13   1    2.75    2.54
   1 -13  -1    1.64    2.58
   1 -13  -1   -0.27    2.71
   1 -13   0  112.87    7.64
   1 -13   0  117.15    7.28
   1 -13   0  110.13    7.66
   1 -13   0  112.59    7.24
  -1  13   0   94.20    7.38
   1 -13   0  121.89    8.06
   1 -13   0  116.16    8.09
   1 -13   1   38.39    3.70
   1 -13   1   38.02    4.53
   1 -13   1   29.83    3.58
   1 -13   1   29.22    3.99
   1 -13   2  163.26    9.48
   1 -13   2  200.93   10.80
   1 -13   2  160.96    9.45
   1 -13   2  186.83   10.58
   1 -13   2  169.98   10.87
   1 -13   2  184.54   11.00
   1 -13   3    4.26    3.13
   1 -13   3    1.78    2.73
   1 -13   4  228.21   12.52
   1 -13   4  221.31   12.29
   1 -13   4  187.98   11.28
   1 -13   5   47.45    4.74
   1 -13   5   52.23    4.82
   1 -13   5   40.06    4.30
   1 -13   5   52.35    4.75
   1 -13   6   -1.37    2.42
   1 -13   6   -1.58    2.25
   1 -13   6    2.61    2.72
   1 -13   6    3.75    2.56
   1 -13   7    0.36    2.67
   1 -13   7    5.88    2.17
   1 -13   7    0.37    1.87
  -1  13  -7   -2.39    2.31
   1 -13   7   -2.86    2.25
   1 -13   8  226.03   12.89
  -1  13  -8  242.36   12.67
   1 -13   8  267.63   12.63
   1 -13   9   24.09    3.01
   1 -13   9   26.58    3.63
   1 -13  10    2.66    1.76
   1 -13  10    0.23    2.48
   1 -12  -9   11.05    2.21
   1 -12  -9   15.78    2.29
   1 -12  -9   16.89    2.14
   1 -12  -9   14.75    2.43
   1 -12  -8  168.77    9.42
   1 -12  -8  163.39    9.40
   1 -12  -8  178.81    9.45
   1 -12  -8  169.23    9.19
   1 -12  -7   80.22    5.32
   1 -12  -7   81.07    5.68
   1 -12  -7   80.66    5.77
   1 -12  -7   91.97    5.93
   1 -12  -7   75.87    5.76
   1 -12  -7   69.16    5.27
   1 -12  -6   90.88    5.90
   1 -12  -6   74.04    5.40
   1 -12  -6   91.60    6.35
   1 -12  -6   94.49    6.37
   1 -12  -6   96.71    6.42
   1 -12  -6   83.92    6.11
   1 -12  -5   42.49    3.93
   1 -12  -5   46.90    4.92
   1 -12  -5   62.82    5.16
   1 -12  -5   48.82    4.72
   1 -12  -5   50.99    5.02
   1 -12  -5   46.11    4.25
   1 -12  -4   38.19    3.94
   1 -12  -4   35.74    4.35
   1 -12  -4   38.69    3.95
   1 -12  -4   30.94    3.71
   1 -12  -4   36.06    3.72
   1 -12  -3    1.51    3.08
   1 -12  -3    2.29    3.23
   1 -12  -3    2.73    2.39
   1 -12  -3    4.34    2.80
   1 -12  -3    3.28    3.31
   1 -12  -3   -1.69    2.17
  -1  12   2    0.87    2.96
   1 -12  -2    4.84    3.44
   1 -12  -2   -0.26    3.32
   1 -12  -2    5.23    3.55
   1 -12  -2   -0.92    2.74
   1 -12  -2   -0.31    3.04
   1 -12  -1  127.84    8.43
   1 -12  -1  123.80    8.25
   1 -12  -1  116.57    8.40
  -1  12   1  100.27    7.93
   1 -12  -1  125.29    8.27
   1 -12  -1  110.93    8.40
   1 -12  -1  120.30    8.75
   1 -12   0    6.15    4.13
   1 -12   0    3.17    2.98
   1 -12   0    4.20    3.17
   1 -12   0    6.04    3.09
   1 -12   0   -0.68    3.43
   1 -12   0    3.20    3.61
   1 -12   1   84.68    6.08
   1 -12   1   90.90    7.18
   1 -12   1   70.83    5.84
   1 -12   1   71.03    6.48
   1 -12   2    6.00    5.70
   1 -12   2    2.57    3.65
   1 -12   2    1.05    3.30
   1 -12   2    0.68    2.69
   1 -12   2   -1.42    2.37
   1 -12   2   -0.84    4.11
   1 -12   2    1.62    2.24
   1 -12   2    0.86    3.04
   1 -12   3  217.84   12.91
   1 -12   3  227.75   13.22
   1 -12   3  181.73   11.86
   1 -12   3  204.87   12.02
   1 -12   3  200.26   11.19
   1 -12   3  216.40   11.29
   1 -12   3  231.30   12.51
   1 -12   4   42.81    4.98
   1 -12   4   57.97    5.51
   1 -12   4   64.95    5.99
   1 -12   4   60.19    6.13
   1 -12   5  117.04    8.56
   1 -12   5  145.42    9.40
   1 -12   5  150.80    9.69
   1 -12   5  151.00    9.46
   1 -12   6   17.17    3.60
   1 -12   6   14.29    3.20
   1 -12   6    7.10    3.41
  -1  12  -7    1.68    2.96
   1 -12   7    1.21    2.45
   1 -12   7    0.94    2.29
  -1  12  -7    3.51    2.64
   1 -12   7    2.16    2.64
   1 -12   8  324.31   16.48
  -1  12  -8  327.31   16.68
   1 -12   8  365.14   16.66
  -1  12  -9   24.27    2.92
  -1  12  -9   18.08    3.32
   1 -12  10   71.60    4.89
  -1  12 -10   57.47    4.92
   1 -12  11   29.00    3.04
  -1  12 -11   24.16    3.33
   1 -11 -10    0.42    2.22
   1 -11 -10    0.43    2.24
   1 -11 -10    1.93    2.30
   1 -11 -10    0.88    2.40
   1 -11  -9   33.84    3.91
   1 -11  -9   48.52    4.29
   1 -11  -9   37.78    3.97
   1 -11  -9   48.57    4.57
   1 -11  -8   -1.26    1.88
   1 -11  -8    0.19    2.86
   1 -11  -8   -3.08    2.75
   1 -11  -8    2.08    2.67
   1 -11  -8    0.74    2.78
   1 -11  -8    2.73    2.60
   1 -11  -8    0.40    2.06
   1 -11  -7   39.08    3.92
   1 -11  -7   49.36    4.76
   1 -11  -7   44.61    4.52
   1 -11  -7   51.50    4.76
   1 -11  -7   48.92    4.64
   1 -11  -7   44.09    4.66
   1 -11  -6   65.89    5.51
   1 -11  -6   85.98    6.40
   1 -11  -6   80.02    6.31
   1 -11  -6   76.39    6.23
   1 -11  -6   73.81    6.10
   1 -11  -5   11.10    3.07
   1 -11  -5   16.11    4.17
   1 -11  -5   14.55    3.96
   1 -11  -5   17.30    3.63
   1 -11  -5   13.84    4.13
   1 -11  -5   10.74    2.45
   1 -11  -5    8.96    2.43
   1 -11  -4   -0.44    2.72
   1 -11  -4    0.32    3.16
   1 -11  -4    1.10    2.51
   1 -11  -4   -0.27    2.26
   1 -11  -3    5.10    3.69
   1 -11  -3    5.55    3.13
   1 -11  -3    3.93    3.55
  -1  11   3    3.20    2.63
   1 -11  -3    6.47    4.92
   1 -11  -3    4.10    2.82
   1 -11  -3    4.64    2.73
   1 -11  -2   39.25    4.79
   1 -11  -2   36.07    4.47
   1 -11  -2   18.99    6.17
   1 -11  -2   32.28    4.40
   1 -11  -2   28.38    4.44
   1 -11  -2   32.45    8.49
   1 -11  -2   29.17    4.16
   1 -11  -1  158.27   10.45
   1 -11  -1  135.98   16.82
   1 -11  -1  142.51   10.53
   1 -11  -1  148.59   10.07
   1 -11  -1  144.23    9.71
   1 -11  -1  162.34    9.90
   1 -11  -1  167.74    9.91
   1 -11  -1  128.98   14.63
   1 -11   0   64.47   10.78
   1 -11   0   42.73    5.40
   1 -11   0  105.60    7.91
   1 -11   0   55.81   12.79
   1 -11   0   61.63    6.02
   1 -11   0   63.29    5.98
   1 -11   1    3.65    5.54
   1 -11   1    0.24    2.61
   1 -11   1    3.01    3.38
   1 -11   1    2.67    2.74
   1 -11   1    1.21    2.57
   1 -11   1    3.67    2.88
   1 -11   2   50.47    9.29
   1 -11   2   56.96    5.44
   1 -11   2   58.83    5.68
   1 -11   2   56.48   11.07
   1 -11   2   69.06    6.34
   1 -11   2   51.81    4.85
   1 -11   2   62.89    5.09
   1 -11   2   59.94    5.55
   1 -11   3  247.20   21.11
   1 -11   3  263.59   14.33
   1 -11   3  245.78   14.12
   1 -11   3  202.35   21.46
   1 -11   3  249.97   14.77
   1 -11   3  249.37   13.27
   1 -11   3  245.09   13.26
   1 -11   3  259.43   14.33
   1 -11   4   15.08    3.78
   1 -11   4    4.46    5.85
   1 -11   4    9.64    3.64
   1 -11   4    8.73    5.06
   1 -11   4   14.09    3.32
   1 -11   5   84.93    7.27
   1 -11   5   72.93   11.96
   1 -11   5   99.36    7.23
   1 -11   5   89.51    6.73
   1 -11   5   93.51   12.25
  -1  11  -5   77.33    6.51
   1 -11   6   12.00    3.25
   1 -11   6    5.39    3.27
   1 -11   6   10.31    5.63
   1 -11   6    9.23    3.32
   1 -11   6   13.59    5.77
   1 -11   7   14.46    3.41
   1 -11   7   17.20    3.51
   1 -11   7   16.15    3.25
   1 -11   8    9.00    2.48
   1 -11   8    5.66    2.56
  -1  11  -9    2.35    3.37
  -1  11  -9   -2.25    2.43
   1 -11   9   -1.20    2.38
  -1  11 -10   42.92    4.51
  -1  11 -11   10.03    3.17
   1 -11  11   11.12    2.42
  -1  11 -12   16.51    2.44
   1 -11  12   13.73    2.20
   1 -10 -12   -0.10    2.32
   1 -10 -11    2.04    2.49
   1 -10 -10   19.73    2.94
   1 -10 -10   19.03    2.96
   1 -10  -9  200.05   11.34
   1 -10  -9  225.46   11.87
   1 -10  -9  211.70   11.40
   1 -10  -9  218.90   11.87
   1 -10  -9  184.14   11.06
   1 -10  -8   98.20    6.73
   1 -10  -8  101.12    7.08
   1 -10  -8   98.67    7.28
   1 -10  -8  104.69    7.11
   1 -10  -7    0.23    2.79
   1 -10  -7    3.33    3.66
   1 -10  -7    1.62    3.48
   1 -10  -7    0.25    3.49
   1 -10  -6  121.91    8.78
   1 -10  -6  126.26    8.79
   1 -10  -6  124.01    8.67
   1 -10  -5   59.41    5.02
   1 -10  -5   69.91    6.05
   1 -10  -5   61.47    5.87
   1 -10  -5   55.53    4.93
   1 -10  -5   54.89    4.97
   1 -10  -5   61.39    5.90
   1 -10  -4    6.05    3.50
   1 -10  -4    5.24    2.81
   1 -10  -4    5.43    3.58
   1 -10  -4    2.40    4.72
   1 -10  -4    2.07    2.79
   1 -10  -4   10.95    2.96
   1 -10  -3  257.96   13.04
   1 -10  -3  219.81   18.97
  -1  10   3  212.77   12.48
   1 -10  -3  223.34   13.26
   1 -10  -3  224.36   20.41
   1 -10  -3  221.11   13.41
   1 -10  -2   -2.25    5.14
   1 -10  -2    5.08    3.05
   1 -10  -2    3.60    2.94
   1 -10  -2    9.88    6.71
   1 -10  -1  597.38   30.09
   1 -10  -1  623.65   40.73
   1 -10  -1  626.31   31.05
   1 -10  -1  619.97   38.20
   1 -10  -1  618.76   30.85
   1 -10   0  874.62   40.75
   1 -10   0  782.60   50.89
   1 -10   0  804.38   40.90
   1 -10   0  841.19   48.99
   1 -10   0  882.83   41.35
   1 -10   1   51.08    5.53
   1 -10   1   44.15    5.17
   1 -10   1   49.65    5.31
   1 -10   1   29.18    7.63
   1 -10   1   41.53    4.81
   1 -10   2  741.16   37.09
   1 -10   2  780.95   37.35
   1 -10   2  779.60   45.38
   1 -10   2  684.17   46.68
   1 -10   2  779.92   37.82
   1 -10   3    1.68    2.92
   1 -10   3    1.48    5.80
   1 -10   3   -1.82    3.60
   1 -10   3    1.65    2.43
   1 -10   3    2.70    2.09
   1 -10   3   -0.96    2.01
   1 -10   3    4.76    5.19
   1 -10   4  326.69   17.09
   1 -10   4  283.12   16.85
   1 -10   4  309.60   25.71
   1 -10   4  351.57   17.87
   1 -10   4  332.96   24.80
   1 -10   5    1.54    3.15
   1 -10   5    2.45    5.07
  -1  10  -5    0.46    3.05
   1 -10   5   -8.30    6.16
   1 -10   5    1.89    2.86
  -1  10  -6   92.72    6.99
   1 -10   6  111.14   13.26
   1 -10   6   91.30    7.41
   1 -10   6   98.88    7.27
   1 -10   6   85.31   12.06
   1 -10   6  101.68    7.22
  -1  10  -7   80.84    6.85
   1 -10   7   84.71   11.53
   1 -10   7   92.71    6.78
   1 -10   7   96.76    6.98
   1 -10   7   88.17    6.84
   1 -10   8    6.71    2.52
   1 -10   8    4.84    2.67
  -1  10  -8   25.97    4.15
  -1  10  -8   15.43    4.04
   1 -10   8   17.10    6.58
   1 -10   8    8.04    3.39
   1 -10   9   -1.52    2.71
  -1  10  -9    2.50    2.40
  -1  10  -9    2.08    3.60
  -1  10 -10    0.20    2.34
  -1  10 -10    8.22    3.95
   1 -10  11    0.63    2.27
  -1  10 -11    1.14    3.29
   1 -10  12    6.49    2.10
  -1  10 -12    6.07    2.32
  -1  10 -12   12.49    3.51
   1 -10  13   30.31    2.70
  -1  10 -13   30.71    3.87
  -1  10 -13   30.05    3.16
  -1  10 -14    3.18    2.61
   1  -9 -13   12.60    2.21
   1  -9 -13   12.38    2.76
   1  -9 -12   -0.94    3.07
   1  -9 -12    4.63    3.59
   1  -9 -12    2.14    2.74
   1  -9 -11   -2.93    3.15
   1  -9 -10   18.09    3.20
   1  -9 -10   14.53    2.96
   1  -9 -10   16.38    3.29
   1  -9  -9  761.95   36.83
   1  -9  -9  784.32   36.81
   1  -9  -9  730.28   37.18
   1  -9  -9  778.91   36.81
   1  -9  -8   78.91    6.02
   1  -9  -8   70.67    6.25
   1  -9  -8   70.10    6.66
   1  -9  -8   79.64    6.46
   1  -9  -7   15.80    3.88
   1  -9  -7   18.58    3.95
   1  -9  -7   14.76    3.68
   1  -9  -6   -2.22    3.55
   1  -9  -6    0.43    1.81
   1  -9  -6    0.28    3.30
   1  -9  -6   -0.28    2.91
   1  -9  -5  775.24   35.27
   1  -9  -5  681.90   34.14
   1  -9  -5  665.92   34.54
   1  -9  -5  697.20   34.61
   1  -9  -5  665.73   41.29
   1  -9  -5  771.58   35.22
   1  -9  -5  735.29   35.09
   1  -9  -4   91.82    7.01
   1  -9  -4   90.33    6.98
   1  -9  -4   87.54   12.04
   1  -9  -4   92.72    6.75
   1  -9  -3  796.72   37.14
   1  -9  -3  757.72   37.59
   1  -9  -3  690.15   45.17
   1  -9  -2   89.19    6.96
   1  -9  -2   86.52   12.50
   1  -9  -2   92.14    6.22
   1  -9  -1  467.44   23.56
   1  -9  -1  462.07   32.00
   1  -9  -1  454.12   22.60
   1  -9  -1  433.22   23.80
   1  -9   0  744.29   35.47
   1  -9   0  713.28   35.60
   1  -9   0  711.89   42.62
   1  -9   0  757.02   35.96
   1  -9   1   12.15    2.96
   1  -9   1   12.22    3.29
   1  -9   1   10.91    6.51
   1  -9   1   20.93    7.13
   1  -9   1   15.78    3.27
   1  -9   2  113.83    7.77
   1  -9   2  119.53    8.30
   1  -9   2   91.12   13.30
   1  -9   2   95.21   12.11
   1  -9   2  136.11    8.11
   1  -9   3   -0.71    2.50
   1  -9   3    2.46    2.24
   1  -9   3   -0.60    2.51
   1  -9   3    4.04    5.73
   1  -9   3   -2.15    4.68
   1  -9   4   39.65    5.99
   1  -9   4   40.51    4.36
  -1   9  -4   43.56    4.21
   1  -9   4   51.56    9.01
   1  -9   4   51.31    9.81
   1  -9   4   48.92    4.87
   1  -9   5  382.61   26.79
  -1   9  -5  346.71   19.76
   1  -9   5  394.81   19.67
   1  -9   5  305.94   26.06
   1  -9   5  376.23   19.63
  -1   9  -6    0.98    4.05
   1  -9   6   -3.61    5.36
   1  -9   6    6.60    2.67
   1  -9   6    1.98    4.12
  -1   9  -7    3.14    3.35
   1  -9   7    5.19    2.74
   1  -9   7    7.15    2.49
   1  -9   7   -2.20    4.43
   1  -9   7    5.76    3.46
   1  -9   8  308.73   16.23
  -1   9  -8  321.12   16.45
  -1   9  -8  291.93   16.64
   1  -9   8  280.04   23.52
   1  -9   8  306.73   16.49
  -1   9  -9  112.26    7.69
  -1   9  -9  132.96    8.84
   1  -9   9  130.48   14.34
   1  -9   9  116.61    8.06
  -1   9 -10   12.49    2.80
   1  -9  10   13.05    3.23
  -1   9 -10   11.33    4.06
   1  -9  10    9.43    5.52
   1  -9  11    7.52    2.96
  -1   9 -11    9.74    4.39
   1  -9  12  148.60    8.61
  -1   9 -12  131.90    8.84
  -1   9 -12  165.29    9.69
   1  -9  13   24.95    2.66
  -1   9 -13   19.57    3.07
  -1   9 -13   25.24    4.10
  -1   9 -14    1.26    1.97
  -1   9 -14    6.22    3.58
  -1   9 -15   12.52    2.64
  -1   9 -15    6.70    1.88
   1  -8 -14   25.81    2.69
   1  -8 -13   17.51    3.58
   1  -8 -13   11.92    3.18
   1  -8 -13    9.86    3.77
   1  -8 -13   14.42    3.87
   1  -8 -12  152.21    8.83
   1  -8 -12  135.73    8.84
   1  -8 -11   26.32    4.24
   1  -8 -10   68.52    5.71
   1  -8 -10   78.51    6.59
   1  -8 -10   74.62    5.79
   1  -8 -10   63.50    5.72
   1  -8  -9  726.03   36.03
   1  -8  -9  755.14   35.93
   1  -8  -9  757.18   35.93
   1  -8  -9  732.77   36.42
   1  -8  -8  222.75   17.63
   1  -8  -8  207.61   17.30
   1  -8  -8  236.98   13.39
   1  -8  -8  243.62   13.43
   1  -8  -8  257.45   13.55
   1  -8  -8  234.61   13.74
   1  -8  -7   37.60    4.54
   1  -8  -7   28.26    4.31
   1  -8  -7   32.35    4.33
   1  -8  -7   37.54    6.74
   1  -8  -7   24.15    5.80
   1  -8  -6    2.24    3.61
   1  -8  -6    3.68    3.57
   1  -8  -6    2.92    2.99
   1  -8  -6    2.10    3.05
   1  -8  -6    0.26    3.11
   1  -8  -6    0.21    1.85
   1  -8  -5  110.33    7.51
   1  -8  -5  104.91    7.26
   1  -8  -5   94.42   12.05
   1  -8  -5  106.95   10.13
   1  -8  -5  107.22   10.25
   1  -8  -5  115.23    7.93
   1  -8  -4  662.93   41.42
   1  -8  -4  752.85   34.83
   1  -8  -4  634.19   37.24
   1  -8  -4  635.52   37.26
   1  -8  -4  761.23   34.33
   1  -8  -3  359.77   22.43
   1  -8  -3  367.71   22.52
   1  -8  -3  448.61   20.45
   1  -8  -3  426.50   20.89
   1  -8  -3  387.05   27.63
   1  -8  -3  388.75   20.09
   1  -8  -2   54.06    9.84
   1  -8  -2   51.16    4.68
   1  -8  -2   45.05    4.48
   1  -8  -2   49.22    4.06
   1  -8  -1  185.52   11.12
   1  -8  -1  223.65   18.72
   1  -8  -1  187.12   10.77
   1  -8  -1  195.68   10.55
  -1   8   1  180.28   12.67
   1  -8   0   81.06    5.60
  -1   8   0   63.29    6.87
   1  -8   1    5.31    2.34
   1  -8   1    6.29    2.54
   1  -8   1    9.49    6.08
   1  -8   1   11.67    4.98
   1  -8   1    6.86    2.32
   1  -8   2   -0.20    2.07
   1  -8   2    0.86    2.07
   1  -8   2    1.82    4.41
   1  -8   2    1.18    5.27
   1  -8   2    0.52    2.19
   1  -8   3   68.82    5.41
   1  -8   3   49.01    9.26
   1  -8   3   70.68    5.18
   1  -8   3   65.29    5.02
  -1   8  -3   63.16    4.74
   1  -8   3   58.64    4.79
   1  -8   3   66.14    9.31
   1  -8   4   65.32    4.85
   1  -8   4   65.77    5.22
   1  -8   4   63.00    9.79
   1  -8   4   57.90    4.85
   1  -8   4   46.05    4.43
  -1   8  -4   60.56    4.71
   1  -8   4   57.67    8.91
   1  -8   5  305.04   23.88
   1  -8   5  347.54   17.41
   1  -8   5  344.86   17.19
  -1   8  -5  299.99   16.83
   1  -8   5  300.29   16.62
   1  -8   5  362.83   17.15
   1  -8   6   40.50    3.97
  -1   8  -6   41.30    4.39
   1  -8   6   51.70    4.47
   1  -8   6   43.60    8.02
   1  -8   6   49.46    4.46
   1  -8   7   51.14    4.39
  -1   8  -7   55.31    6.51
   1  -8   7   51.21    4.67
   1  -8   7   34.37    7.44
   1  -8   7   62.44    4.74
   1  -8   7   50.44    8.98
   1  -8   8    5.71    5.42
  -1   8  -8    3.04    2.55
   1  -8   9  188.07   17.37
  -1   8  -9  178.98   10.45
   1  -8  10   -1.18    6.07
  -1   8 -10    6.21    2.49
   1  -8  11    3.46    5.38
  -1   8 -11    5.85    2.72
   1  -8  11    1.41    2.34
  -1   8 -12   66.35    5.47
  -1   8 -12   64.22    5.66
   1  -8  12   78.61    5.51
  -1   8 -13    4.32    2.53
  -1   8 -13    7.46    3.75
  -1   8 -13    4.43    2.63
   1  -8  13    4.44    1.96
  -1   8 -14    6.46    2.43
  -1   8 -14    5.52    3.45
  -1   8 -14    7.20    2.39
  -1   8 -15    7.68    4.19
  -1   8 -15    2.65    2.12
  -1   8 -16    0.97    2.39
   1  -7 -14   41.57    4.06
   1  -7 -14   32.58    3.80
   1  -7 -13    5.11    2.91
   1  -7 -13    3.41    3.13
   1  -7 -13    1.78    3.10
   1  -7 -12  123.01    8.12
   1  -7 -12  124.69    8.38
   1  -7 -11   16.43    4.24
   1  -7 -11    9.05    3.89
   1  -7 -11    6.78    3.15
   1  -7 -10   63.40    5.11
   1  -7 -10   60.20    9.06
   1  -7 -10   54.10    8.68
   1  -7 -10   62.25    5.05
   1  -7 -10   64.51    6.34
   1  -7 -10   63.37    5.60
   1  -7  -9  234.07   12.88
   1  -7  -9  241.59   12.65
   1  -7  -9  236.81   18.29
   1  -7  -9  184.77   16.98
   1  -7  -9  214.25   12.40
   1  -7  -9  210.90   12.93
   1  -7  -8   73.21    5.68
   1  -7  -8   58.37    8.59
   1  -7  -8   69.11    9.27
   1  -7  -8   61.46    5.64
   1  -7  -8   63.34    5.89
   1  -7  -8   68.50    5.67
   1  -7  -7    9.83    4.48
   1  -7  -7    4.04    4.36
   1  -7  -7    6.26    4.98
   1  -7  -7   11.22    5.02
   1  -7  -7    3.11    2.25
   1  -7  -6  417.24   25.93
   1  -7  -6  442.13   26.24
   1  -7  -6  460.49   22.64
   1  -7  -6  440.52   22.47
   1  -7  -6  432.35   21.81
   1  -7  -5   61.00    4.60
   1  -7  -5   68.82    7.90
   1  -7  -5   64.27    7.60
   1  -7  -5   65.01    5.02
   1  -7  -5   71.76    5.03
   1  -7  -5   70.62    8.78
   1  -7  -4 1409.91   67.49
   1  -7  -4 1464.56   71.26
   1  -7  -4 1448.72   71.21
   1  -7  -4 1554.01   67.62
  -1   7   4 1431.28   70.64
   1  -7  -4 1478.10   74.75
   1  -7  -4 1427.53   67.86
  -1   7   3  167.29   11.20
   1  -7  -3  157.53    9.24
   1  -7  -3  133.19   13.80
   1  -7  -2  186.89   10.49
   1  -7  -2  193.92   10.79
   1  -7  -2  176.11   15.98
  -1   7   2  196.04   12.47
   1  -7  -1  164.63    9.49
   1  -7  -1  162.87   15.10
  -1   7   1  151.76   10.74
  -1   7   0  243.65   14.70
   1  -7   1  104.54   11.85
   1  -7   1   94.82    6.50
   1  -7   1   92.68    9.78
   1  -7   2    8.94    2.32
   1  -7   2    6.96    5.10
   1  -7   2    9.03    2.18
   1  -7   2   10.67    4.60
   1  -7   3   22.60    6.41
   1  -7   3   21.07    3.06
   1  -7   3   25.40    2.86
   1  -7   3   16.52    5.00
   1  -7   4  195.23   16.40
   1  -7   4  183.62   10.49
   1  -7   4  181.38   10.18
   1  -7   5  559.57   34.77
   1  -7   5  597.44   28.47
   1  -7   5  575.09   28.14
   1  -7   6    9.90    2.26
   1  -7   6   10.16    4.67
   1  -7   6   11.90    2.29
   1  -7   6   11.68    4.63
   1  -7   7    0.99    4.22
   1  -7   7   22.46    5.45
   1  -7   7    8.79    2.31
   1  -7   7   15.67    2.38
  -1   7  -8   22.41    3.60
   1  -7   8    8.40    5.62
  -1   7  -9   44.54    4.89
  -1   7  -9   48.98    4.54
   1  -7   9   49.90    8.95
  -1   7 -10   42.30    4.69
  -1   7 -10   51.48    4.42
  -1   7 -11   26.62    4.09
   1  -7  11   30.52    3.69
  -1   7 -12   22.14    3.80
  -1   7 -12   26.64    3.94
   1  -7  12   25.47    3.21
  -1   7 -13    2.84    2.70
  -1   7 -13    0.44    3.19
  -1   7 -14   -0.22    2.29
  -1   7 -14    2.07    2.77
  -1   7 -15  105.52    6.73
  -1   7 -15  104.05    6.88
  -1   7 -16   43.70    3.47
  -1   7 -16   45.31    3.75
   1  -6 -15   28.01    3.17
   1  -6 -14    0.30    2.77
   1  -6 -14    0.35    3.07
   1  -6 -13   10.29    3.54
   1  -6 -13   13.14    3.38
   1  -6 -12    6.65    3.71
   1  -6 -12    7.96    4.00
   1  -6 -11  459.46   30.96
   1  -6 -11  426.32   30.44
   1  -6 -11  517.86   25.23
   1  -6 -11  502.74   25.44
   1  -6 -11  489.36   25.00
   1  -6 -10   -1.80    3.25
   1  -6 -10    0.20    2.37
   1  -6 -10    2.48    2.73
   1  -6 -10    1.39    2.39
   1  -6 -10   -3.02    5.58
   1  -6 -10   -3.06    5.22
   1  -6  -9   15.44    5.64
   1  -6  -9   19.01    6.32
   1  -6  -9   21.03    3.77
   1  -6  -9   15.29    3.40
   1  -6  -9   21.76    3.63
   1  -6  -9   17.69    3.82
   1  -6  -8  583.24   33.71
   1  -6  -8  600.11   33.86
   1  -6  -8  539.18   27.73
   1  -6  -8  526.43   27.70
   1  -6  -8  588.75   27.72
   1  -6  -8  576.01   27.63
   1  -6  -8  558.35   27.95
  -1   6   7  785.53   43.62
   1  -6  -7  759.42   39.58
   1  -6  -7  883.07   45.49
   1  -6  -7  838.61   45.16
   1  -6  -7  870.17   39.88
   1  -6  -7  866.69   39.85
   1  -6  -7  864.16   40.12
   1  -6  -6  505.16   25.05
   1  -6  -6  510.59   28.93
   1  -6  -6  484.37   29.22
   1  -6  -6  540.83   29.83
  -1   6   6  527.68   28.72
   1  -6  -6  524.49   25.40
  -1   6   5   76.67    7.17
   1  -6  -5   66.87    4.66
   1  -6  -5   63.84    7.74
   1  -6  -5   60.92    7.14
   1  -6  -5   57.22    6.92
  -1   6   4  469.08   24.71
   1  -6  -4  439.85   22.02
   1  -6  -4  432.25   27.03
   1  -6  -4  464.37   25.24
   1  -6  -4  459.59   25.21
  -1   6   3 1871.17   83.46
   1  -6  -3 1700.76   81.06
   1  -6  -3 1820.66   87.31
  -1   6   2  965.67   45.28
   1  -6  -2  908.85   43.45
   1  -6  -2  898.16   49.24
  -1   6   1  531.68   27.70
   1  -6  -1  566.23   32.35
   1  -6  -1  543.55   26.29
  -1   6   0  440.40   23.10
  -1   6  -1   11.89    3.25
   1  -6   1    5.71    5.39
   1  -6   1    7.34    2.02
   1  -6   2  126.83   10.80
   1  -6   2  122.88    7.13
   1  -6   2  124.67   12.11
   1  -6   2  123.39    7.41
   1  -6   3   24.89    2.72
   1  -6   3   25.96    2.91
   1  -6   3   23.42    6.10
   1  -6   4   39.00    3.32
   1  -6   4   39.71    3.57
   1  -6   4   37.40    6.99
   1  -6   5  108.57   10.67
   1  -6   5  102.58   10.54
   1  -6   5  100.06    6.33
   1  -6   6   10.47    4.81
   1  -6   6    8.80    4.09
   1  -6   6   10.95    2.02
   1  -6   7  169.11   14.32
   1  -6   7  143.61   12.26
   1  -6   8  226.39   18.10
  -1   6  -8  232.20   12.09
  -1   6  -8  214.48   12.02
   1  -6   9  386.44   25.98
  -1   6  -9  369.44   18.62
  -1   6  -9  364.83   19.06
  -1   6 -10  571.20   28.15
  -1   6 -10  575.71   28.89
   1  -6  11    9.07    5.53
   1  -6  11   14.31    2.84
  -1   6 -11   13.18    3.76
   1  -6  12   13.74    2.60
  -1   6 -12    9.90    3.40
  -1   6 -12   12.65    3.31
  -1   6 -13    3.32    3.82
  -1   6 -13    2.21    3.00
  -1   6 -14  107.02    7.44
  -1   6 -14  112.48    7.54
  -1   6 -15    8.40    3.13
  -1   6 -15   16.93    2.84
  -1   6 -16   61.53    5.20
  -1   6 -16   72.40    4.96
  -1   6 -17    4.59    1.84
  -1   6 -17    8.97    2.51
   1  -5 -16   74.66    4.87
   1  -5 -16   68.99    4.62
   1  -5 -15   34.81    3.38
   1  -5 -15   42.47    4.78
   1  -5 -14    5.13    2.84
   1  -5 -14    1.81    3.09
   1  -5 -13   24.12    4.03
   1  -5 -13   32.77    4.86
   1  -5 -12   55.49    6.21
   1  -5 -12   53.24    5.54
   1  -5 -11   46.62    8.75
  -1   5  11   43.06    4.39
   1  -5 -11   54.18    5.34
   1  -5 -11   55.99    5.63
   1  -5 -11   58.15    5.56
   1  -5 -10   -1.03    5.25
   1  -5 -10   -2.03    5.45
   1  -5 -10    3.23    3.23
   1  -5 -10   -0.55    2.82
   1  -5  -9    6.31    3.42
   1  -5  -9    5.43    2.89
   1  -5  -9   10.80    5.20
   1  -5  -9    2.82    6.00
   1  -5  -9   11.11    6.59
   1  -5  -9    4.97    4.83
   1  -5  -9    4.26    2.72
   1  -5  -8    4.80    2.07
   1  -5  -8    7.47    2.32
   1  -5  -8    5.71    2.13
   1  -5  -8    8.36    6.46
   1  -5  -8    0.83    6.23
   1  -5  -8   10.75    2.36
   1  -5  -8    5.03    2.42
   1  -5  -7    0.78    1.76
   1  -5  -7    1.45    3.09
   1  -5  -7    2.16    3.21
   1  -5  -7    0.37    1.72
   1  -5  -7    1.46    1.73
   1  -5  -7    3.16    2.06
   1  -5  -6    4.33    3.38
   1  -5  -6    1.25    3.02
   1  -5  -6    2.04    1.66
   1  -5  -6    2.87    2.23
   1  -5  -5   14.46    3.91
   1  -5  -5   16.81    3.99
   1  -5  -5   13.58    3.94
   1  -5  -4    0.60    3.27
  -1   5   4    3.83    2.30
   1  -5  -3  132.72   10.91
  -1   5   3  114.14    8.30
   1  -5  -2  663.20   36.38
  -1   5   2  676.66   33.20
   1  -5  -1  567.13   32.45
  -1   5   1  587.14   28.81
  -1   5   0 4359.20  198.85
   1  -5   1  362.53   23.29
  -1   5  -1  391.73   19.99
   1  -5   2  140.19   12.53
   1  -5   2  160.76   11.58
   1  -5   3 1365.04   67.98
   1  -5   4  338.98   16.79
   1  -5   4  373.54   21.90
  -1   5  -5  139.02    9.17
  -1   5  -5  142.11    9.18
   1  -5   5  146.10   11.81
   1  -5   5  165.03   12.54
  -1   5  -6   77.04    6.53
  -1   5  -6   66.48    6.24
   1  -5   6   78.55    8.88
   1  -5   6   85.11    8.13
  -1   5  -7  264.71   17.17
  -1   5  -7  256.12   17.07
  -1   5  -7  308.96   15.07
   1  -5   7  318.59   18.33
  -1   5  -8  148.12   11.76
  -1   5  -8  152.59   11.96
  -1   5  -8  173.81    9.58
  -1   5  -8  169.25    9.26
   1  -5   8  171.67   14.62
  -1   5  -9  125.79    8.10
   1  -5   9  136.11   13.39
  -1   5  -9  132.93    7.70
   1  -5  10   54.80    9.05
  -1   5 -10   44.81    5.16
   1  -5  10   48.72    4.25
  -1   5 -11 1801.89   85.16
   1  -5  11 1849.33   84.49
  -1   5 -12   73.31    6.50
   1  -5  12   74.35    5.36
  -1   5 -13   62.01    6.02
  -1   5 -14   46.24    5.21
  -1   5 -15  147.04    9.03
  -1   5 -16   31.20    3.49
  -1   5 -16   34.34    4.20
  -1   5 -17   91.82    5.31
  -1   5 -17   70.44    4.84
   1  -4 -16   29.66    3.45
   1  -4 -16   34.80    3.64
   1  -4 -15  206.11   11.01
   1  -4 -15  189.47   11.10
   1  -4 -14   29.67    4.47
   1  -4 -14   30.53    3.95
   1  -4 -14   30.57    4.52
  -1   4  14   23.01    3.31
   1  -4 -13   54.75    5.78
   1  -4 -13   50.57    5.35
  -1   4  13   37.25    4.28
   1  -4 -12  452.03   22.37
   1  -4 -12  384.64   20.67
   1  -4 -12  433.26   21.58
   1  -4 -12  416.48   28.42
   1  -4 -12  452.70   29.14
   1  -4 -11  162.30    9.99
   1  -4 -11  145.85    9.06
   1  -4 -11  167.35   10.50
   1  -4 -11  156.57   10.51
   1  -4 -11  156.88   15.16
   1  -4 -11  172.65   15.80
   1  -4 -10   27.15    3.99
   1  -4 -10   19.81    6.29
   1  -4 -10   29.07    7.23
   1  -4 -10   35.02    4.59
   1  -4 -10   26.95    4.48
   1  -4 -10   22.58    3.34
   1  -4  -9  178.39   15.88
   1  -4  -9  176.67   15.97
   1  -4  -9  207.52   11.55
   1  -4  -9  188.60   11.23
   1  -4  -9  203.75   11.93
   1  -4  -8  426.63   22.84
   1  -4  -8  465.28   22.95
   1  -4  -8  489.73   28.34
   1  -4  -8  498.09   28.53
   1  -4  -8  455.50   22.45
   1  -4  -8  444.65   23.01
   1  -4  -8  497.69   23.64
   1  -4  -8  471.85   22.51
   1  -4  -7   20.76    4.82
   1  -4  -7   14.57    4.68
   1  -4  -7   15.18    2.84
   1  -4  -7   16.50    2.48
   1  -4  -6  275.86   17.23
   1  -4  -6  255.26   16.94
   1  -4  -6  269.39   13.96
   1  -4  -6  252.77   15.03
   1  -4  -5  708.30   38.56
  -1   4   5  735.68   36.12
   1  -4  -5  731.10   38.64
   1  -4  -5  801.18   35.96
   1  -4  -5  767.80   38.30
  -1   4   4   84.56    5.38
   1  -4  -4   95.05    8.10
  -1   4   3  737.90   35.41
   1  -4  -3  704.57   37.40
  -1   4   2  256.50   14.13
   1  -4  -2  289.32   16.94
  -1   4   1  163.01    9.31
   1  -4  -1  164.81   12.02
  -1   4   0  292.47   15.08
  -1   4  -1 4688.17  214.93
   1  -4   1 4827.33  218.19
   1  -4   2   70.61    7.62
  -1   4  -3  418.59   20.94
  -1   4  -3  426.56   20.98
   1  -4   3  483.65   24.73
   1  -4   4  119.79    9.76
  -1   4  -4  114.71    7.45
  -1   4  -4  115.85    7.53
   1  -4   4  133.96    9.93
   1  -4   5  182.90   12.75
  -1   4  -5  151.87    9.97
  -1   4  -5  165.14   10.17
   1  -4   5  170.06   11.70
   1  -4   6  128.42   10.50
  -1   4  -6  110.43    8.20
  -1   4  -6  106.21    8.11
   1  -4   6   98.98    8.40
  -1   4  -7  108.36    8.88
  -1   4  -7  111.52    8.87
  -1   4  -7  111.23    6.44
   1  -4   7  125.89   10.91
   1  -4   7  108.40    8.05
  -1   4  -8  206.99   11.19
  -1   4  -8  174.80   13.48
  -1   4  -8  191.14   13.79
   1  -4   8  217.47   16.08
  -1   4  -8  212.42   10.96
  -1   4  -9   68.81    5.27
   1  -4   9   90.14   10.10
  -1   4  -9   79.44    5.72
  -1   4  -9   72.90    7.99
  -1   4  -9   67.70    7.81
  -1   4 -10   16.19    2.87
   1  -4  10   22.55    6.16
  -1   4 -10   13.18    4.58
  -1   4 -10   16.98    4.97
   1  -4  10   18.44    2.56
  -1   4 -10   20.10    6.26
  -1   4 -11  350.06   25.14
   1  -4  11  435.76   20.41
  -1   4 -11  379.07   25.59
  -1   4 -11  388.87   20.91
  -1   4 -11  421.52   21.40
  -1   4 -12   11.77    5.22
  -1   4 -12   12.81    3.87
  -1   4 -13  150.98    9.99
  -1   4 -14   25.31    4.57
  -1   4 -15    5.53    3.18
   1  -4  16    9.24    2.12
  -1   4 -16   11.01    3.20
  -1   4 -17    0.35    1.97
  -1   4 -17    1.86    2.29
   1  -3 -16   15.05    3.45
   1  -3 -16   14.51    4.19
   1  -3 -15  173.80    9.71
  -1   3  15  153.46    9.31
   1  -3 -15  174.24   10.08
   1  -3 -14   58.45    4.86
   1  -3 -14   73.59    5.84
   1  -3 -14   51.90    4.42
   1  -3 -14   73.04    6.06
   1  -3 -14   66.51    5.26
   1  -3 -13   26.73    3.33
   1  -3 -13   30.21    5.10
   1  -3 -13   28.45    4.04
   1  -3 -13   25.73    3.50
   1  -3 -13   24.64    4.58
   1  -3 -12   35.90    3.88
   1  -3 -12   35.49    5.11
   1  -3 -12   33.45    4.46
   1  -3 -12   35.04    4.00
   1  -3 -12   44.28    5.35
   1  -3 -11   77.73    6.63
   1  -3 -11   70.49    5.68
   1  -3 -11   69.32    5.93
   1  -3 -11   67.24    5.56
   1  -3 -11   57.49   10.29
   1  -3 -11   83.72    6.75
   1  -3 -10  150.95    9.80
   1  -3 -10  158.21   10.05
   1  -3 -10  163.96    9.34
   1  -3 -10  177.61   16.03
   1  -3 -10  154.60   15.30
   1  -3 -10  152.63    9.12
   1  -3 -10  151.02   14.85
   1  -3 -10  159.09   10.25
   1  -3  -9    0.18    1.71
   1  -3  -9   -0.46    2.04
   1  -3  -9    4.06    2.45
   1  -3  -9    3.35    6.60
   1  -3  -9    5.09    6.25
   1  -3  -9    3.45    1.73
   1  -3  -9   -2.81    4.44
   1  -3  -9    0.53    2.43
   1  -3  -8  186.95   10.17
   1  -3  -8  182.02   14.15
   1  -3  -8  210.77   14.91
  -1   3   8  147.21   11.64
   1  -3  -8  197.16   10.21
   1  -3  -8  177.37   10.12
   1  -3  -8  166.96   14.31
   1  -3  -8  156.41    9.85
   1  -3  -8  182.77   10.41
   1  -3  -7  512.00   28.68
   1  -3  -7  495.16   23.84
   1  -3  -7  533.01   28.18
   1  -3  -7  517.22   27.99
   1  -3  -6    2.35    1.70
   1  -3  -6    3.60    3.53
   1  -3  -6    7.66    3.60
   1  -3  -6    2.72    1.47
   1  -3  -6   -0.57    3.30
  -1   3   6    3.39    2.01
   1  -3  -5   26.03    4.42
   1  -3  -5   18.58    3.96
   1  -3  -5   23.26    3.31
   1  -3  -5   27.80    4.62
  -1   3   5   16.65    2.58
   1  -3  -4 1632.99   79.46
   1  -3  -4 1706.65   79.58
  -1   3   4 1673.74   77.76
   1  -3  -4 1678.45   79.29
   1  -3  -4 1783.45   80.19
   1  -3  -3   41.20    4.90
  -1   3   3   46.55    3.17
   1  -3  -2 1029.00   50.01
   1  -3  -1  920.45   48.47
  -1   3   1 1030.29   46.42
   1  -3   0 1591.07   76.32
  -1   3   0 1619.06   73.92
   1  -3   1   78.50    7.06
   1  -3   1   77.16    6.16
   1  -3   2 2705.17  118.17
  -1   3  -2 2492.28  114.97
  -1   3  -2 2534.80  115.00
  -1   3  -3  714.72   33.97
  -1   3  -3  712.28   33.95
   1  -3   3  753.13   36.24
   1  -3   3  719.76   36.24
  -1   3  -4  720.20   35.47
  -1   3  -4  710.49   35.43
   1  -3   4  765.39   36.88
   1  -3   4  809.70   37.91
  -1   3  -5   39.24    4.23
  -1   3  -5   34.35    3.99
   1  -3   5   34.65    4.21
   1  -3   5   32.16    4.97
  -1   3  -6  178.19   10.79
  -1   3  -6  158.60   10.46
   1  -3   6  169.08    9.67
   1  -3   6  181.28   12.42
   1  -3   6  138.16    7.76
   1  -3   7  248.74   16.25
  -1   3  -7  220.06   14.35
  -1   3  -7  218.76   14.40
   1  -3   8  726.50   37.25
  -1   3  -8  617.82   34.64
  -1   3  -8  602.49   34.57
   1  -3   8  669.55   31.40
   1  -3   9   51.36    3.85
  -1   3  -9   43.59    6.52
  -1   3  -9   43.31    6.48
   1  -3   9   48.62    4.27
  -1   3  -9   42.88    4.05
   1  -3   9   51.70    7.62
  -1   3  -9   52.43    4.49
  -1   3 -10  211.70   12.35
   1  -3  10  244.56   12.75
  -1   3 -10  215.62   12.60
  -1   3 -10  228.73   12.81
  -1   3 -10  242.01   17.23
  -1   3 -10  214.87   16.55
   1  -3  10  230.64   11.94
  -1   3 -11   57.72    5.60
  -1   3 -11   56.85    5.24
  -1   3 -11   50.08    5.12
  -1   3 -11   52.96    8.95
  -1   3 -11   48.97    7.70
  -1   3 -11   40.50    8.04
  -1   3 -12  103.78    7.65
  -1   3 -12  105.74    7.97
  -1   3 -12  116.98    8.15
  -1   3 -12  101.39   11.45
  -1   3 -12  106.93   11.77
  -1   3 -13    9.45    3.31
  -1   3 -13   15.79    3.91
  -1   3 -13   19.23    4.20
  -1   3 -14   27.26    4.29
  -1   3 -14   29.26    4.62
  -1   3 -15    5.37    2.89
  -1   3 -15   11.32    3.59
   1  -3  16   11.76    2.39
  -1   3 -16   15.98    3.32
  -1   3 -17  128.10    6.62
  -1   3 -17   94.74    6.15
   1  -2 -16  129.57    7.45
  -1   2  16  118.28    7.31
   1  -2 -16  132.47    8.08
   1  -2 -15   30.50    3.38
   1  -2 -15   33.13    4.38
   1  -2 -15   29.19    3.13
   1  -2 -15   31.87    4.03
   1  -2 -14  234.36   13.16
   1  -2 -14  223.60   12.67
   1  -2 -14  221.85   12.17
   1  -2 -14  213.72   12.33
   1  -2 -14  212.20   13.09
   1  -2 -13  203.21   12.27
   1  -2 -13  228.33   13.36
   1  -2 -13  248.27   19.86
   1  -2 -13  241.51   19.64
   1  -2 -13  229.49   12.63
   1  -2 -13  229.92   12.77
   1  -2 -13  238.10   13.74
   1  -2 -12  636.18   32.87
   1  -2 -12  668.08   32.21
   1  -2 -12  669.18   31.98
   1  -2 -12  706.44   40.45
   1  -2 -12  649.93   39.74
   1  -2 -12  669.74   32.11
   1  -2 -12  623.24   40.46
   1  -2 -12  623.64   32.84
   1  -2 -11  168.48   10.30
   1  -2 -11  165.52   10.11
   1  -2 -11  164.27   10.56
   1  -2 -11  173.52   15.79
   1  -2 -11  191.93   16.34
   1  -2 -11  163.06   16.24
   1  -2 -11  159.38   10.59
   1  -2 -10   70.07    5.12
  -1   2  10   59.43    7.32
   1  -2 -10   60.94    4.97
   1  -2 -10   58.88    5.37
   1  -2 -10   61.17    9.57
   1  -2 -10   68.51    5.83
   1  -2  -9  486.76   28.05
   1  -2  -9  412.12   21.04
   1  -2  -9  404.75   20.46
   1  -2  -9  445.41   21.10
   1  -2  -9  429.56   21.03
   1  -2  -8 1508.77   70.45
   1  -2  -8 1570.51   76.56
   1  -2  -7  545.94   30.90
   1  -2  -6  132.90    6.87
   1  -2  -6  198.46   12.20
   1  -2  -5  139.97    9.91
   1  -2  -5  135.64    9.86
   1  -2  -5  139.88    7.91
   1  -2  -5  146.47   10.45
   1  -2  -4   25.84    3.83
   1  -2  -4   22.96    3.68
   1  -2  -4   25.03    2.88
   1  -2  -4   18.00    3.53
   1  -2  -3 1261.22   59.79
   1  -2  -3 1281.16   59.82
   1  -2  -3 1282.00   59.74
   1  -2  -3 1276.64   60.30
   1  -2  -2   29.63    3.59
  -1   2   2   23.16    1.71
  -1   2   1 2560.11  116.07
   1  -2   0 7071.83  328.64
  -1   2   0 7293.81  326.84
   1  -2   1   14.00    2.82
   1  -2   2 1224.22   52.75
  -1   2  -2 1090.79   50.90
  -1   2  -2 1093.58   50.89
  -1   2  -3 3837.67  180.29
  -1   2  -3 3829.32  180.26
   1  -2   3 4094.71  181.20
   1  -2   3 4092.34  179.70
   1  -2   3 3965.61  181.79
  -1   2  -4  844.23   41.06
  -1   2  -4  856.23   41.10
   1  -2   4  872.05   40.99
   1  -2   4  878.69   42.70
  -1   2  -5  132.29    8.59
  -1   2  -5  123.19    8.47
   1  -2   5  122.30    7.43
   1  -2   5  130.20    9.68
  -1   2  -6   36.39    4.68
  -1   2  -6   37.25    4.60
   1  -2   6   30.81    2.58
   1  -2   6   44.25    5.81
   1  -2   7 2597.14  114.88
  -1   2  -7 2339.69  113.12
  -1   2  -7 2336.67  113.07
  -1   2  -8  467.62   25.35
  -1   2  -8  482.64   25.49
   1  -2   8  417.46   20.91
  -1   2  -9  358.12   21.49
  -1   2  -9  316.50   20.92
   1  -2   9  326.38   16.42
  -1   2  -9  308.13   16.77
   1  -2   9  352.55   17.06
  -1   2  -9  329.75   17.14
  -1   2  -9  345.09   17.25
  -1   2 -10   10.26    5.41
  -1   2 -10    9.56    4.96
   1  -2  10   17.97    2.79
  -1   2 -10   16.80    2.87
  -1   2 -10   15.19    2.96
  -1   2 -10   20.21    3.41
  -1   2 -11   -4.45    6.16
  -1   2 -11    0.90    5.33
  -1   2 -11    4.15    3.63
   1  -2  11    5.33    3.71
  -1   2 -11    0.55    2.65
  -1   2 -11    4.44    2.77
  -1   2 -12  141.66   14.26
  -1   2 -12  114.44   13.25
  -1   2 -12  142.88    9.40
   1  -2  12  152.16    9.43
  -1   2 -12  152.56    9.81
  -1   2 -12  146.38    9.71
  -1   2 -13  191.37   11.34
  -1   2 -13  176.20   15.83
  -1   2 -13  164.00   15.52
   1  -2  13  160.99   16.03
  -1   2 -13  146.80   17.00
  -1   2 -13  176.84   10.84
  -1   2 -13  184.38   11.29
  -1   2 -14   -0.98    3.75
  -1   2 -14    0.84    3.91
  -1   2 -14   -0.30    3.11
  -1   2 -15  371.58   19.46
  -1   2 -16   65.79    4.99
   1  -2  16   66.50    5.03
  -1   2 -16   72.15    5.37
  -1   2 -17    1.39    1.78
  -1   2 -17    0.87    1.84
   1  -2  17    1.31    1.77
   1  -1 -16   22.48    3.15
   1  -1 -16   19.71    2.51
  -1   1  16   17.67    2.86
   1  -1 -16   22.09    2.92
   1  -1 -16   20.82    3.72
   1  -1 -15   14.91    2.82
   1  -1 -15   14.86    3.42
   1  -1 -15   10.82    2.97
   1  -1 -15   15.67    3.93
   1  -1 -14   87.69    6.88
   1  -1 -14  106.07    7.61
   1  -1 -14  103.63    8.09
   1  -1 -14  103.01    7.41
   1  -1 -13  241.16   13.78
   1  -1 -13  221.89   19.51
   1  -1 -13  230.02   19.70
   1  -1 -13  228.45   13.21
   1  -1 -13  229.44   13.11
   1  -1 -13  218.45   20.18
   1  -1 -13  237.46   13.33
   1  -1 -12    9.81    5.96
   1  -1 -12    8.80    5.73
   1  -1 -12    7.15    3.19
   1  -1 -12    1.28    5.44
   1  -1 -12    2.61    3.56
   1  -1 -12    6.85    3.11
   1  -1 -11    1.00    4.56
   1  -1 -11    4.04    4.50
   1  -1 -11    5.44    3.01
   1  -1 -11    1.18    4.76
   1  -1 -11    5.06    5.42
   1  -1 -11    7.60    3.30
   1  -1 -10   12.37    5.91
   1  -1 -10    8.93    5.60
   1  -1 -10   15.70    3.21
   1  -1 -10   19.88    6.16
   1  -1 -10   13.12    3.25
   1  -1 -10   13.15    2.68
   1  -1  -9  331.52   22.32
   1  -1  -9  328.37   21.25
   1  -1  -9  337.65   21.45
   1  -1  -9  309.81   16.12
   1  -1  -9  305.08   16.42
   1  -1  -8   41.29    7.07
   1  -1  -8   41.66    6.35
   1  -1  -8   46.63    5.98
   1  -1  -8   47.41    6.83
   1  -1  -7    5.10    3.93
   1  -1  -7   -0.94    2.54
   1  -1  -7    1.08    3.59
   1  -1  -7    1.06    3.47
   1  -1  -6  432.98   24.37
   1  -1  -6  422.12   23.25
   1  -1  -5  262.46   15.10
   1  -1  -4  488.04   25.70
   1  -1  -4  506.09   23.42
   1  -1  -4  480.94   25.03
   1  -1  -3  638.57   30.89
   1  -1  -3  616.32   29.44
   1  -1  -3  637.71   30.55
   1  -1  -2  850.77   40.64
   1  -1  -2  836.33   40.02
   1  -1  -2  886.26   39.87
   1  -1  -1  302.85   14.34
   1  -1  -1  297.33   14.33
   1  -1   0  109.85    5.94
   1  -1   0  117.80    6.53
   1  -1   1  565.90   26.42
   1  -1   1  585.98   26.71
   1  -1   1  549.80   26.96
   1  -1   2  120.26    7.57
   1  -1   2  126.05    6.79
   1  -1   2  126.77    7.00
   1  -1   3 2435.76  110.20
   1  -1   3 2348.66  108.70
  -1   1  -3 2403.93  109.31
  -1   1  -3 2396.91  109.29
   1  -1   4 5923.69  258.75
   1  -1   4 5393.42  256.18
  -1   1  -4 6007.19  257.96
  -1   1  -4 5904.80  257.87
  -1   1  -5  595.19   29.44
  -1   1  -5  566.53   29.33
   1  -1   5  580.40   30.12
  -1   1  -6   -0.80    2.90
  -1   1  -6    2.81    2.78
   1  -1   6    0.48    3.00
  -1   1  -7 2252.21  104.76
  -1   1  -7 2174.31  104.65
  -1   1  -8   87.38    8.90
  -1   1  -8   94.03    9.02
  -1   1  -8  100.01    6.34
  -1   1  -9  206.25   14.95
  -1   1  -9  229.28   16.38
  -1   1  -9  253.29   16.86
   1  -1   9  217.81   11.73
  -1   1  -9  210.77   12.07
  -1   1 -10   11.45    7.25
  -1   1 -10    0.83    6.53
   1  -1  10    2.91    1.93
  -1   1 -10    2.24    2.65
  -1   1 -11   38.75    8.98
  -1   1 -11   26.09    7.86
  -1   1 -11   37.72    4.81
   1  -1  11   34.37    4.36
  -1   1 -11   29.33    4.13
  -1   1 -12  275.10   22.50
  -1   1 -12  280.64   22.71
   1  -1  12  334.56   17.50
  -1   1 -12  338.23   17.75
  -1   1 -12  354.79   18.25
  -1   1 -13   17.55    6.42
  -1   1 -13   31.72    7.89
   1  -1  13   19.20    6.63
  -1   1 -13   26.07    7.45
  -1   1 -13   31.03    4.80
  -1   1 -13   43.82    5.08
  -1   1 -14   62.63    6.13
  -1   1 -14   66.40    6.01
  -1   1 -15   63.73    5.61
  -1   1 -15   74.16    5.92
  -1   1 -15   71.12    5.88
  -1   1 -16    3.31    2.65
  -1   1 -16   -1.47    2.16
  -1   1 -16    0.31    1.88
  -1   1 -17   78.46    5.06
  -1   1 -17   75.11    4.95
  -1   0  17    0.43    2.07
   1   0 -17    4.53    2.42
   1   0 -16    8.22    2.30
   1   0 -16    7.89    2.58
   1   0 -16    4.39    3.33
   1   0 -15   54.68    4.74
   1   0 -15   49.01    4.69
   1   0 -15   52.21    4.95
   1   0 -15   53.33    5.60
   1   0 -14  148.50    9.48
   1   0 -14  141.72    9.16
   1   0 -14  149.12   10.22
   1   0 -14  151.06    9.69
   1   0 -13   60.68    6.23
   1   0 -13   63.27    9.99
   1   0 -13   62.70   10.08
   1   0 -13   66.25    5.79
   1   0 -13   52.44   10.01
   1   0 -13   77.23    6.27
   1   0 -12 3488.91  158.83
   1   0 -12 3372.64  166.47
   1   0 -12 3487.87  166.75
   1   0 -12 3431.66  158.25
   1   0 -12 3426.92  168.77
   1   0 -12 3492.90  158.70
   1   0 -11    8.87    5.14
   1   0 -11    6.83    4.56
   1   0 -11    8.12    3.57
   1   0 -11    2.36    5.16
   1   0 -11    7.90    2.92
   1   0 -10  575.07   35.26
   1   0 -10  557.05   33.62
   1   0 -10  582.86   32.87
   1   0 -10  659.60   34.86
   1   0 -10  572.64   28.46
   1   0 -10  552.20   28.03
   1   0  -9 1605.07   81.34
   1   0  -9 1742.14   82.57
   1   0  -9 1754.26   82.72
   1   0  -9 1662.08   76.97
   1   0  -9 1639.47   77.24
   1   0  -8  334.19   17.31
   1   0  -8  345.75   17.22
   1   0  -8  375.99   21.66
   1   0  -8  346.38   21.35
   1   0  -8  338.71   20.84
   1   0  -7    6.56    1.89
   1   0  -7    8.86    3.58
   1   0  -7    7.18    3.50
   1   0  -7    6.23    3.40
   1   0  -6  137.16   10.15
   1   0  -6  143.17   10.30
   1   0  -6  148.48   10.46
   1   0  -5  757.27   36.85
   1   0  -5  727.92   36.70
   1   0  -5  728.36   36.76
  -1   0   4  153.59    9.25
   1   0  -4  160.06    7.87
  -1   0   3  196.57   10.30
   1   0  -3  194.41    9.64
   1   0  -3  209.64   11.26
  -1   0   2   21.63    1.83
   1   0  -2   23.51    1.92
   1   0  -2   24.16    2.08
   1   0  -2   24.56    2.66
   1   0  -1  747.85   34.71
   1   0  -1  781.52   35.28
   1   0   0   94.96    5.13
   1   0   0   94.39    5.16
   1   0   1  234.33   11.58
   1   0   1  245.61   11.70
   1   0   2   66.31    3.87
   1   0   2   63.58    3.73
   1   0   3 5802.95  261.94
   1   0   4 4270.97  192.73
  -1   0  -5   28.79    4.17
  -1   0  -5   23.06    3.95
  -1   0  -6   16.21    3.83
  -1   0  -6   10.72    3.21
  -1   0  -7  128.66    7.55
  -1   0  -7  140.55   10.66
  -1   0  -7  129.92   10.51
  -1   0  -7  136.46    9.67
  -1   0  -8  730.38   34.08
  -1   0  -8  715.89   38.19
  -1   0  -8  746.46   38.50
  -1   0  -8  647.82   36.25
  -1   0  -9   21.26    5.86
  -1   0  -9    8.18    4.73
   1   0   9   12.08    2.50
  -1   0  -9   11.79    2.89
  -1   0  -9   11.71    3.10
  -1   0  -9   21.23    3.24
  -1   0 -10  169.81   16.35
  -1   0 -10  190.56   16.72
   1   0  10  162.19    9.62
  -1   0 -10  177.53   10.21
  -1   0 -10  165.62   10.11
  -1   0 -10  174.63   10.36
   1   0  11  329.84   23.82
  -1   0 -11  327.70   24.26
  -1   0 -11  336.13   24.41
   1   0  11  352.75   18.08
  -1   0 -11  352.97   18.59
  -1   0 -11  349.16   18.64
  -1   0 -12  435.34   22.47
  -1   0 -12  425.88   22.24
   1   0  12  423.88   21.86
  -1   0 -12  402.89   28.25
  -1   0 -12  442.31   28.87
   1   0  12  427.66   28.66
  -1   0 -12  425.04   30.05
  -1   0 -12  453.73   22.82
  -1   0 -13   14.06    3.85
  -1   0 -13   19.68    4.11
   1   0  13   17.82    3.29
  -1   0 -13   19.14    6.44
  -1   0 -13   21.08    6.54
  -1   0 -13   16.26    3.19
  -1   0 -13   18.83    6.79
   1   0  13   12.17    4.97
  -1   0 -13   17.27    3.92
  -1   0 -14   36.02    5.12
  -1   0 -14   34.25    3.95
  -1   0 -14   41.88    4.97
  -1   0 -14   45.46    5.00
  -1   0 -15    6.03    3.22
   1   0  15    5.15    2.63
  -1   0 -15    7.20    2.43
  -1   0 -15    5.87    2.91
  -1   0 -15    8.16    2.90
  -1   0 -16   54.94    4.76
   1   0  16   58.48    4.58
  -1   0 -16   58.45    4.67
  -1   0 -16   59.77    4.79
  -1   0 -16   54.30    4.03
  -1   0 -17   21.86    2.45
  -1  -1  17    7.90    2.42
   1   1 -17    9.00    2.57
   1   1 -17    5.36    2.66
   1   1 -17    8.31    3.09
   1   1 -16    7.63    2.59
   1   1 -16    7.61    2.80
   1   1 -16    6.69    2.70
   1   1 -15   12.46    3.36
   1   1 -15   12.09    3.93
   1   1 -15   10.74    3.41
   1   1 -15   15.40    3.50
   1   1 -14  313.89   17.31
   1   1 -14  345.49   17.69
   1   1 -14  303.04   16.41
   1   1 -14  325.54   17.52
   1   1 -13   35.24    4.74
   1   1 -13   27.69    5.07
   1   1 -13   35.28    7.82
   1   1 -13   26.70    7.23
   1   1 -13   28.92    4.05
   1   1 -13   24.57    7.91
   1   1 -13   32.96    4.62
   1   1 -12   96.22    7.43
   1   1 -12  104.74    7.79
   1   1 -12   95.95   11.86
   1   1 -12   84.05   11.43
   1   1 -12   97.55    7.13
   1   1 -12   78.24   11.92
   1   1 -12  102.09    7.54
   1   1 -11  529.13   26.83
   1   1 -11  557.67   27.12
   1   1 -11  533.06   32.05
   1   1 -11  534.03   33.17
   1   1 -11  530.16   33.10
   1   1 -11  523.93   26.37
   1   1 -11  509.39   34.24
   1   1 -11  543.23   26.89
   1   1 -10   -3.37    4.99
   1   1 -10    0.79    3.28
   1   1 -10   -1.70    5.04
   1   1 -10   -0.69    2.16
   1   1 -10    0.93    2.28
  -1  -1  10    1.40    1.64
   1   1 -10    1.46    1.99
   1   1 -10    3.54    2.49
   1   1  -9  502.85   29.33
   1   1  -9  484.25   29.06
   1   1  -9  493.64   28.99
   1   1  -9  495.49   24.39
   1   1  -9  497.97   24.40
   1   1  -9  510.02   24.25
   1   1  -9  477.39   24.33
   1   1  -8  254.90   16.34
   1   1  -8  248.20   16.25
   1   1  -8  247.62   16.21
   1   1  -8  227.11   12.20
   1   1  -8  225.63   12.10
  -1  -1   7    7.88    3.18
   1   1  -7    3.06    2.99
   1   1  -7    6.05    3.53
   1   1  -7    5.03    1.66
  -1  -1   6  221.66   13.38
   1   1  -6  214.69   13.74
   1   1  -6  223.64   13.85
  -1  -1   5  240.06   13.43
   1   1  -5  263.46   14.20
   1   1  -5  261.82   14.17
   1   1  -5  216.74   11.17
  -1  -1   4 1130.74   53.11
   1   1  -4 1171.31   53.47
   1   1  -4 1176.23   53.51
   1   1  -4 1085.31   51.70
  -1  -1   3  179.47    9.67
   1   1  -3  182.38    9.87
   1   1  -3  155.24    9.59
  -1  -1   2 1087.03   50.41
   1   1  -1  482.08   22.56
   1   1   0  670.93   30.87
   1   1   0  651.02   30.87
   1   1   1  235.71   12.03
   1   1   2  628.40   30.19
  -1  -1  -3 2779.38  126.06
  -1  -1  -4  866.22   38.63
   1   1   4  797.17   37.93
  -1  -1  -5   19.71    2.73
  -1  -1  -6  524.80   25.27
  -1  -1  -6  499.07   26.42
  -1  -1  -6  599.94   29.03
  -1  -1  -6  548.05   28.65
  -1  -1  -7  530.61   26.16
  -1  -1  -7  534.97   27.65
  -1  -1  -7  579.25   30.26
  -1  -1  -7  567.46   30.17
  -1  -1  -8  211.30   12.09
  -1  -1  -8  250.17   16.66
  -1  -1  -8  248.53   16.59
  -1  -1  -9   44.44    4.26
  -1  -1  -9   41.13    4.06
  -1  -1  -9   45.04    7.20
  -1  -1  -9   47.94    7.28
   1   1   9   38.75    6.56
  -1  -1  -9   48.17    4.36
  -1  -1 -10   13.12    3.35
  -1  -1 -10   10.83    5.59
  -1  -1 -10   12.46    5.83
   1   1  10   15.44    2.51
  -1  -1 -10   13.58    3.00
  -1  -1 -10    9.15    5.05
   1   1  10    6.90    3.97
  -1  -1 -10   14.50    3.25
  -1  -1 -11  953.31   45.34
  -1  -1 -11  904.39   45.43
  -1  -1 -11  968.88   52.41
   1   1  11  886.03   51.23
  -1  -1 -11  972.22   52.44
   1   1  11  949.86   44.89
  -1  -1 -11  937.57   53.24
  -1  -1 -11  985.30   45.82
  -1  -1 -12    1.67    3.22
  -1  -1 -12    1.06    4.52
  -1  -1 -12    1.07    5.00
   1   1  12    1.34    2.60
  -1  -1 -12    1.19    5.07
   1   1  12   -0.97    3.70
  -1  -1 -12    4.48    3.24
  -1  -1 -13   34.06    4.68
  -1  -1 -13   33.78    4.70
   1   1  13   18.87    3.57
  -1  -1 -13   39.63    8.25
  -1  -1 -13   36.77    7.94
  -1  -1 -13   34.36    7.51
  -1  -1 -13   37.01    4.87
  -1  -1 -14   17.51    4.14
  -1  -1 -14   16.10    3.78
  -1  -1 -14   13.51    3.00
  -1  -1 -14   21.97    3.76
  -1  -1 -14   13.82    3.68
  -1  -1 -15    8.47    3.28
   1   1  15    7.68    2.65
  -1  -1 -15    5.78    1.97
  -1  -1 -15    7.13    2.56
  -1  -1 -15    5.12    2.66
  -1  -1 -15    5.10    2.78
  -1  -1 -16   58.98    4.78
   1   1  16   65.54    4.64
  -1  -1 -16   50.91    4.62
  -1  -1 -16   56.97    4.38
   1   2 -17   56.49    4.55
   1   2 -17   50.25    4.33
   1   2 -17   50.49    4.70
   1   2 -16   42.53    4.41
   1   2 -16   47.89    4.67
   1   2 -16   51.68    4.65
   1   2 -15  113.06    8.00
   1   2 -15  116.90    8.12
   1   2 -14  450.94   23.16
   1   2 -14  456.00   23.15
   1   2 -13   50.83    6.04
   1   2 -13   55.12    9.41
   1   2 -13   53.41    9.09
   1   2 -13   52.23   10.09
   1   2 -13   62.94    5.79
   1   2 -12  525.84   26.25
   1   2 -12  456.61   31.21
   1   2 -12  531.75   32.87
   1   2 -12  481.32   32.21
   1   2 -12  497.08   25.52
   1   2 -12  480.32   34.02
   1   2 -12  554.06   26.36
   1   2 -11   44.97    4.14
   1   2 -11   34.34    8.03
   1   2 -11   37.17    7.06
   1   2 -11   48.21    8.79
   1   2 -11   48.14    4.93
   1   2 -11   51.84    4.49
   1   2 -11   57.45    5.92
   1   2 -10   42.48    5.16
   1   2 -10   31.12    7.54
   1   2 -10   40.02    7.85
   1   2 -10   36.78    7.71
   1   2 -10   36.96    3.76
   1   2 -10   41.82    4.68
   1   2 -10   36.67    4.28
   1   2 -10   49.34    4.94
   1   2  -9  638.98   34.29
   1   2  -9  552.04   33.31
   1   2  -9  530.45   28.84
   1   2  -9  570.93   28.86
   1   2  -9  665.95   29.15
   1   2  -9  639.20   29.23
  -1  -2   8  309.81   18.19
   1   2  -8  300.07   18.54
   1   2  -8  292.37   18.43
   1   2  -8  277.48   14.39
   1   2  -8  267.90   14.19
  -1  -2   7   35.87    5.14
   1   2  -7   24.35    4.68
   1   2  -7   36.35    5.24
   1   2  -7   26.68    2.73
  -1  -2   6  369.92   18.81
   1   2  -6  345.76   18.76
   1   2  -6  347.67   18.74
   1   2  -6  329.38   15.80
  -1  -2   5   69.88    6.50
   1   2  -5   84.65    6.93
   1   2  -5   76.73    6.75
  -1  -2   4   15.21    3.09
   1   2  -4   13.83    3.02
   1   2  -4   16.44    3.11
  -1  -2   3 1294.00   59.51
   1   2  -3 1250.30   59.03
   1   2  -3 1244.63   59.00
   1   2  -2  171.12    8.70
   1   2  -2  189.13    9.87
   1   2  -2  175.96    9.77
   1   2  -2  170.91    9.70
   1   2  -1 5059.98  229.50
   1   2   0 7174.57  327.20
   1   2   0 7282.51  327.13
  -1  -2  -1  129.78    6.53
   1   2   1  149.19    7.94
   1   2   2  400.64   20.18
   1   2   3  192.80   11.25
   1   2   4  265.22   15.20
   1   2   5   47.72    5.39
  -1  -2  -5   53.14    4.36
   1   2   5   53.13    3.75
  -1  -2  -6  204.08   10.63
   1   2   6  190.99   13.18
  -1  -2  -7   62.61    4.69
  -1  -2  -7   72.37    7.78
  -1  -2  -7   58.08    7.16
   1   2   7   55.58    6.69
  -1  -2  -8  451.86   23.01
  -1  -2  -8  484.68   28.09
  -1  -2  -8  516.39   28.49
   1   2   8  413.54   26.74
  -1  -2  -8  502.95   28.42
  -1  -2  -8  482.87   23.42
  -1  -2  -9   23.40    3.13
  -1  -2  -9   26.79    6.02
  -1  -2  -9   31.47    6.60
  -1  -2  -9   27.32    3.35
   1   2   9   23.32    5.04
  -1  -2  -9   28.69    6.19
  -1  -2  -9   27.63    3.63
  -1  -2 -10   79.64    6.60
  -1  -2 -10   75.12    7.11
  -1  -2 -10   74.11    9.74
  -1  -2 -10   94.68   10.76
   1   2  10   59.51    8.38
  -1  -2 -10   84.14   10.28
  -1  -2 -10   75.41    6.21
  -1  -2 -11   51.34    5.43
  -1  -2 -11   55.36    5.17
  -1  -2 -11   39.74    8.57
  -1  -2 -11   69.14   10.36
   1   2  11   51.10    4.82
  -1  -2 -11   65.00    9.82
   1   2  11   41.23    7.49
  -1  -2 -11   48.71    5.35
  -1  -2 -12  191.86   11.51
  -1  -2 -12  186.50   11.08
   1   2  12  174.65   10.40
  -1  -2 -12  170.45   16.41
  -1  -2 -12  184.41   16.90
  -1  -2 -12  149.26   15.67
  -1  -2 -12  193.68   11.66
   1   2  13    4.60    2.65
  -1  -2 -13    5.42    5.26
  -1  -2 -13    8.58    5.59
  -1  -2 -13    1.41    2.13
  -1  -2 -13   13.04    3.59
  -1  -2 -13    9.65    3.66
  -1  -2 -14    4.70    3.39
   1   2  14    6.76    2.72
  -1  -2 -14    1.97    2.03
  -1  -2 -14    1.82    2.91
  -1  -2 -14    7.37    2.84
  -1  -2 -14    6.13    3.34
  -1  -2 -15    3.44    3.18
   1   2  15   -0.63    2.24
  -1  -2 -15    0.77    2.60
  -1  -2 -15   -1.91    2.19
  -1  -2 -15   -1.21    2.67
   1   2  16   56.00    4.29
  -1  -2 -16   60.21    5.20
   1   3 -17   -0.72    2.91
   1   3 -17    5.12    2.42
   1   3 -16    5.39    2.50
   1   3 -15  169.48   10.19
   1   3 -15  154.30    9.87
   1   3 -14  182.59   11.65
   1   3 -14  185.23   11.31
   1   3 -13  107.14    8.16
   1   3 -13  110.68    8.07
   1   3 -13   87.10   11.62
   1   3 -13  118.58   12.94
   1   3 -13  104.37   13.93
   1   3 -13  111.66    7.96
   1   3 -12 1445.01   77.27
   1   3 -12 1410.51   76.75
   1   3 -12 1417.37   76.90
   1   3 -12 1577.91   70.45
   1   3 -12 1486.30   70.32
   1   3 -12 1504.55   69.77
   1   3 -12 1474.08   70.18
   1   3 -11   -0.94    5.15
   1   3 -11    3.74    5.90
   1   3 -11    2.01    4.05
   1   3 -11   -0.54    2.69
   1   3 -11   -0.26    2.63
   1   3 -11    1.14    2.22
   1   3 -11   -0.27    4.20
   1   3 -10  230.63   13.11
   1   3 -10  228.75   13.15
   1   3 -10  253.54   18.37
   1   3 -10  218.09   17.55
  -1  -3  10  240.32   17.46
   1   3 -10  245.60   12.92
   1   3 -10  249.68   13.21
   1   3  -9   61.76    5.17
   1   3  -9   62.68    8.32
   1   3  -9   61.39    7.84
   1   3  -9   65.96    5.21
  -1  -3   9   50.92    7.72
   1   3  -9   76.71    5.27
  -1  -3   8  433.62   23.33
   1   3  -8  356.46   18.49
   1   3  -8  372.80   22.70
   1   3  -8  396.76   23.06
   1   3  -7  181.53    9.02
  -1  -3   7  180.49   12.51
   1   3  -7  170.98   12.30
   1   3  -7  194.37   12.68
  -1  -3   6    9.47    3.54
  -1  -3   6   14.30    3.61
   1   3  -6   19.56    4.07
   1   3  -6   12.28    3.64
  -1  -3   5   47.67    5.76
   1   3  -5   49.15    5.50
   1   3  -5   56.85    5.59
  -1  -3   4  245.99   14.81
   1   3  -4  250.95   14.08
   1   3  -4  237.82   13.98
   1   3  -3 1113.67   53.16
   1   3  -3 1131.41   53.03
   1   3  -3 1110.30   52.96
   1   3  -2 1078.51   49.58
   1   3  -2 1030.58   49.29
   1   3  -2 1026.79   49.29
   1   3  -1  843.19   40.33
   1   3   0  868.36   41.51
   1   3   1  591.63   29.27
   1   3   1  593.26   28.95
   1   3   2 1320.15   61.98
  -1  -3  -3  394.39   20.51
   1   3   3  432.54   21.47
  -1  -3  -4  463.58   24.44
  -1  -3  -4  469.06   25.47
   1   3   4  501.90   25.07
  -1  -3  -5    0.57    1.61
   1   3   5   -1.23    2.50
  -1  -3  -5    0.78    2.35
  -1  -3  -5    3.47    2.31
  -1  -3  -6   77.13    5.21
  -1  -3  -6   77.89    7.50
  -1  -3  -6   72.15    5.52
   1   3   6   87.42    7.60
   1   3   7  721.35   39.40
  -1  -3  -7  770.60   36.13
  -1  -3  -7  745.22   39.96
  -1  -3  -8   24.19    5.98
  -1  -3  -8   27.15    6.21
  -1  -3  -8   21.12    5.05
   1   3   8   17.71    4.66
  -1  -3  -8   28.39    3.50
  -1  -3  -8   21.05    3.38
  -1  -3  -9    2.70    2.02
  -1  -3  -9    6.21    4.70
  -1  -3  -9    1.79    3.71
  -1  -3  -9    3.77    2.47
  -1  -3  -9    5.92    3.86
   1   3   9    3.68    3.13
  -1  -3  -9    7.80    3.06
  -1  -3 -10 1367.40   64.15
  -1  -3 -10 1400.33   64.61
  -1  -3 -10 1588.54   72.89
  -1  -3 -10 1447.05   71.91
  -1  -3 -10 1330.08   70.87
  -1  -3 -10 1412.34   64.96
   1   3  11 1251.79   63.38
  -1  -3 -11 1397.52   64.54
  -1  -3 -11 1388.00   64.02
  -1  -3 -11 1477.67   65.02
  -1  -3 -11 1404.25   72.27
  -1  -3 -11 1414.86   72.22
  -1  -3 -12    2.16    2.86
   1   3  12   -0.60    2.32
  -1  -3 -12    0.59    3.43
  -1  -3 -12    1.97    2.80
  -1  -3 -12   -0.99    3.28
  -1  -3 -12    1.11    4.59
   1   3  12    1.73    2.75
  -1  -3 -12    1.10    4.65
  -1  -3 -13   11.53    2.94
  -1  -3 -13    9.55    4.30
  -1  -3 -13    5.66    2.80
  -1  -3 -13   10.74    3.60
   1   3  13   11.95    3.27
   1   3  14    3.74    2.51
  -1  -3 -14    1.49    2.23
  -1  -3 -14   -0.70    3.05
  -1  -3 -15    5.51    2.94
   1   3  15    7.17    2.30
  -1  -3 -15    5.96    3.06
  -1  -3 -16   23.52    3.22
  -1  -3 -16   21.34    2.93
   1   4 -17    8.55    2.49
   1   4 -17    9.00    3.03
   1   4 -16   11.60    3.09
   1   4 -16   10.77    3.14
   1   4 -16    6.81    2.45
   1   4 -15    5.97    3.46
   1   4 -15    4.22    2.61
   1   4 -14  234.28   13.62
   1   4 -14  227.03   13.22
   1   4 -13  296.67   15.76
   1   4 -13  221.36   22.00
   1   4 -13  268.69   21.08
   1   4 -13  218.17   19.80
   1   4 -13  275.85   21.42
   1   4 -13  295.69   15.55
   1   4 -12  909.53   53.19
   1   4 -12  864.88   51.88
   1   4 -12  915.78   52.46
   1   4 -12  980.15   46.28
   1   4 -12  985.82   45.73
   1   4 -12  964.07   46.10
   1   4 -11   89.98   11.46
   1   4 -11   86.12   11.19
   1   4 -11   86.88   10.96
   1   4 -11   94.79    6.98
   1   4 -11   95.85    6.80
   1   4 -11   86.19    6.38
   1   4 -11   92.09    8.21
   1   4 -10   22.59    3.60
   1   4 -10   31.51    4.70
   1   4 -10   16.02    7.03
   1   4 -10   34.27    8.03
  -1  -4  10   42.19    6.99
   1   4 -10   37.10    4.14
   1   4 -10   34.66    3.58
   1   4  -9  839.33   42.15
   1   4  -9  853.66   46.97
   1   4  -9  869.03   47.03
   1   4  -9  888.88   42.14
  -1  -4   9  980.89   48.08
   1   4  -9  918.35   42.02
   1   4  -8  783.93   43.59
   1   4  -8  783.11   43.60
   1   4  -8  848.62   39.63
  -1  -4   8  913.18   45.01
   1   4  -8  837.28   39.50
   1   4  -7  116.17    9.84
   1   4  -7  115.00    9.75
   1   4  -7  123.79    7.02
  -1  -4   7  122.91   10.47
  -1  -4   6   36.99    5.65
   1   4  -6   36.35    5.02
   1   4  -6   31.86    4.96
  -1  -4   6   19.56    4.53
  -1  -4   5   67.84    7.01
   1   4  -5   66.00    6.41
   1   4  -5   58.69    6.13
  -1  -4   5   52.02    6.86
  -1  -4   4  147.11   11.09
   1   4  -4  155.31   10.05
   1   4  -4  148.23    9.98
   1   4  -3  895.20   43.04
   1   4  -3  873.12   42.62
   1   4  -3  867.36   42.55
   1   4  -2  122.19    8.48
   1   4  -1  175.46   10.78
   1   4   0  357.42   19.15
   1   4   1 4103.03  187.48
   1   4   1 4077.68  186.96
   1   4   2  395.00   20.99
   1   4   2  378.66   20.17
   1   4   3 1009.51   47.10
  -1  -4  -3  906.97   49.16
   1   4   4  844.35   41.50
  -1  -4  -4  828.13   43.22
   1   4   5  572.61   29.89
  -1  -4  -5  574.53   27.31
  -1  -4  -5  551.23   30.26
  -1  -4  -5  560.91   29.37
  -1  -4  -6   41.96    3.67
   1   4   6   37.50    5.18
  -1  -4  -6   33.79    4.98
  -1  -4  -6   33.99    4.56
  -1  -4  -7  135.69   11.21
  -1  -4  -7  136.99    8.36
  -1  -4  -7  154.32    8.84
   1   4   7  139.22   11.23
  -1  -4  -8   15.30    3.30
  -1  -4  -8   11.15    4.18
   1   4   8    7.07    3.34
  -1  -4  -8   15.84    3.01
  -1  -4  -8   12.43    3.10
  -1  -4  -9  259.49   14.00
  -1  -4  -9  241.64   13.93
  -1  -4  -9  243.36   13.21
  -1  -4  -9  242.03   14.10
  -1  -4 -10  169.46   10.50
  -1  -4 -10  175.15   11.26
  -1  -4 -10  198.97   11.27
  -1  -4 -10  196.54   11.59
   1   4  10  177.44   10.79
  -1  -4 -11   -0.58    3.32
  -1  -4 -11    1.80    2.37
  -1  -4 -11    3.73    3.41
  -1  -4 -11    1.67    3.18
   1   4  11    1.65    2.47
   1   4  12  104.02    6.94
  -1  -4 -12  121.29    7.75
  -1  -4 -12  118.95    8.39
  -1  -4 -12  106.57    7.24
  -1  -4 -12  134.56    8.75
   1   4  12   97.95    7.46
   1   4  13   -0.72    2.46
  -1  -4 -13    0.37    2.29
  -1  -4 -13   -1.06    3.44
  -1  -4 -13   -2.87    3.08
   1   4  14    4.09    2.10
  -1  -4 -14    6.49    3.21
  -1  -4 -15  135.89    7.34
  -1  -4 -15  131.15    7.79
  -1  -4 -16   -1.10    2.12
   1   5 -17    2.63    2.49
   1   5 -17    4.30    2.25
   1   5 -17    3.21    2.35
   1   5 -16   16.99    3.31
   1   5 -16   19.89    3.46
   1   5 -16   17.11    2.68
   1   5 -15   75.82    6.08
   1   5 -15   73.85    5.74
   1   5 -14  151.23    9.56
   1   5 -14  133.19    8.99
   1   5 -13    6.80    4.82
   1   5 -13    8.05    3.74
   1   5 -13    3.97    5.48
   1   5 -13    2.79    2.83
   1   5 -13   -0.23    2.56
   1   5 -12   72.14   10.15
   1   5 -12   93.25   11.94
   1   5 -12   88.96    7.07
   1   5 -12   85.99    6.37
   1   5 -12   79.82    6.56
   1   5 -11   10.03    6.99
   1   5 -11    9.04    6.60
   1   5 -11    4.11    3.35
  -1  -5  11   12.59    5.46
   1   5 -11    6.19    2.66
   1   5 -11    7.60    2.77
   1   5 -10  111.73   13.91
   1   5 -10  111.51   14.36
   1   5 -10  136.50    9.15
  -1  -5  10  125.01   12.54
   1   5 -10  128.28    8.14
   1   5  -9    6.70    4.19
   1   5  -9    3.76    3.36
   1   5  -9    6.03    2.28
  -1  -5   9    0.85    4.14
   1   5  -9    7.01    2.33
   1   5  -8 1571.54   78.24
   1   5  -8 1514.50   78.06
   1   5  -8 1551.69   73.67
  -1  -5   8 1721.80   80.06
   1   5  -8 1636.18   73.79
   1   5  -7  238.25   15.99
   1   5  -7  244.40   16.14
   1   5  -7  239.70   12.67
  -1  -5   7  270.42   17.64
  -1  -5   7  208.25   16.04
  -1  -5   6  151.28   12.06
   1   5  -6  124.79   10.36
   1   5  -6  144.02   10.76
  -1  -5   6  139.80   12.45
  -1  -5   5  554.30   30.10
   1   5  -5  514.07   27.93
   1   5  -5  502.47   27.89
  -1  -5   5  557.71   31.10
  -1  -5   4  185.63   13.20
  -1  -5   4  158.31   13.66
   1   5  -3   41.13    5.07
   1   5  -2  173.77   11.37
   1   5  -1  243.62   14.53
   1   5   0 2986.21  138.40
   1   5   1 1130.45   55.01
   1   5   2  751.26   38.94
   1   5   2  652.13   38.76
   1   5   3  490.27   26.99
   1   5   3  505.76   25.94
  -1  -5  -3  477.26   28.90
   1   5   4   55.48    6.41
  -1  -5  -4   47.72    7.01
   1   5   4   42.92    5.15
  -1  -5  -5 1368.88   66.29
   1   5   5 1311.21   61.13
   1   5   5 1344.31   64.35
  -1  -5  -6  107.32    9.18
  -1  -5  -6  106.20    6.45
   1   5   6   88.70    8.28
   1   5   6   94.66    6.08
  -1  -5  -7   23.58    3.06
  -1  -5  -7   26.60    3.59
   1   5   7   22.26    2.83
  -1  -5  -7   27.63    6.41
  -1  -5  -7   25.88    6.00
  -1  -5  -8  397.45   19.66
  -1  -5  -8  361.63   19.49
  -1  -5  -8  384.02   19.76
  -1  -5  -8  390.27   25.21
   1   5   8  342.22   18.86
  -1  -5  -8  417.90   25.70
  -1  -5  -9    5.58    3.32
  -1  -5  -9    7.09    3.18
   1   5   9    1.93    2.20
  -1  -5  -9    2.01    4.79
  -1  -5  -9    6.98    5.20
  -1  -5 -10    6.43    5.09
   1   5  10    3.05    2.44
  -1  -5 -10    1.06    4.93
  -1  -5 -10    4.27    3.34
  -1  -5 -10    5.38    3.28
  -1  -5 -11  694.97   41.26
  -1  -5 -11  737.78   41.82
   1   5  11  648.11   33.53
  -1  -5 -11  716.22   34.41
  -1  -5 -11  706.00   34.20
   1   5  12    5.37    2.55
  -1  -5 -12    8.46    3.87
  -1  -5 -12    3.32    3.73
   1   5  13   29.48    3.33
  -1  -5 -13   29.79    4.40
  -1  -5 -13   34.00    3.86
  -1  -5 -14    1.51    2.43
  -1  -5 -14    2.67    2.95
  -1  -5 -15   -0.14    2.59
  -1  -5 -15    3.35    2.73
   1   6 -17    4.17    2.02
   1   6 -17    4.50    2.12
   1   6 -16   24.72    3.77
   1   6 -16   30.73    3.97
   1   6 -16   24.13    2.74
   1   6 -15   64.24    5.20
   1   6 -15   51.39    4.68
   1   6 -14   91.40    6.92
   1   6 -14   90.30    6.59
   1   6 -13   12.20    4.22
   1   6 -13   13.88    2.96
   1   6 -13   13.79    3.28
   1   6 -12   14.75    3.93
  -1  -6  12   22.42    5.98
   1   6 -12   23.31    3.56
   1   6 -12   28.10    3.67
   1   6 -12   20.88    6.98
   1   6 -11   64.10    6.05
  -1  -6  11   83.17   10.59
   1   6 -11   74.01    5.76
   1   6 -10   14.13    5.35
  -1  -6  10   11.98    5.05
   1   6 -10   11.85    2.90
   1   6 -10   11.45    5.84
   1   6 -10    8.11    5.89
   1   6  -9  405.04   20.59
  -1  -6   9  410.40   26.79
   1   6  -9  443.37   20.83
   1   6  -9  337.78   24.19
   1   6  -9  367.95   24.54
   1   6  -8    2.42    1.82
   1   6  -8    0.67    3.05
   1   6  -8    2.02    3.27
  -1  -6   8    0.89    3.49
   1   6  -8    1.31    2.18
  -1  -6   7  156.80   13.18
  -1  -6   7  114.32   11.82
   1   6  -7  130.34   11.00
   1   6  -7  138.50   11.24
  -1  -6   6    4.40    4.58
  -1  -6   6    4.83    1.94
  -1  -6   6    5.48    4.15
  -1  -6   5   69.65    5.06
  -1  -6   5   57.81    9.19
  -1  -6   5   71.42    4.58
  -1  -6   5   74.41    8.72
  -1  -6   4   10.23    2.27
  -1  -6   4    2.74    4.45
  -1  -6   4   13.18    1.99
  -1  -6   4    7.15    4.32
  -1  -6   3   70.56    5.21
  -1  -6   3   78.66   10.08
  -1  -6   3   69.01    4.60
   1   6  -3   73.04    7.02
   1   6  -2  439.05   24.58
  -1  -6   2  451.49   22.16
  -1  -6   2  443.56   28.52
   1   6  -1 1011.56   50.36
  -1  -6   1 1025.35   54.67
   1   6   0  324.99   18.22
  -1  -6   0  287.89   15.49
   1   6   1    3.40    3.03
  -1  -6  -1    0.98    1.75
  -1  -6  -1    0.92    4.78
   1   6   2  542.12   28.50
  -1  -6  -2  503.28   31.44
  -1  -6  -2  507.28   25.18
   1   6   3  464.89   25.28
  -1  -6  -3  436.74   27.63
  -1  -6  -3  418.62   21.40
   1   6   4   86.22    9.02
  -1  -6  -4  104.42    6.45
   1   6   4   84.69    7.90
  -1  -6  -5  113.79    7.05
  -1  -6  -5  114.86   11.26
   1   6   5  133.85   11.33
  -1  -6  -6  209.74   15.88
   1   6   6  232.06   17.16
  -1  -6  -6  238.78   12.66
   1   6   7  524.23   32.62
  -1  -6  -7  582.43   33.52
  -1  -6  -7  570.57   33.36
  -1  -6  -7  552.61   27.56
  -1  -6  -8   14.45    6.35
  -1  -6  -8    2.91    4.53
   1   6   8    9.14    2.24
  -1  -6  -8    3.53    2.89
  -1  -6  -8    5.40    3.04
   1   6   8    0.94    3.68
   1   6   9  315.03   24.62
  -1  -6  -9  395.64   20.08
  -1  -6  -9  359.93   25.87
  -1  -6  -9  401.23   26.48
   1   6   9  345.28   19.07
  -1  -6  -9  380.24   19.01
  -1  -6  -9  399.50   19.09
  -1  -6  -9  376.12   19.74
  -1  -6 -10    1.15    3.46
  -1  -6 -10    0.89    3.15
   1   6  10    0.98    3.95
   1   6  10    2.04    2.08
  -1  -6 -10    3.15    5.00
  -1  -6 -10    2.13    4.53
  -1  -6 -11    4.20    4.24
  -1  -6 -11    6.70    3.84
  -1  -6 -12   11.38    3.47
  -1  -6 -12    8.68    3.67
  -1  -6 -13   88.03    5.91
  -1  -6 -13   77.62    6.35
  -1  -6 -14   10.16    3.78
  -1  -6 -14    9.18    3.86
  -1  -6 -14   10.59    2.57
  -1  -6 -15    6.60    2.38
  -1  -6 -15    7.94    2.46
   1   7 -16    9.35    3.68
   1   7 -16    4.61    3.04
   1   7 -16    4.50    3.08
   1   7 -15    3.94    2.91
   1   7 -15    8.68    3.46
   1   7 -15    5.68    2.86
   1   7 -15    6.45    2.09
   1   7 -14   25.76    3.41
   1   7 -14   26.74    3.98
   1   7 -13   28.74    3.93
   1   7 -13   30.76    3.67
   1   7 -13   37.80    4.94
   1   7 -12  248.36   21.32
   1   7 -12  273.24   14.49
   1   7 -12  253.46   14.06
   1   7 -12  259.45   14.28
   1   7 -12  230.09   20.45
  -1  -7  12  241.94   19.84
   1   7 -11   -0.26    3.05
   1   7 -11    0.50    2.53
  -1  -7  11    1.08    4.57
   1   7 -10   80.05    6.38
   1   7 -10   84.11    6.33
  -1  -7  10   81.65   10.95
   1   7  -9   11.33    3.87
  -1  -7   9   20.92    6.19
   1   7  -9   25.55    3.60
  -1  -7   8    8.01    4.56
   1   7  -8    5.49    2.10
   1   7  -8    9.24    2.73
  -1  -7   8    1.00    4.17
  -1  -7   7   28.83    7.67
  -1  -7   7   13.20    2.65
  -1  -7   7   23.98    6.48
   1   7  -6  627.07   32.09
  -1  -7   6  738.27   39.58
  -1  -7   6  678.01   32.17
  -1  -7   6  686.60   39.85
  -1  -7   5    9.96    2.02
   1   7  -5   18.41    3.00
  -1  -7   5   17.68    5.85
  -1  -7   5   15.26    6.16
  -1  -7   5   15.43    2.67
  -1  -7   4    3.81    1.82
  -1  -7   4    4.30    4.48
  -1  -7   4    3.50    2.14
  -1  -7   3   15.51    2.42
   1   7  -3   15.72    4.13
  -1  -7   3   17.65    3.00
  -1  -7   3   23.36    7.73
   1   7  -2 1813.48   81.32
  -1  -7   2 1726.55   86.70
  -1  -7   2 1603.98   77.70
  -1  -7   1 1033.84   49.54
  -1  -7   1  938.49   57.10
   1   7   0  396.05   22.51
  -1  -7   0  372.78   19.59
   1   7   1    7.50    3.47
  -1  -7  -1    7.78    5.49
  -1  -7  -1    1.43    2.28
   1   7   2   13.48    3.94
  -1  -7  -2    9.01    2.39
  -1  -7  -2   17.62    6.72
   1   7   3   58.01    4.56
   1   7   3   73.34    8.16
  -1  -7  -3   60.26    9.54
  -1  -7  -3   71.29    5.26
   1   7   4  133.50   11.61
  -1  -7  -4  126.86    8.07
  -1  -7  -4  138.22   13.66
   1   7   5  162.87   13.68
  -1  -7  -5  166.23    9.54
  -1  -7  -5  162.61   14.54
   1   7   6  394.10   24.99
  -1  -7  -6  377.40   19.69
  -1  -7  -7  625.34   30.32
   1   7   7  561.89   35.48
  -1  -7  -7  593.26   36.02
  -1  -7  -7  646.01   36.60
   1   7   8   26.33    6.53
  -1  -7  -8   41.20    4.98
  -1  -7  -8   44.52    4.80
  -1  -7  -8   40.91    7.87
  -1  -7  -8   28.66    7.15
  -1  -7  -8   48.31    4.85
  -1  -7  -8   45.29    5.13
  -1  -7  -9    5.22    3.26
  -1  -7  -9   -1.03    4.26
  -1  -7  -9    4.06    4.32
  -1  -7  -9    6.10    2.74
  -1  -7  -9    7.29    2.76
  -1  -7  -9    4.43    3.15
  -1  -7 -10   10.67    4.34
  -1  -7 -10    5.43    3.68
  -1  -7 -11  433.67   22.62
  -1  -7 -11  448.81   22.68
  -1  -7 -12    2.02    3.09
  -1  -7 -12    1.77    3.07
  -1  -7 -13    1.29    2.85
  -1  -7 -13    3.71    3.31
  -1  -7 -14   14.17    2.56
  -1  -7 -14    7.34    2.55
   1   8 -16  112.80    5.84
   1   8 -16   70.17    4.68
   1   8 -15   17.40    4.40
   1   8 -15   10.75    2.62
   1   8 -15   16.10    2.80
   1   8 -14   19.91    3.33
   1   8 -14   25.82    3.03
   1   8 -14   27.30    4.22
   1   8 -13   30.11    3.88
   1   8 -13   36.40    5.15
   1   8 -13   31.02    3.64
   1   8 -13   33.76    3.74
   1   8 -12    0.67    3.00
   1   8 -12    1.82    4.59
   1   8 -12    0.68    2.45
   1   8 -12    1.93    2.53
  -1  -8  12   -2.61    2.10
  -1  -8  11  142.41   14.56
   1   8 -11  159.04   10.46
   1   8 -11  154.03    9.34
   1   8 -11  135.51    9.04
  -1  -8  10   -2.26    5.26
   1   8 -10    4.75    3.86
   1   8 -10    2.64    2.75
   1   8 -10    1.82    2.61
  -1  -8   9  126.79   13.93
   1   8  -9  116.83    8.03
   1   8  -9  118.45    8.97
   1   8  -9  133.59    8.39
   1   8  -8  290.42   15.44
   1   8  -8  282.04   15.82
  -1  -8   8  279.65   21.77
  -1  -8   8  235.95   20.22
   1   8  -7  185.28   11.43
  -1  -8   7  161.05   15.98
  -1  -8   7  186.61   10.67
  -1  -8   7  162.34   16.35
   1   8  -6  137.94    9.40
  -1  -8   6  154.22   14.97
  -1  -8   6  157.41    9.37
  -1  -8   6  152.72   15.74
  -1  -8   5  325.84   16.70
   1   8  -5  318.79   17.19
  -1  -8   5  360.74   24.50
  -1  -8   5  302.53   24.92
  -1  -8   5  337.89   17.68
  -1  -8   4   34.18    3.43
  -1  -8   4   29.95    8.06
  -1  -8   4   36.19    4.12
   1   8  -4   29.76    3.69
  -1  -8   4   32.49    7.05
  -1  -8   3  291.15   15.63
  -1  -8   3  258.56   22.73
  -1  -8   3  293.44   14.96
   1   8  -3  276.45   14.94
   1   8  -2  359.01   22.17
  -1  -8   2  372.28   27.43
  -1  -8   2  357.46   19.13
   1   8  -1   20.30    2.93
  -1  -8   1   16.73    2.50
   1   8  -1   20.43    4.77
  -1  -8   0  552.80   26.51
  -1  -8   0  553.61   35.82
   1   8   0  514.46   25.48
  -1  -8   0  489.52   25.26
   1   8   0  583.69   30.22
  -1  -8  -1  592.32   39.54
  -1  -8  -1  649.55   31.45
   1   8   1  615.31   30.53
   1   8   1  690.61   35.40
   1   8   2  157.80   12.47
  -1  -8  -2  140.91    9.32
  -1  -8  -2  147.88   15.74
   1   8   3    1.43    1.80
   1   8   3    1.48    3.22
  -1  -8  -3   -1.24    5.42
  -1  -8  -3    0.54    2.27
   1   8   4  234.23   12.53
   1   8   4  247.23   17.52
  -1  -8  -4  206.09   19.19
  -1  -8  -4  240.40   13.32
  -1  -8  -5   77.68    6.14
   1   8   5   63.93    8.37
  -1  -8  -5   65.78    5.36
  -1  -8  -5   64.51    9.73
  -1  -8  -6  116.08    7.93
   1   8   6  119.80   11.80
  -1  -8  -6  113.04   11.96
  -1  -8  -6  102.91   11.52
  -1  -8  -7  210.56   17.67
  -1  -8  -7  215.93   17.81
  -1  -8  -7  238.69   13.25
  -1  -8  -8  417.28   20.96
  -1  -8  -8  406.52   20.44
  -1  -8  -8  346.82   25.70
  -1  -8  -8  374.85   26.24
  -1  -8  -8  415.84   20.48
  -1  -8  -8  369.87   20.60
  -1  -8  -9    1.11    3.44
  -1  -8  -9    0.21    2.80
  -1  -8  -9    2.94    3.69
  -1  -8  -9   -1.46    2.83
  -1  -8 -10  229.44   12.66
  -1  -8 -10  257.97   13.91
  -1  -8 -10  261.92   13.84
  -1  -8 -10  232.66   12.64
  -1  -8 -11    6.12    2.93
  -1  -8 -11    7.04    3.29
  -1  -8 -12  116.80    7.75
  -1  -8 -12  126.16    7.59
  -1  -8 -13   57.79    4.52
  -1  -8 -13   63.98    4.45
   1   9 -15   78.70    5.52
   1   9 -14    1.58    2.09
   1   9 -14    1.15    3.59
   1   9 -13   23.40    3.25
   1   9 -13   29.89    3.24
   1   9 -13   33.88    3.34
   1   9 -12  148.30    9.46
   1   9 -12  131.85    8.18
   1   9 -12  133.08    8.19
  -1  -9  12  126.94    7.82
   1   9 -11  124.84    8.34
   1   9 -11  139.58    9.63
   1   9 -10  240.67   13.51
  -1  -9  10  259.78   20.56
   1   9 -10  229.85   14.09
   1   9  -9   47.04    5.13
   1   9  -9   44.41    5.79
   1   9  -8   11.38    3.34
  -1  -9   8    5.94    2.44
  -1  -9   8   17.96    6.55
   1   9  -8    9.32    4.00
  -1  -9   7   11.94    2.91
  -1  -9   7   14.06    6.57
  -1  -9   7   10.77    5.94
   1   9  -7   14.96    4.26
  -1  -9   6   26.32    7.90
  -1  -9   6   29.68    4.02
   1   9  -6   26.68    5.64
  -1  -9   6   32.05    7.68
  -1  -9   5  375.46   20.22
  -1  -9   5  423.55   30.33
  -1  -9   5  409.90   27.75
  -1  -9   5  384.97   19.41
   1   9  -5  364.71   19.96
  -1  -9   4  362.70   28.92
  -1  -9   4  413.76   20.57
  -1  -9   4  419.17   27.90
  -1  -9   4  371.22   19.45
   1   9  -4  354.50   20.70
  -1  -9   3   46.80    5.07
  -1  -9   3   37.81    9.32
  -1  -9   3   46.92    4.48
  -1  -9   2 1192.06   60.65
   1   9  -2 1320.82   61.36
  -1  -9   2 1372.89   73.52
  -1  -9   2 1412.41   62.32
   1   9  -2 1302.78   66.01
  -1  -9   2 1360.35   61.37
   1   9  -1  366.07   18.13
   1   9  -1  373.87   22.65
  -1  -9   1  321.74   17.55
   1   9   0   80.54    6.03
   1   9   0   78.82    9.11
  -1  -9   0   92.17    7.04
  -1  -9   0  101.54   13.82
   1   9   1  120.35    8.01
   1   9   1  142.58   12.18
  -1  -9  -1  145.28    9.32
  -1  -9  -1  150.35   16.90
  -1  -9  -2    0.63    2.86
   1   9   2    6.87    3.84
   1   9   2    0.24    3.67
  -1  -9  -3    2.74    5.98
  -1  -9  -3   -0.30    2.66
   1   9   3    5.42    3.29
   1   9   3   -0.79    3.67
  -1  -9  -4  544.86   27.54
  -1  -9  -4  497.82   35.40
  -1  -9  -4  567.12   26.93
   1   9   4  554.78   27.02
   1   9   4  499.61   31.77
  -1  -9  -5   48.87    8.79
  -1  -9  -5   69.83    5.55
  -1  -9  -5   60.59    8.44
  -1  -9  -5   66.76    8.77
  -1  -9  -6   18.36    5.34
  -1  -9  -6   21.69    5.55
  -1  -9  -6   22.89    3.77
  -1  -9  -7  228.53   13.02
  -1  -9  -7  199.72   16.97
  -1  -9  -7  202.75   17.08
  -1  -9  -7  241.19   13.08
  -1  -9  -7  226.50   13.13
  -1  -9  -8  110.20    7.80
  -1  -9  -8  114.03    7.79
  -1  -9  -8  111.33    7.76
  -1  -9  -8  103.31    7.85
  -1  -9  -9   60.74    5.63
  -1  -9  -9   58.68    4.96
  -1  -9  -9   65.81    5.52
  -1  -9  -9   58.69    4.92
  -1  -9 -10    5.14    3.05
  -1  -9 -10    1.36    2.23
  -1  -9 -10    3.92    2.71
  -1  -9 -10   -1.79    2.32
  -1  -9 -11   61.45    5.09
  -1  -9 -11   42.97    4.74
  -1  -9 -12  104.47    6.19
  -1  -9 -12   93.43    6.23
   1  10 -14   10.66    3.51
   1  10 -13    6.46    3.41
   1  10 -12    4.15    3.56
   1  10 -12    3.67    2.16
  -1 -10  12    9.15    2.10
   1  10 -11   85.12    6.81
   1  10 -11   71.64    5.69
   1  10 -10   19.78    5.43
   1  10 -10   25.05    3.96
   1  10  -9   64.99    6.70
   1  10  -9   80.11    6.26
  -1 -10   8   19.42    3.12
   1  10  -8   16.75    3.79
   1  10  -8   11.19    4.15
  -1 -10   8   19.67    6.65
   1  10  -7  229.49   13.93
  -1 -10   7  229.21   20.43
  -1 -10   7  269.61   14.05
  -1 -10   7  196.00   20.01
   1  10  -6   17.06    4.10
  -1 -10   6   12.76    6.22
  -1 -10   6   15.02    3.46
  -1 -10   6   13.22    7.15
  -1 -10   5  124.23   14.92
  -1 -10   5  120.13    8.25
  -1 -10   5  143.26    9.35
  -1 -10   5  156.20   17.29
  -1 -10   4  169.69   10.05
  -1 -10   4  160.90   10.76
  -1 -10   4  146.36   17.75
   1  10  -3   51.19    5.77
  -1 -10   3   57.74    5.24
  -1 -10   3   69.66   12.38
  -1 -10   3   59.40    5.87
   1  10  -2  654.48   33.07
  -1 -10   2  667.07   42.13
  -1 -10   2  680.76   33.17
  -1 -10   2  629.19   44.18
  -1 -10   2  695.57   34.04
   1  10  -1    8.25    4.96
  -1 -10   1    1.32    5.88
  -1 -10   1    9.03    3.51
  -1 -10   0    8.62    3.53
  -1 -10   0    3.31    6.48
   1  10   0    3.10    3.62
   1  10   0   10.52    4.52
  -1 -10  -1   29.86    4.46
  -1 -10  -1   27.26    8.30
   1  10   1   23.32    5.71
   1  10   2   59.15    5.36
  -1 -10  -2   62.29    5.98
  -1 -10  -2   59.58   11.20
   1  10   3  643.88   31.56
  -1 -10  -3  658.90   31.52
  -1 -10  -3  655.54   32.62
  -1 -10  -3  564.51   41.06
   1  10   4   17.56    2.95
  -1 -10  -4   16.41    2.97
  -1 -10  -4   17.23    3.27
  -1 -10  -5   28.71    4.36
  -1 -10  -5   28.08    3.47
  -1 -10  -5   25.88    3.49
  -1 -10  -6  215.34   12.44
  -1 -10  -6  198.38   12.09
  -1 -10  -6  207.06   12.39
  -1 -10  -7   46.19    4.80
  -1 -10  -7   43.57    4.91
  -1 -10  -7   45.97    4.95
  -1 -10  -7   45.17    5.04
  -1 -10  -8   99.82    6.97
  -1 -10  -8  108.70    6.98
  -1 -10  -8   90.85    6.89
  -1 -10  -8   99.21    6.86
  -1 -10  -9   69.68    4.99
  -1 -10  -9   64.84    4.95
  -1 -10  -9   64.49    5.46
  -1 -10  -9   66.72    5.21
  -1 -10 -10    0.49    2.32
  -1 -10 -10    0.70    3.40
  -1 -10 -10   -0.67    3.54
  -1 -10 -11    5.34    2.59
  -1 -10 -11    0.97    2.41
   1  11 -14   25.67    3.06
   1  11 -12    2.64    1.75
  -1 -11  12    3.14    1.58
   1  11 -11    6.61    2.30
   1  11 -11   13.17    3.66
   1  11 -10  101.34    7.42
   1  11 -10  105.13    7.00
   1  11  -9  107.25    7.96
   1  11  -9  113.45    7.85
   1  11  -8  122.14    7.99
  -1 -11   8  115.82    7.36
  -1 -11   7   -1.24    4.42
  -1 -11   7    4.02    2.47
  -1 -11   6    1.29    4.24
  -1 -11   6    5.12    2.89
  -1 -11   6    1.46    4.99
   1  11  -5  121.25    8.86
  -1 -11   5  127.35    8.18
  -1 -11   5  141.00    9.25
   1  11  -4   63.35    6.04
  -1 -11   4   59.65    5.40
  -1 -11   4   69.78    6.43
  -1 -11   4   82.86   13.31
   1  11  -3   26.28    4.16
  -1 -11   3   23.00    7.79
  -1 -11   3   21.80    3.67
  -1 -11   3   24.59    4.62
  -1 -11   3   27.22    9.21
   1  11  -2  173.92   10.43
  -1 -11   2  162.46   17.31
  -1 -11   2  162.89   10.49
  -1 -11   2  172.22   11.32
  -1 -11   2  154.75   18.95
   1  11  -1  162.19   10.27
  -1 -11   1  161.98   17.22
  -1 -11   1  187.99   11.04
  -1 -11   0    0.37    3.16
  -1 -11   0   -1.68    5.97
   1  11   0   -1.18    3.29
  -1 -11   0    4.12    5.38
  -1 -11   0    4.74    3.15
  -1 -11  -1   81.78   12.65
   1  11   1   87.63    7.20
  -1 -11  -1  117.88    8.13
  -1 -11  -1   89.79   13.56
   1  11   2    4.02    3.03
  -1 -11  -2    1.91    2.94
  -1 -11  -2    4.37    2.81
  -1 -11  -2    1.49    5.31
   1  11   3    8.35    2.92
  -1 -11  -3   12.08    2.96
  -1 -11  -3   18.68    6.48
  -1 -11  -3    8.56    2.98
  -1 -11  -4   51.00    4.54
  -1 -11  -4   65.74    6.01
  -1 -11  -4   58.77    5.27
  -1 -11  -4   59.48    5.13
  -1 -11  -5   49.29    5.24
   1  11   5   42.64    4.20
  -1 -11  -5   47.16    5.01
  -1 -11  -5   45.75    5.41
  -1 -11  -6   56.31    5.21
   1  11   6   48.91    4.38
  -1 -11  -6   42.40    4.68
  -1 -11  -6   50.92    5.09
  -1 -11  -7  115.72    7.30
  -1 -11  -7  115.61    7.36
  -1 -11  -7  124.91    7.45
  -1 -11  -7  118.90    7.42
  -1 -11  -8   17.26    2.96
  -1 -11  -8   24.90    3.48
  -1 -11  -8   20.78    3.62
  -1 -11  -8   23.20    3.41
   1  11   8   18.74    2.73
  -1 -11  -9   53.28    5.06
  -1 -11  -9   48.42    4.28
  -1 -11  -9   51.52    4.20
  -1 -11  -9   49.36    4.14
  -1 -11  -9   48.62    4.10
  -1 -11  -9   61.00    4.96
  -1 -11 -10  104.79    6.24
   1  12 -12    4.68    2.69
   1  12 -11   29.21    4.29
   1  12 -11   29.52    2.90
  -1 -12  11   28.05    2.81
   1  12 -10   10.90    3.45
   1  12 -10   13.42    2.55
   1  12 -10    8.89    2.19
   1  12  -9   39.83    4.84
   1  12  -9   46.74    4.43
  -1 -12   8   34.33    3.94
  -1 -12   8   45.45    4.00
   1  12  -8   48.77    4.68
   1  12  -8   37.61    4.75
  -1 -12   7  173.34   11.21
  -1 -12   7  204.06   11.27
   1  12  -7  200.69   11.43
   1  12  -7  181.91   11.29
  -1 -12   6  196.00   11.31
   1  12  -6  170.49   11.01
  -1 -12   5   81.02    6.58
   1  12  -5   63.78    6.32
   1  12  -4  153.58   10.35
  -1 -12   4  179.98    9.70
  -1 -12   4  170.72    9.63
  -1 -12   4  176.95   10.36
  -1 -12   4  190.67   11.45
   1  12  -3   14.77    3.52
  -1 -12   3   24.62    3.71
  -1 -12   3   19.52    4.25
   1  12  -2   27.53    3.95
  -1 -12   2   42.29    4.62
  -1 -12   2   37.07    5.11
  -1 -12   1   37.46    4.85
   1  12  -1   52.09    5.79
  -1 -12   0   17.64    4.20
   1  12   0   15.90    4.35
  -1 -12   0   13.66    3.58
  -1 -12  -1  365.62   18.12
  -1 -12  -1  327.29   18.57
   1  12   1  324.99   17.99
  -1 -12  -1  344.97   18.49
  -1 -12  -2   18.74    3.75
  -1 -12  -2   13.16    3.40
   1  12   2   16.97    3.54
  -1 -12  -2    7.81    3.21
  -1 -12  -3   38.48    3.86
  -1 -12  -3   33.99    3.92
  -1 -12  -3   29.29    4.04
   1  12   3   29.86    3.66
  -1 -12  -3   37.46    4.55
  -1 -12  -4  595.55   28.59
  -1 -12  -4  549.58   28.84
  -1 -12  -4  580.26   28.54
  -1 -12  -4  587.43   28.59
  -1 -12  -5    2.78    2.99
  -1 -12  -5    9.11    3.04
  -1 -12  -5    3.88    3.02
  -1 -12  -6   33.34    3.49
  -1 -12  -6   31.50    3.87
  -1 -12  -6   27.35    3.73
  -1 -12  -6   30.66    3.77
  -1 -12  -7  123.16    7.28
  -1 -12  -7  130.49    7.66
  -1 -12  -7  130.09    7.41
  -1 -12  -7  126.42    7.59
  -1 -12  -7  110.20    7.57
  -1 -12  -7  117.80    7.45
  -1 -12  -8   96.77    6.03
  -1 -12  -8  117.03    6.23
  -1 -12  -8  118.79    6.56
  -1 -12  -8   97.19    5.94
  -1 -12  -8  100.53    6.04
  -1 -12  -9   22.55    2.64
   1  13 -10   -0.59    2.88
   1  13  -9   26.14    3.60
   1  13  -9   25.31    3.25
   1  13  -9   37.71    3.45
  -1 -13   9   33.76    3.07
   1  13  -8   91.94    6.22
   1  13  -8  104.67    6.31
  -1 -13   7   15.13    2.74
  -1 -13   7   10.90    2.47
   1  13  -7   11.46    3.19
   1  13  -7   13.15    3.04
   1  13  -7    9.08    2.95
  -1 -13   6   -1.26    2.59
  -1 -13   6    2.39    2.42
   1  13  -6   -1.65    2.72
   1  13  -6   -0.19    2.65
  -1 -13   5  326.11   17.45
   1  13  -5  290.67   16.35
   1  13  -4   21.23    3.28
   1  13  -4   17.78    4.07
  -1 -13   4   29.99    4.01
  -1 -13   4   26.44    4.21
  -1 -13   3    0.79    1.97
  -1 -13   3    4.17    2.49
   1  13  -3    5.57    3.48
  -1 -13   3    2.34    2.00
  -1 -13   3    4.24    3.03
  -1 -13   2  263.01   13.57
  -1 -13   2  242.00   13.88
   1  13  -2  254.20   14.34
  -1 -13   2  262.00   13.54
  -1 -13   2  260.61   14.67
  -1 -13   1    3.24    2.54
  -1 -13   1    4.12    3.29
   1  13  -1    1.46    3.07
  -1 -13   1    1.01    2.53
  -1 -13   1    4.85    2.66
  -1 -13   0   49.94    4.66
  -1 -13   0   53.91    4.80
  -1 -13   0   54.10    4.87
   1  13   0   44.61    4.74
  -1 -13   0   48.52    4.59
  -1 -13   0   49.98    5.02
  -1 -13   0   42.36    4.91
  -1 -13  -1  389.19   18.39
  -1 -13  -1  367.39   18.03
  -1 -13  -1  352.57   18.49
   1  13   1  317.04   17.83
  -1 -13  -1  384.76   18.37
  -1 -13  -1  341.77   18.53
  -1 -13  -1  331.47   18.55
  -1 -13  -2   12.35    2.77
  -1 -13  -2   10.71    3.19
  -1 -13  -2    8.62    2.73
  -1 -13  -2    8.99    3.18
  -1 -13  -2   12.10    2.66
  -1 -13  -2    9.37    2.72
  -1 -13  -2   13.95    3.19
   1  13   2   10.56    2.59
  -1 -13  -3  106.24    7.00
  -1 -13  -3  103.31    7.03
  -1 -13  -4   20.70    3.38
  -1 -13  -4   20.26    3.10
  -1 -13  -5  165.85    9.40
  -1 -13  -5  193.10   10.06
  -1 -13  -5  165.20    9.84
  -1 -13  -5  179.98   10.01
  -1 -13  -6    0.43    1.88
  -1 -13  -6    2.82    2.33
  -1 -13  -6   -1.12    2.29
  -1 -13  -6   -0.85    1.75
  -1 -13  -6    2.91    2.31
  -1 -13  -7   20.68    2.53
  -1 -13  -7   19.22    2.57
   1  14  -8   31.73    3.11
  -1 -14   8   39.05    3.03
  -1 -14   7   11.93    2.88
   1  14  -7    4.97    2.43
   1  14  -7    9.44    3.08
   1  14  -7    3.79    2.47
  -1 -14   6    2.14    3.24
  -1 -14   6   -0.66    1.87
  -1 -14   6   -3.38    2.22
   1  14  -6    1.18    2.45
   1  14  -5   18.31    2.94
  -1 -14   5   15.66    2.85
  -1 -14   5   12.67    2.63
  -1 -14   4  103.84    7.20
  -1 -14   4  104.66    7.15
   1  14  -4  103.96    7.31
  -1 -14   3   21.41    3.56
  -1 -14   3   14.96    3.14
  -1 -14   3   21.80    3.21
   1  14  -3   21.20    3.53
   1  14  -2   92.35    6.79
  -1 -14   2   97.80    6.98
  -1 -14   1   22.61    3.41
  -1 -14   1   16.30    2.49
  -1 -14   1   14.84    2.60
  -1 -14   1   14.05    2.37
   1  14  -1   18.00    3.25
  -1 -14   1   19.59    3.05
  -1 -14   1   16.78    3.02
  -1 -14   0   85.71    5.68
  -1 -14   0   86.20    5.40
  -1 -14   0   79.67    5.54
   1  14   0   83.03    5.51
  -1 -14   0   78.80    5.29
  -1 -14   0   69.68    5.65
  -1 -14   0   88.84    5.92
  -1 -14  -1   55.94    4.22
  -1 -14  -1   48.32    3.94
  -1 -14  -1   43.08    3.99
  -1 -14  -1   57.63    4.82
  -1 -14  -1   54.17    4.09
   1  14   1   40.29    3.63
  -1 -14  -1   46.82    4.00
  -1 -14  -1   37.68    3.82
  -1 -14  -2    0.56    2.87
  -1 -14  -2    5.63    2.42
  -1 -14  -2    4.32    3.24
  -1 -14  -2    5.85    2.98
   1  14   2    5.64    3.12
  -1 -14  -3   -2.37    2.04
  -1 -14  -3    1.15    2.26
  -1 -14  -3   -0.43    1.85
  -1 -14  -3    0.39    2.28
  -1 -14  -3    3.91    2.32
  -1 -14  -4   12.28    2.40
  -1 -14  -5    4.48    1.87
  -1 -14  -5    7.48    1.91
  -1 -15   6    2.97    1.84
   1  15  -5    7.74    2.26
   1  15  -5   12.09    2.39
  -1 -15   4    4.41    2.31
   1  15  -4    4.95    2.19
   1  15  -4    2.66    2.40
   1  15  -3   33.35    3.28
   1  15  -3   33.68    3.66
  -1 -15   3   41.99    3.42
  -1 -15   2   39.02    3.36
   1  15  -2   33.52    3.17
   1  15  -2   31.45    3.59
  -1 -15   1    6.08    2.15
  -1 -15   1    6.14    2.27
   1  15  -1    4.39    2.44
   1  15  -1    5.83    1.84
  -1 -15   0   13.06    2.39
   1  15   0   10.11    2.52
  -1 -15  -1   14.40    2.20
   2 -15  -1   19.12    2.54
   2 -15  -1   23.45    2.43
   2 -15   0    0.91    2.17
   2 -15   0   -0.79    1.78
   2 -15   1    9.72    2.55
   2 -15   1    5.06    1.77
   2 -15   2   66.61    4.19
   2 -15   2   62.19    3.83
  -2  15  -3    5.02    2.15
   2 -15   3    8.25    1.85
  -2  15  -4   29.82    3.40
   2 -15   4   51.32    3.43
  -2  15  -5   17.60    2.76
   2 -15   5   17.14    2.19
  -2  15  -6    7.79    1.99
   2 -14  -5   31.35    3.00
   2 -14  -5   32.90    3.10
   2 -14  -5   28.18    2.93
   2 -14  -4   48.50    3.75
   2 -14  -4   56.89    3.86
   2 -14  -4   46.27    3.80
   2 -14  -3   51.36    4.21
   2 -14  -3   51.10    4.26
   2 -14  -3   47.14    4.31
   2 -14  -3   54.21    4.33
   2 -14  -3   48.78    4.03
   2 -14  -2  245.65   12.55
   2 -14  -2  242.85   12.35
   2 -14  -2  253.61   12.72
   2 -14  -2  238.42   12.54
   2 -14  -2  232.10   12.30
   2 -14  -2  226.36   12.43
   2 -14  -1  203.88   10.90
   2 -14  -1  193.85   10.42
   2 -14  -1  217.07   11.00
   2 -14  -1  195.76   10.41
   2 -14  -1  204.56   11.04
   2 -14  -1  185.89   10.76
   2 -14   0    4.97    2.95
   2 -14   0    1.75    2.36
  -2  14   0   -2.56    2.45
   2 -14   0    2.22    2.19
   2 -14   0   -0.21    2.15
  -2  14  -1   36.09    3.97
   2 -14   1   37.67    4.08
   2 -14   2   90.89    6.22
   2 -14   2   89.07    6.24
   2 -14   2  103.70    6.32
   2 -14   3   32.76    3.85
   2 -14   3   43.95    4.06
   2 -14   4    1.00    2.02
   2 -14   4   -1.36    2.18
   2 -14   4    2.81    2.71
   2 -14   5   -1.77    2.02
   2 -14   5    0.68    2.11
  -2  14  -5   -0.15    1.97
   2 -14   5    4.57    2.59
   2 -14   6   75.00    4.66
   2 -14   6   65.32    4.37
   2 -14   7   18.40    2.97
   2 -14   7   19.78    2.46
  -2  14  -8   -2.51    2.10
   2 -13  -7   91.94    5.65
   2 -13  -7   95.67    5.69
   2 -13  -6   12.85    3.26
   2 -13  -6   16.15    3.16
   2 -13  -6   13.28    2.71
   2 -13  -6   19.53    3.36
   2 -13  -5   27.81    3.12
   2 -13  -5   37.14    3.92
   2 -13  -4  432.04   20.48
   2 -13  -4  371.78   19.90
   2 -13  -4  432.43   20.50
   2 -13  -4  397.70   20.39
   2 -13  -4  427.17   20.52
   2 -13  -3    6.13    2.70
   2 -13  -3    4.07    2.81
   2 -13  -3    1.10    2.19
   2 -13  -3    3.29    2.58
   2 -13  -3    4.30    2.62
   2 -13  -3    3.34    2.08
   2 -13  -3    1.96    2.01
   2 -13  -2   50.15    4.59
   2 -13  -2   37.40    4.19
   2 -13  -2   46.85    4.57
   2 -13  -2   53.36    4.64
   2 -13  -2   44.61    4.31
   2 -13  -2   46.23    4.43
   2 -13  -2   45.48    4.45
  -2  13   1   75.69    6.17
   2 -13  -1  102.35    6.50
   2 -13  -1  106.55    6.91
   2 -13  -1   95.19    6.45
   2 -13  -1  101.42    7.07
   2 -13  -1   91.64    6.88
   2 -13   0  160.78    9.51
   2 -13   0  191.09   10.29
   2 -13   0  169.91   10.18
  -2  13   0  146.59    9.78
   2 -13   0  167.80    9.56
   2 -13   0  176.90   10.56
   2 -13   0  171.15   10.48
   2 -13   1   -2.19    2.11
   2 -13   1    0.75    2.67
   2 -13   1   -1.89    3.12
   2 -13   1   -2.38    2.14
   2 -13   2   40.78    4.43
   2 -13   2   44.84    4.96
   2 -13   2   52.65    5.17
   2 -13   3   30.77    3.90
   2 -13   3   40.83    4.50
   2 -13   3   33.62    4.28
   2 -13   4    2.64    2.94
   2 -13   4    0.54    2.55
   2 -13   4    4.05    2.75
   2 -13   4    0.83    2.76
   2 -13   5    3.65    2.74
   2 -13   5    0.92    2.87
   2 -13   5    2.70    2.43
   2 -13   5    2.94    2.45
   2 -13   5    3.31    2.95
   2 -13   6  119.38    8.01
   2 -13   6  143.86    7.87
   2 -13   6  106.70    7.44
   2 -13   6  142.28    8.05
   2 -13   6  135.77    8.06
  -2  13  -6  121.34    7.66
   2 -13   7    8.21    3.39
   2 -13   7    3.61    1.99
   2 -13   7    4.87    1.89
   2 -13   7    5.78    2.27
  -2  13  -7    2.74    1.99
   2 -13   8   72.85    5.53
   2 -13   9   26.10    4.32
   2 -13   9   25.70    3.07
  -2  13 -10   23.53    2.46
   2 -13  10   28.32    3.15
   2 -12  -9    3.51    2.09
   2 -12  -9    3.82    2.11
   2 -12  -9    6.27    1.68
   2 -12  -9    5.81    1.71
   2 -12  -8   28.29    3.96
   2 -12  -8   31.88    3.59
   2 -12  -8   24.62    3.92
   2 -12  -8   29.67    3.31
   2 -12  -7  113.53    7.09
   2 -12  -7  103.00    6.64
   2 -12  -7  123.79    7.21
   2 -12  -7   98.60    6.41
   2 -12  -6    2.46    3.01
   2 -12  -6    0.20    2.09
   2 -12  -6   -0.81    2.86
   2 -12  -6   -0.31    2.09
   2 -12  -5    0.16    2.10
   2 -12  -5    0.24    2.26
   2 -12  -5    1.14    2.96
   2 -12  -5   -1.84    2.53
   2 -12  -4  126.56    7.13
   2 -12  -4  140.93    7.74
   2 -12  -4  132.09    7.65
   2 -12  -4  117.80    7.05
   2 -12  -3  103.38    7.46
   2 -12  -3  114.14    7.78
   2 -12  -3  109.67    7.74
   2 -12  -3  125.16    7.96
   2 -12  -3  120.06    7.79
   2 -12  -3  106.13    7.65
   2 -12  -3   98.23    7.48
   2 -12  -2   48.06    5.24
   2 -12  -2   55.08    5.26
   2 -12  -2   51.98    5.27
  -2  12   2   42.11    4.78
   2 -12  -2   62.52    5.36
   2 -12  -2   56.39    5.31
   2 -12  -2   51.98    5.23
   2 -12  -1   35.16    4.90
   2 -12  -1   26.06    4.13
   2 -12  -1   35.55    4.03
   2 -12  -1   30.92    4.34
   2 -12  -1   26.53    4.26
   2 -12  -1   30.94    4.72
   2 -12   0    5.83    3.48
   2 -12   0    2.68    3.24
   2 -12   0    2.48    2.81
   2 -12   0    6.42    3.06
   2 -12   0    5.87    3.37
   2 -12   0    3.70    3.06
   2 -12   0    5.59    3.82
   2 -12   1   -2.40    2.91
   2 -12   1    2.44    4.15
   2 -12   1    1.49    2.58
   2 -12   1    1.05    2.50
   2 -12   1    1.16    3.06
   2 -12   2   69.34    6.40
   2 -12   2   70.91    6.49
   2 -12   2   59.61    6.04
   2 -12   2   53.89    5.52
   2 -12   2   61.53    4.92
   2 -12   2   53.27    4.82
   2 -12   2   62.41    5.71
   2 -12   3   51.89    5.73
   2 -12   3   57.95    5.75
   2 -12   3   45.05    5.64
   2 -12   3   54.26    5.56
   2 -12   4    2.86    3.46
   2 -12   4    6.95    4.23
   2 -12   4    5.86    3.35
   2 -12   4    2.85    2.86
   2 -12   4    5.16    4.04
   2 -12   5   -0.98    3.01
   2 -12   5    1.71    3.88
   2 -12   5   -1.20    3.01
   2 -12   5    6.46    2.94
   2 -12   5    1.38    3.88
   2 -12   6    0.79    2.48
   2 -12   6    0.79    2.54
   2 -12   6   -0.23    3.43
   2 -12   6    2.00    2.70
   2 -12   7  106.35    7.37
  -2  12  -7  117.48    7.30
   2 -12   7  103.63    7.17
   2 -12   7  114.15    7.37
   2 -12   7  119.44    7.23
   2 -12   8  273.91   12.37
  -2  12  -8  242.61   12.31
   2 -12   9  121.96    7.55
   2 -12  10   -0.98    2.01
   2 -12  11  123.19    6.39
  -2  12 -11   88.98    6.09
   2 -11 -10   34.67    3.38
   2 -11 -10   48.58    3.78
   2 -11 -10   37.88    3.45
   2 -11 -10   38.52    3.62
   2 -11  -9   19.07    3.40
   2 -11  -9   16.77    3.33
   2 -11  -9   20.65    3.19
   2 -11  -9   20.44    3.32
   2 -11  -8   83.60    6.12
   2 -11  -8   87.12    6.05
   2 -11  -8   89.28    6.23
   2 -11  -8   77.76    5.88
   2 -11  -7   92.07    6.55
   2 -11  -7   87.14    6.25
   2 -11  -7   91.76    6.58
   2 -11  -7   78.82    6.08
   2 -11  -6    8.59    2.52
   2 -11  -6    7.63    3.04
   2 -11  -6   11.28    3.81
   2 -11  -6    3.81    2.83
   2 -11  -6   12.16    3.60
   2 -11  -6    7.60    2.80
   2 -11  -5    3.29    3.05
   2 -11  -5    2.62    2.10
   2 -11  -5   -0.23    2.04
   2 -11  -5    0.83    3.28
   2 -11  -5    4.26    3.69
   2 -11  -5    1.58    3.62
   2 -11  -5    1.72    2.91
   2 -11  -5    1.06    3.30
   2 -11  -4    3.02    3.09
   2 -11  -4    4.96    2.58
   2 -11  -4    5.96    2.69
   2 -11  -4   -1.06    2.78
   2 -11  -4    2.48    3.67
   2 -11  -4    5.75    3.19
   2 -11  -3   83.02    6.40
   2 -11  -3   92.78    6.28
   2 -11  -3   96.10    7.29
   2 -11  -3   95.24    6.90
   2 -11  -3  109.21    7.58
   2 -11  -3   98.60    7.22
   2 -11  -3   85.10    6.93
   2 -11  -3   89.92    6.98
   2 -11  -2  429.81   22.78
   2 -11  -2  394.03   30.21
   2 -11  -2  418.69   22.64
   2 -11  -2  397.58   21.68
   2 -11  -2  469.01   22.45
   2 -11  -2  462.51   22.37
   2 -11  -2  456.72   22.35
   2 -11  -2  403.43   22.44
   2 -11  -1   19.30    3.61
   2 -11  -1   32.36    4.76
   2 -11  -1   27.41    8.51
   2 -11  -1   20.58    4.40
   2 -11  -1   21.27    3.90
   2 -11  -1   17.77    4.11
   2 -11  -1   20.31    3.88
   2 -11  -1   20.64    5.96
   2 -11   0  346.64   18.77
   2 -11   0  348.84   19.15
   2 -11   0  328.91   27.51
   2 -11   0  331.71   19.69
   2 -11   0  346.99   18.64
   2 -11   0  421.45   19.46
   2 -11   0  387.28   18.86
   2 -11   0  281.08   23.89
   2 -11   1    3.36    4.26
   2 -11   1    0.27    3.07
   2 -11   1    2.92    3.63
   2 -11   1    3.55    3.29
   2 -11   1    2.84    3.46
   2 -11   1    4.13    2.56
   2 -11   1    3.41    2.53
   2 -11   1    5.14    2.95
   2 -11   2   -2.30    4.64
   2 -11   2    8.47    3.40
   2 -11   2    8.38    4.08
   2 -11   2    7.51    6.06
   2 -11   2    1.41    3.27
   2 -11   2    5.18    4.15
   2 -11   2    1.24    2.18
   2 -11   2    6.14    2.40
   2 -11   2    3.55    3.20
   2 -11   3   19.60    4.42
   2 -11   3   23.10    4.18
   2 -11   3   16.10    7.30
   2 -11   3   30.19    4.60
   2 -11   3   25.64    3.91
   2 -11   3   14.07    5.88
   2 -11   3   23.53    4.24
   2 -11   4    2.26    3.50
   2 -11   4    1.19    4.52
   2 -11   4    1.33    2.80
   2 -11   4    1.41    5.03
   2 -11   4    2.79    3.52
   2 -11   5    3.32    3.48
   2 -11   5   -5.97    5.20
   2 -11   5    1.57    2.77
   2 -11   5    6.64    4.89
   2 -11   5   -1.63    3.07
   2 -11   6   38.26    5.04
   2 -11   6   47.81    4.99
   2 -11   6   32.74    7.56
   2 -11   6   51.52    4.91
   2 -11   6   49.93    9.05
   2 -11   7    2.82    2.69
   2 -11   7   -0.76    2.44
   2 -11   7    3.52    3.40
   2 -11   7    5.74    2.85
  -2  11  -8   53.64    4.66
   2 -11   8   46.74    4.31
   2 -11   8   55.01    4.54
   2 -11   9  120.24    7.80
   2 -11  10   10.76    2.67
   2 -11  11   18.02    2.68
  -2  11 -12   49.42    3.93
   2 -11  12   43.53    3.52
   2 -10 -11    9.76    3.22
   2 -10 -10  133.99    7.72
   2 -10 -10  131.63    7.92
   2 -10 -10  147.77    8.40
   2 -10 -10  135.49    7.93
   2 -10 -10  134.12    8.31
   2 -10  -9   11.44    3.15
   2 -10  -9   14.32    3.30
   2 -10  -9   10.60    2.58
   2 -10  -9    8.30    3.17
   2 -10  -9    9.25    3.04
   2 -10  -8   59.71    4.73
   2 -10  -8   63.13    5.39
   2 -10  -8   62.46    5.45
   2 -10  -8   57.06    5.32
   2 -10  -8   61.34    5.38
   2 -10  -8   50.20    4.78
   2 -10  -7   54.53    5.44
   2 -10  -7   52.89    5.37
   2 -10  -7   50.10    5.24
   2 -10  -7   44.69    4.26
   2 -10  -6   93.78    6.37
   2 -10  -6   96.36    7.49
   2 -10  -6   99.61    7.45
   2 -10  -6   80.46    6.04
   2 -10  -5  179.95   10.57
   2 -10  -5  148.88    9.53
   2 -10  -5  183.69   10.47
   2 -10  -5  183.20   10.55
   2 -10  -5  148.83    9.62
   2 -10  -5  142.09    9.52
   2 -10  -4   26.16    3.97
   2 -10  -4   29.60    3.84
   2 -10  -4   29.31    3.91
   2 -10  -4   20.05    6.38
   2 -10  -4   33.69    4.05
   2 -10  -3   55.55    5.41
   2 -10  -3   49.50    5.05
   2 -10  -3   33.63    8.11
   2 -10  -3   48.60    4.83
   2 -10  -3   54.38    5.54
   2 -10  -3   61.39    5.32
   2 -10  -3   49.79    5.39
   2 -10  -3   47.34    5.13
   2 -10  -2  469.82   32.12
   2 -10  -2  520.05   26.30
   2 -10  -2  518.45   27.02
   2 -10  -2  491.18   35.00
   2 -10  -2  519.72   27.18
   2 -10  -2  532.70   26.56
   2 -10  -2  544.48   26.65
   2 -10  -2  542.55   26.63
   2 -10  -2  548.70   27.07
   2 -10  -1  100.07    7.45
   2 -10  -1   98.74    7.90
   2 -10  -1  103.94    8.01
   2 -10  -1  105.72    8.21
   2 -10  -1  119.24   14.51
   2 -10  -1  120.56    7.90
   2 -10  -1  111.38    7.59
   2 -10  -1  112.86    7.61
   2 -10  -1   88.68   11.52
   2 -10   0  623.64   31.48
   2 -10   0  592.39   31.55
   2 -10   0  522.04   39.79
   2 -10   0  700.54   31.82
   2 -10   0  651.17   31.33
   2 -10   0  664.01   31.35
   2 -10   0  602.24   38.21
   2 -10   1   33.65    7.68
   2 -10   1   49.70    5.31
   2 -10   1   46.87    5.20
   2 -10   1   54.99    5.13
   2 -10   1   49.41    4.93
   2 -10   1   46.80    4.87
   2 -10   1   42.04   10.07
   2 -10   1   47.83    5.37
   2 -10   2   40.43    4.82
   2 -10   2   39.60    4.98
   2 -10   2   36.07    9.15
   2 -10   2   42.45    5.19
   2 -10   2   38.49    4.49
   2 -10   2   41.21    4.11
   2 -10   2   36.87    4.01
   2 -10   2   18.87    6.64
   2 -10   3    3.97    2.94
   2 -10   3    3.87    3.30
   2 -10   3    9.96    6.63
   2 -10   3    6.39    2.91
   2 -10   3    5.48    2.16
   2 -10   3    4.56    5.08
   2 -10   3    1.68    3.27
   2 -10   4  196.00   11.94
   2 -10   4  207.58   12.39
   2 -10   4  174.72   18.45
   2 -10   4  217.59   12.75
   2 -10   4  217.03   12.58
   2 -10   4  192.15   17.88
   2 -10   5   38.86    5.10
   2 -10   5   39.28    8.64
   2 -10   5   39.32    4.62
   2 -10   5   46.68    5.17
   2 -10   5   39.24    8.51
   2 -10   6  250.58   14.96
   2 -10   6  289.28   15.29
   2 -10   6  246.05   21.25
   2 -10   6  284.86   15.12
   2 -10   6  229.55   20.88
   2 -10   7   14.50    3.93
   2 -10   7   15.76    6.76
  -2  10  -7   13.48    3.48
   2 -10   7   17.37    5.61
   2 -10   7   22.36    3.40
   2 -10   7   17.74    3.12
   2 -10   8   14.87    2.86
  -2  10  -8   11.55    2.90
   2 -10   8   11.03    3.76
  -2  10  -8   25.45    4.04
   2 -10   8   13.21    6.97
   2 -10   8   13.04    2.84
  -2  10  -9   80.58    6.51
   2 -10   9   85.82    6.70
  -2  10 -10   23.11    4.31
   2 -10  10   22.53    4.11
   2 -10  10   23.03    3.49
   2 -10  11   14.07    2.81
  -2  10 -11   15.40    3.50
   2 -10  12  136.55    7.82
  -2  10 -12  129.13    8.07
  -2  10 -12  140.36    8.17
  -2  10 -13   27.72    3.40
  -2  10 -13   31.66    3.17
   2  -9 -13   19.46    3.04
   2  -9 -13   18.45    2.21
   2  -9 -12  106.28    6.92
   2  -9 -12   88.22    5.83
   2  -9 -12   99.17    6.84
   2  -9 -12  101.87    6.27
   2  -9 -11   -1.46    2.20
   2  -9 -11    2.94    2.81
   2  -9 -11    1.35    2.30
   2  -9 -11    1.03    2.40
   2  -9 -10   17.40    3.22
   2  -9 -10   20.38    3.78
   2  -9 -10   15.56    3.33
   2  -9  -9   -0.53    3.09
   2  -9  -9    0.78    3.47
   2  -9  -9    0.46    3.11
   2  -9  -9    0.21    2.43
   2  -9  -9    1.35    3.11
   2  -9  -8    0.51    3.85
   2  -9  -8   -0.67    2.26
   2  -9  -8    5.81    3.86
   2  -9  -7   34.68    4.50
   2  -9  -7   29.27    4.34
   2  -9  -7   26.89    3.50
   2  -9  -6   14.74    3.78
   2  -9  -6   12.99    2.95
   2  -9  -6   10.52    3.07
   2  -9  -6   14.62    3.80
   2  -9  -6    9.32    2.33
   2  -9  -6    9.38    2.31
   2  -9  -5  193.62   11.43
   2  -9  -5  188.42   11.38
   2  -9  -5  165.06   16.25
   2  -9  -5  181.89   11.26
   2  -9  -5  215.88   12.05
   2  -9  -5  190.83   11.21
   2  -9  -5  214.55   12.01
   2  -9  -5  221.25   12.04
   2  -9  -4  917.59   44.35
   2  -9  -4  917.69   44.60
   2  -9  -4  915.13   44.65
   2  -9  -4  890.73   52.10
   2  -9  -4  970.35   44.31
   2  -9  -3   36.11    4.46
   2  -9  -3   40.18    4.62
   2  -9  -3   40.15    8.45
   2  -9  -3   43.30    5.72
   2  -9  -3   44.44    4.95
   2  -9  -3   38.09    7.23
   2  -9  -2  179.99   11.32
   2  -9  -2  153.95    9.93
   2  -9  -2  137.51    9.97
   2  -9  -2  143.90   10.27
   2  -9  -2  168.28   16.91
   2  -9  -2  177.43   10.23
   2  -9  -2  171.21   10.02
   2  -9  -2  171.51   10.13
   2  -9  -2  128.31   13.81
   2  -9  -1  374.79   19.65
   2  -9  -1  353.26   19.82
   2  -9  -1  371.49   20.10
   2  -9  -1  374.94   27.96
   2  -9  -1  397.90   19.98
   2  -9  -1  405.19   19.74
   2  -9  -1  385.61   19.85
   2  -9  -1  352.25   25.25
   2  -9   0  128.05    8.46
   2  -9   0  138.88    8.29
   2  -9   0  105.96   12.26
   2  -9   0  130.06    8.16
   2  -9   0  123.28   10.27
   2  -9   1  316.91   17.82
   2  -9   1  292.26   24.97
   2  -9   1  327.86   18.34
   2  -9   1  339.49   17.64
   2  -9   1  340.32   17.05
   2  -9   1  339.14   17.02
   2  -9   1  298.09   22.93
   2  -9   2  180.08   17.90
   2  -9   2  181.54   11.09
   2  -9   2  163.63   12.27
   2  -9   2  186.99   10.74
   2  -9   2  178.43    9.98
   2  -9   2  177.20    9.99
   2  -9   2  192.30   16.35
   2  -9   3 1006.18   47.54
   2  -9   3  903.28   54.20
   2  -9   3 1025.42   57.22
   2  -9   3 1006.91   48.01
   2  -9   3 1002.56   48.02
   2  -9   4  130.85   14.45
   2  -9   4  118.08    8.21
   2  -9   4  116.97    7.75
   2  -9   4  105.45    8.10
   2  -9   4  136.53   13.56
   2  -9   4  116.24    8.70
   2  -9   5   16.68    6.10
   2  -9   5   13.43    4.29
   2  -9   5    3.63    5.05
   2  -9   5   13.92    3.32
   2  -9   5   13.10    3.04
   2  -9   5   15.27    5.40
   2  -9   6   -1.15    5.13
   2  -9   6    0.48    3.72
  -2   9  -6    2.49    3.99
   2  -9   6   -0.28    2.55
   2  -9   6    2.16    2.28
   2  -9   6    4.57    4.34
   2  -9   6   -1.37    3.60
   2  -9   7  296.62   16.92
  -2   9  -7  314.17   17.18
   2  -9   7  267.49   22.17
   2  -9   7  336.68   17.18
   2  -9   7  350.34   17.38
   2  -9   7  350.55   17.78
  -2   9  -8   38.72    4.13
   2  -9   8   32.83    4.79
   2  -9   9   50.94    5.35
   2  -9   9   38.60    8.62
  -2   9  -9   47.37    5.24
  -2   9 -10    2.86    3.65
   2  -9  10   11.48    3.67
  -2   9 -11  336.05   18.18
   2  -9  11  356.98   18.04
   2  -9  11  339.37   17.80
   2  -9  12  146.82    9.06
   2  -9  12  167.28    9.19
  -2   9 -12  156.26    9.49
  -2   9 -12  166.06    9.76
   2  -9  13   17.75    2.41
  -2   9 -13   13.42    3.57
  -2   9 -13   18.62    2.84
  -2   9 -14    3.06    3.49
  -2   9 -14   -1.50    2.19
   2  -8 -14   27.33    2.98
   2  -8 -14   30.20    2.98
   2  -8 -13   68.31    4.93
   2  -8 -13   63.40    5.61
   2  -8 -13   66.38    5.28
   2  -8 -12   34.18    4.38
   2  -8 -12   28.75    3.57
   2  -8 -12   38.55    4.01
   2  -8 -11    4.77    2.34
   2  -8 -11    4.31    3.29
   2  -8 -11    4.30    3.50
   2  -8 -11    4.17    2.39
   2  -8 -10   23.00    4.61
   2  -8 -10   23.57    4.28
   2  -8 -10   20.78    3.88
   2  -8 -10   15.37    3.20
   2  -8 -10   17.29    3.83
   2  -8  -9   26.24    4.53
   2  -8  -9   33.30    4.26
   2  -8  -9   31.69    3.85
   2  -8  -9   31.51    4.22
   2  -8  -8   28.14    4.09
   2  -8  -8   24.72    3.54
   2  -8  -8   26.90    3.81
   2  -8  -8   31.71    4.26
   2  -8  -7  216.68   11.74
   2  -8  -7  185.24   11.33
   2  -8  -7  200.43   11.13
   2  -8  -7  169.48   10.97
   2  -8  -6  204.28   11.31
   2  -8  -6  210.51   11.76
   2  -8  -6  178.18   10.76
   2  -8  -6  182.19   15.49
   2  -8  -6  187.43   10.79
   2  -8  -6  213.33   11.71
   2  -8  -6  190.63   11.62
   2  -8  -5  149.71   10.43
   2  -8  -5  150.94    9.40
   2  -8  -5  162.47    9.41
   2  -8  -5  133.32    8.90
   2  -8  -5  133.45    8.81
   2  -8  -5  122.38   13.21
   2  -8  -5  160.35    9.39
   2  -8  -5  157.02    9.93
   2  -8  -4    5.24    2.75
   2  -8  -4    2.32    2.73
   2  -8  -4    3.08    5.53
   2  -8  -4    3.91    2.51
   2  -8  -4    3.50    2.84
   2  -8  -4    3.89    2.36
   2  -8  -4    1.96    1.97
   2  -8  -3   39.82    3.83
   2  -8  -3   30.88    3.84
   2  -8  -3   35.71    8.23
   2  -8  -3   31.76    4.01
   2  -8  -3   26.72    3.66
   2  -8  -3   32.89    3.56
   2  -8  -2    1.88    2.04
   2  -8  -2    6.68    5.08
   2  -8  -2    5.74    2.40
   2  -8  -2    4.87    2.38
   2  -8  -2    6.05    2.14
   2  -8  -1  446.36   22.88
   2  -8  -1  432.54   29.79
   2  -8  -1  445.57   22.48
   2  -8  -1  456.75   22.41
   2  -8  -1  439.93   27.61
   2  -8   0 1071.87   51.11
   2  -8   0 1133.72   57.30
   2  -8   1    7.49    2.43
   2  -8   1    4.92    2.26
   2  -8   1   10.20    4.79
   2  -8   1    8.02    5.77
   2  -8   1    6.27    2.50
   2  -8   2  548.48   35.00
   2  -8   2  545.31   27.42
   2  -8   2  562.62   27.19
   2  -8   2  569.32   27.12
   2  -8   2  563.64   26.50
   2  -8   2  539.66   26.40
   2  -8   2  517.38   26.83
   2  -8   2  589.84   33.32
   2  -8   3   99.15    6.71
   2  -8   3   95.58   11.85
   2  -8   3   92.40    6.32
   2  -8   3   81.50    6.06
   2  -8   3   88.85   10.43
   2  -8   3   84.61    6.27
   2  -8   4   30.84    7.65
   2  -8   4   26.54    3.51
   2  -8   4   31.53    3.65
   2  -8   4   22.44    3.31
   2  -8   4   37.07    7.16
   2  -8   4   26.23    3.64
   2  -8   5   58.99    9.25
   2  -8   5   55.31    4.67
  -2   8  -5   47.49    4.40
   2  -8   5   57.62    5.08
   2  -8   5   64.16    5.02
   2  -8   5   62.34    5.21
   2  -8   6   30.68    4.30
  -2   8  -6   26.49    3.53
   2  -8   6   40.90    3.85
   2  -8   6   31.31    6.88
   2  -8   6   37.22    3.92
   2  -8   6   33.75    7.84
   2  -8   7   19.79    4.35
   2  -8   7   12.99    4.90
   2  -8   7   16.66    2.85
   2  -8   7   18.87    2.78
  -2   8  -8  576.52   26.80
   2  -8   8  501.49   34.27
   2  -8   8  519.38   26.92
   2  -8   9  766.06   45.70
   2  -8  10    1.20    4.69
   2  -8  11   14.73    3.15
   2  -8  12    4.31    2.34
   2  -8  13   15.00    3.02
  -2   8 -13   15.82    3.79
  -2   8 -13   19.74    3.21
   2  -8  13   12.65    2.33
  -2   8 -14   22.13    3.03
  -2   8 -14   23.47    3.81
  -2   8 -15   15.23    2.52
  -2   8 -15   18.03    3.40
   2  -7 -14   25.16    3.94
   2  -7 -14   27.20    3.63
   2  -7 -13    6.54    2.67
   2  -7 -13   11.03    3.21
   2  -7 -12   40.44    4.86
   2  -7 -11    8.29    2.90
   2  -7 -11   11.98    2.99
   2  -7 -11   14.33    4.12
   2  -7 -10  108.47    7.87
   2  -7 -10   95.00    6.78
   2  -7 -10  104.33    7.74
   2  -7 -10   95.33    6.89
   2  -7 -10   95.40    6.75
   2  -7 -10   78.40   10.22
   2  -7 -10   89.32   10.74
   2  -7  -9   90.41    6.65
   2  -7  -9   79.06    6.54
   2  -7  -9  103.07    7.36
   2  -7  -9   78.39    6.30
   2  -7  -9   88.74    6.56
   2  -7  -9   92.71   10.39
   2  -7  -9   87.38   10.16
   2  -7  -8   16.77    3.52
   2  -7  -8   22.05    3.81
   2  -7  -8   20.38    3.19
   2  -7  -8   20.04    3.66
   2  -7  -8   15.02    5.09
   2  -7  -8   26.18    6.07
   2  -7  -7   11.72    4.14
   2  -7  -7    8.92    2.66
   2  -7  -7   11.72    3.78
   2  -7  -7   11.38    4.06
   2  -7  -7    3.01    3.73
   2  -7  -7    6.09    3.92
   2  -7  -6    2.67    1.73
   2  -7  -6    1.68    1.70
   2  -7  -6    1.48    2.98
   2  -7  -6    1.97    3.12
   2  -7  -6   -2.00    3.53
   2  -7  -6    0.45    2.20
   2  -7  -6    2.00    1.76
   2  -7  -6    4.72    5.01
   2  -7  -6    5.39    4.90
   2  -7  -6    5.51    3.51
   2  -7  -5   36.74    3.64
   2  -7  -5   34.51    3.90
   2  -7  -5   28.22    3.23
   2  -7  -5   30.20    5.08
   2  -7  -5   28.09    5.07
   2  -7  -5   37.82    4.05
   2  -7  -5   31.10    3.54
   2  -7  -5   34.08    6.34
   2  -7  -5   29.65    3.28
   2  -7  -4    3.31    1.91
   2  -7  -4    4.20    2.67
   2  -7  -4    6.15    2.95
   2  -7  -4    5.76    2.31
   2  -7  -4    3.23    1.79
   2  -7  -4    1.69    2.03
   2  -7  -4    3.55    3.87
   2  -7  -4    1.79    2.09
   2  -7  -4    5.14    2.07
   2  -7  -3   96.55    6.40
   2  -7  -3   85.65    7.35
   2  -7  -3  101.39    7.77
   2  -7  -3  101.58    6.28
   2  -7  -3  108.37   11.47
   2  -7  -3   97.08    6.54
   2  -7  -3   98.37    6.33
   2  -7  -2  155.81   10.30
   2  -7  -2  174.61   10.58
   2  -7  -2  180.83   10.10
   2  -7  -2  177.82    9.94
   2  -7  -1  243.79   12.78
   2  -7  -1  245.35   18.90
   2  -7  -1  218.02   12.24
   2  -7   0  142.20   12.14
   2  -7   1  435.82   28.29
   2  -7   1  450.75   22.02
   2  -7   1  458.74   26.59
   2  -7   1  421.52   21.58
   2  -7   2  112.50    7.28
   2  -7   2  110.09   12.21
   2  -7   2  116.87    7.07
   2  -7   2  101.84   10.65
   2  -7   3  754.05   34.61
   2  -7   3  700.98   34.78
   2  -7   3  760.95   41.82
   2  -7   3  746.95   34.72
   2  -7   3  681.93   34.36
   2  -7   3  766.73   40.38
   2  -7   4    0.43    1.95
   2  -7   4    1.87    3.98
   2  -7   4    5.34    2.23
   2  -7   4    0.82    4.21
   2  -7   4    2.85    1.97
   2  -7   5   24.66    2.99
   2  -7   5   19.97    2.81
   2  -7   5   23.51    6.10
   2  -7   5   21.07    5.62
   2  -7   6    2.93    2.07
   2  -7   6    3.29    1.99
   2  -7   6    0.66    1.93
   2  -7   6   -1.72    3.65
   2  -7   7  292.56   15.66
   2  -7   7  315.70   15.74
   2  -7   7  290.22   20.28
  -2   7  -8  248.35   13.00
   2  -7   8  237.54   13.69
   2  -7   8  256.61   20.29
   2  -7   9   46.89    8.95
  -2   7 -10  104.48    7.01
   2  -7  10  100.36   12.72
   2  -7  10   91.65    6.86
  -2   7 -11  942.94   46.80
   2  -7  11  997.66   55.77
   2  -7  11 1036.05   47.05
  -2   7 -12   60.48    5.48
   2  -7  12   69.28    5.22
  -2   7 -13   98.98    6.89
   2  -7  13  100.70    6.41
  -2   7 -14    7.83    2.79
  -2   7 -15  170.33    9.19
  -2   7 -15  137.38    8.04
  -2   7 -16  167.71    8.84
   2  -6 -15    8.15    2.80
   2  -6 -15    6.82    2.39
   2  -6 -15    7.08    2.48
   2  -6 -14   15.68    3.46
   2  -6 -14   20.13    3.32
   2  -6 -14    9.09    3.23
   2  -6 -13   66.48    6.10
   2  -6 -13   77.99    5.86
   2  -6 -13   65.35    5.70
   2  -6 -12   53.42    5.56
   2  -6 -11    0.99    4.09
   2  -6 -11    6.98    4.83
   2  -6 -11    6.11    4.13
   2  -6 -10  195.29   11.28
   2  -6 -10  164.50   15.62
   2  -6 -10  164.74   15.44
   2  -6 -10  174.83   10.18
   2  -6 -10  165.44   10.50
   2  -6 -10  178.21   10.25
   2  -6  -9   56.58    8.44
   2  -6  -9   61.45    8.62
   2  -6  -9   48.82    4.69
   2  -6  -9   53.82    5.31
   2  -6  -9   51.52    5.30
   2  -6  -9   50.13    4.80
   2  -6  -9   47.08    4.69
   2  -6  -8  122.89   12.06
   2  -6  -8  111.27   11.59
   2  -6  -8  121.38    8.17
   2  -6  -8  122.89    8.73
   2  -6  -8  121.32    8.00
   2  -6  -8  133.21    8.34
   2  -6  -7  264.16   18.62
   2  -6  -7  283.67   18.97
   2  -6  -7  283.78   14.59
   2  -6  -7  284.26   14.58
   2  -6  -7  267.80   14.35
   2  -6  -7  254.05   14.45
   2  -6  -6   32.42    3.51
   2  -6  -6   35.05    5.73
   2  -6  -6   39.60    6.00
   2  -6  -6   33.62    5.42
   2  -6  -6   34.53    3.20
   2  -6  -6   33.87    3.62
   2  -6  -6   36.44    3.64
   2  -6  -6   33.92    3.52
   2  -6  -5   30.24    4.98
   2  -6  -5   27.93    4.75
   2  -6  -5   19.59    2.72
   2  -6  -5   23.74    2.79
   2  -6  -5   22.22    5.18
   2  -6  -5   25.82    3.15
   2  -6  -5   26.99    3.14
   2  -6  -5   21.63    2.90
   2  -6  -4   14.00    4.52
   2  -6  -4   15.03    2.16
   2  -6  -4    9.13    2.21
   2  -6  -4   10.18    3.11
   2  -6  -4   17.51    3.60
   2  -6  -3  180.51   14.19
   2  -6  -3  165.98    9.32
   2  -6  -3  167.85   10.76
   2  -6  -3  157.09   10.55
   2  -6  -2    2.34    4.80
   2  -6  -2    2.54    1.90
  -2   6   2    1.48    1.55
   2  -6  -2    0.80    1.72
   2  -6  -2    1.06    1.67
   2  -6  -1  599.08   26.60
   2  -6  -1  557.53   32.23
  -2   6   1  551.30   26.99
   2  -6  -1  517.07   26.23
   2  -6  -1  519.79   26.26
   2  -6   0 1021.70   51.58
   2  -6   1  780.33   39.29
   2  -6   1  721.65   35.11
   2  -6   1  761.11   41.14
   2  -6   2  795.45   37.45
   2  -6   2  851.93   42.22
   2  -6   2  798.10   43.68
   2  -6   2  777.53   37.65
   2  -6   3  168.38    9.16
   2  -6   3  158.60   13.04
   2  -6   3  162.80   13.93
   2  -6   3  163.25    9.28
   2  -6   4  382.46   19.12
   2  -6   4  380.99   24.37
   2  -6   4  388.07   19.28
   2  -6   4  418.25   24.58
   2  -6   5   15.83    2.55
   2  -6   5   20.60    2.57
   2  -6   5   12.66    4.49
   2  -6   6  102.06    6.44
   2  -6   6  110.34    6.46
   2  -6   6  101.51    6.54
   2  -6   6   99.02    9.80
   2  -6   7  568.81   28.00
   2  -6   7  587.34   32.31
   2  -6   7  649.89   35.70
  -2   6  -8  183.10   10.18
   2  -6   8  187.52   16.12
   2  -6   8  174.05    9.98
   2  -6   9    1.08    4.34
  -2   6  -9   -5.65    5.23
   2  -6  10  203.86   11.45
   2  -6  10  204.66   18.07
  -2   6 -10  191.33   11.61
   2  -6  11   55.59    4.78
  -2   6 -11   48.21    5.24
   2  -6  12   20.98    3.16
  -2   6 -12   17.83    3.95
  -2   6 -13    9.64    3.76
  -2   6 -14   32.64    4.10
  -2   6 -15   81.89    5.71
  -2   6 -16   49.67    3.90
   2  -5 -16   54.30    4.01
   2  -5 -16   55.21    4.08
   2  -5 -15   49.78    5.07
   2  -5 -15   43.79    4.81
   2  -5 -15   39.81    3.81
   2  -5 -14   22.03    3.75
   2  -5 -14   13.08    3.39
   2  -5 -14   15.60    3.44
   2  -5 -13  108.11    7.67
   2  -5 -13   99.74    7.89
   2  -5 -13  104.13    7.58
   2  -5 -13  105.20    7.46
   2  -5 -12  535.43   28.47
   2  -5 -12  584.60   28.25
   2  -5 -11   -1.04    4.42
   2  -5 -11    1.05    3.99
   2  -5 -11   -0.28    3.60
   2  -5 -10   90.21    6.79
   2  -5 -10   82.16    5.97
   2  -5 -10   90.12   10.92
   2  -5 -10   76.06   10.35
   2  -5 -10   79.24    5.93
   2  -5 -10   82.59    6.39
   2  -5  -9  206.67   11.61
   2  -5  -9  206.27   17.10
   2  -5  -9  233.48   17.71
   2  -5  -9  200.43   11.51
   2  -5  -9  197.32   11.55
   2  -5  -9  189.40   11.87
   2  -5  -8  157.37    9.07
   2  -5  -8  172.46   14.24
   2  -5  -8  168.53   14.26
   2  -5  -8  154.76    9.02
   2  -5  -8  147.01    9.11
   2  -5  -8  154.74    9.39
   2  -5  -7    4.30    1.75
   2  -5  -7    0.21    1.96
   2  -5  -7    0.69    3.27
   2  -5  -7   -0.70    3.12
   2  -5  -7    1.51    1.91
   2  -5  -7    0.19    1.76
   2  -5  -7    1.27    2.03
   2  -5  -6   38.61    3.54
   2  -5  -6   46.29    6.26
   2  -5  -6   37.37    5.72
   2  -5  -6   31.87    4.87
   2  -5  -6   39.82    3.57
   2  -5  -6   39.31    3.52
  -2   5   6   29.43    4.32
   2  -5  -5   19.27    3.87
   2  -5  -5   15.64    3.77
  -2   5   5   14.68    2.99
   2  -5  -5   14.28    2.02
   2  -5  -5   15.12    3.86
   2  -5  -5   13.61    1.95
   2  -5  -4  167.16   10.85
   2  -5  -4  162.75   10.84
  -2   5   4  158.89    9.71
   2  -5  -4  156.79   12.03
   2  -5  -4  146.32    8.38
   2  -5  -3  314.44   17.08
   2  -5  -3  309.63   17.04
  -2   5   3  304.50   16.19
   2  -5  -3  311.16   19.65
   2  -5  -2    4.01    2.21
   2  -5  -2    5.94    2.11
  -2   5   2    4.27    1.74
   2  -5  -2    5.64    4.05
   2  -5  -1 1531.89   71.67
   2  -5  -1 1548.82   71.70
  -2   5   1 1601.05   72.03
   2  -5  -1 1545.99   76.42
   2  -5   0    3.46    0.90
   2  -5   0    3.89    0.86
   2  -5   1  287.46   19.28
   2  -5   1  312.04   18.16
   2  -5   2  897.01   48.49
   2  -5   2  985.77   47.74
   2  -5   3 1311.30   65.16
   2  -5   3 1285.30   60.19
   2  -5   3 1400.77   64.67
   2  -5   4   17.83    4.67
   2  -5   5   56.14    3.97
   2  -5   5   53.03    4.06
   2  -5   5   58.70    6.79
   2  -5   6  370.78   22.51
   2  -5   6  316.70   20.11
   2  -5   7  152.50   13.48
   2  -5   7  151.36   11.11
  -2   5  -8   39.61    3.84
   2  -5   8   34.90    7.19
   2  -5   8   38.07    3.58
   2  -5   9   38.44    7.63
  -2   5  -9   28.09    3.67
   2  -5  10  468.70   30.17
  -2   5 -10  425.82   22.92
   2  -5  10  454.35   22.34
  -2   5 -11  324.21   18.18
   2  -5  11  355.49   17.73
  -2   5 -12  142.66    9.14
   2  -5  12  138.10    8.09
  -2   5 -13   50.51    5.27
  -2   5 -13   51.24    5.92
  -2   5 -14  109.32    7.45
  -2   5 -14   97.91    7.23
  -2   5 -15   33.92    3.95
  -2   5 -15   39.40    4.22
  -2   5 -16    8.90    2.58
  -2   5 -16    7.13    3.49
  -2   5 -17   35.83    3.22
   2  -4 -16   69.30    5.03
   2  -4 -15   82.05    5.62
   2  -4 -15   89.97    6.20
   2  -4 -14    7.72    3.06
  -2   4  14    5.37    2.18
   2  -4 -14   13.29    3.66
   2  -4 -13    3.39    4.08
   2  -4 -13    9.36    4.19
   2  -4 -13    9.44    4.16
   2  -4 -12  114.43    7.36
   2  -4 -12  108.70   12.83
   2  -4 -12  117.39   13.22
   2  -4 -12  123.48    8.43
   2  -4 -12  121.41    8.90
   2  -4 -11  395.69   20.00
   2  -4 -11  409.63   26.96
   2  -4 -11  372.77   19.18
   2  -4 -10   15.87    2.84
   2  -4 -10   22.71    6.54
   2  -4 -10   11.72    5.99
   2  -4 -10   19.80    3.98
   2  -4 -10   13.79    3.67
   2  -4  -9   17.71    2.55
   2  -4  -9   20.89    2.61
   2  -4  -9   23.55    6.98
   2  -4  -9   15.89    6.05
   2  -4  -9   17.87    2.54
   2  -4  -9   16.97    3.30
   2  -4  -9   17.11    2.84
   2  -4  -8  264.17   13.49
   2  -4  -8  272.54   13.61
   2  -4  -8  258.06   13.50
   2  -4  -8  277.63   18.68
   2  -4  -8  263.01   18.39
   2  -4  -8  239.77   13.93
   2  -4  -8  260.60   13.77
   2  -4  -7  404.81   23.28
   2  -4  -7  383.42   22.89
   2  -4  -7  358.45   18.75
   2  -4  -7  375.67   18.75
   2  -4  -6  267.00   16.45
   2  -4  -6  320.63   18.54
   2  -4  -6  294.65   18.13
   2  -4  -5 1565.81   74.34
   2  -4  -5 1509.41   74.48
   2  -4  -5 1588.39   74.71
   2  -4  -4  291.22   17.21
   2  -4  -4  295.91   16.40
   2  -4  -4  265.07   16.10
   2  -4  -3 1101.07   52.58
   2  -4  -3 1071.75   52.52
   2  -4  -3 1149.32   54.66
  -2   4   3 1110.52   51.66
   2  -4  -2  668.99   32.96
   2  -4  -2  680.97   32.97
   2  -4  -2  736.20   36.05
  -2   4   2  688.04   32.36
   2  -4  -1  371.60   17.38
   2  -4  -1  360.30   17.34
  -2   4   1  334.93   17.20
   2  -4   0 4479.72  206.51
   2  -4   0 4533.92  206.51
   2  -4   0 5663.76  212.48
   2  -4   0 5762.25  210.55
   2  -4   1   32.42    5.29
   2  -4   1   36.09    4.74
   2  -4   2  269.80   16.88
   2  -4   2  274.43   16.21
   2  -4   3  169.20   12.15
   2  -4   3  159.05   11.55
  -2   4  -4  193.31   10.65
  -2   4  -4  200.55   10.70
   2  -4   5  198.40   12.62
  -2   4  -5  175.44   10.51
  -2   4  -5  182.74   10.61
  -2   4  -6  374.34   21.12
  -2   4  -6  388.01   21.23
   2  -4   6  418.11   22.24
   2  -4   7   29.38    6.06
  -2   4  -7   21.92    3.80
  -2   4  -7   22.10    3.71
   2  -4   7   17.64    2.67
  -2   4  -8  352.38   22.26
  -2   4  -8  385.96   22.64
   2  -4   8  411.61   20.16
  -2   4  -8  395.39   19.97
   2  -4   9   -0.96    4.63
  -2   4  -9    0.60    2.83
  -2   4  -9   -1.20    2.92
   2  -4   9    4.69    2.28
  -2   4  -9    1.37    2.20
   2  -4  10    4.10    2.11
  -2   4 -10    4.37    3.58
   2  -4  11  485.45   23.64
  -2   4 -11  492.52   24.52
  -2   4 -11  449.67   24.28
   2  -4  12   45.85    4.28
  -2   4 -12   56.11    5.46
  -2   4 -12   58.21    5.74
  -2   4 -13   10.54    3.41
  -2   4 -13   12.42    4.12
  -2   4 -14   65.95    5.77
  -2   4 -14   72.94    6.19
   2  -4  15  118.83    7.71
  -2   4 -15  121.27    8.03
   2  -4  16   11.72    2.15
  -2   4 -16   19.42    3.93
  -2   4 -16   18.60    3.04
  -2   4 -17   19.16    2.64
  -2   4 -17   12.41    2.10
   2  -3 -16  253.06   13.54
   2  -3 -16  250.03   13.11
   2  -3 -15   43.82    4.79
   2  -3 -15   37.65    3.82
  -2   3  15   33.37    3.52
   2  -3 -15   49.75    4.62
   2  -3 -14    2.03    2.40
   2  -3 -14    8.66    3.56
   2  -3 -14    8.13    2.62
   2  -3 -13   96.56    6.72
   2  -3 -13  111.87    7.95
   2  -3 -13  110.45   12.55
   2  -3 -13  104.64    7.29
   2  -3 -13   89.90    6.56
   2  -3 -13  108.78    8.47
   2  -3 -12  232.63   12.75
   2  -3 -12  227.36   19.45
   2  -3 -12  216.04   18.94
   2  -3 -12  236.83   13.16
   2  -3 -12  211.81   12.47
   2  -3 -12  248.77   13.90
   2  -3 -11    2.30    2.49
   2  -3 -11   10.60    5.79
   2  -3 -11   -1.05    5.28
   2  -3 -11    6.03    3.18
   2  -3 -11    2.75    3.51
   2  -3 -11    1.71    2.72
   2  -3 -10    7.51    2.57
   2  -3 -10   18.25    7.04
   2  -3 -10   18.06    7.02
   2  -3 -10   18.99    4.32
   2  -3 -10   15.62    2.71
   2  -3  -9   44.55    3.88
   2  -3  -9   40.73    7.41
   2  -3  -9   44.02    4.16
   2  -3  -9   43.69    3.74
   2  -3  -9   45.03    8.29
   2  -3  -8    6.05    3.94
   2  -3  -8    2.58    2.11
   2  -3  -8    0.19    1.92
   2  -3  -8    2.17    3.58
   2  -3  -8    1.43    4.13
   2  -3  -7  202.15   14.52
   2  -3  -7  196.60   14.44
   2  -3  -7  211.28   15.62
   2  -3  -6   35.49    5.46
   2  -3  -6   33.51    5.49
   2  -3  -6   36.86    3.94
   2  -3  -6   36.55    6.09
   2  -3  -5  177.87   10.56
   2  -3  -5  183.30   11.55
   2  -3  -5  174.11   11.44
  -2   3   5  151.49    8.75
   2  -3  -4  367.81   16.56
   2  -3  -4  370.89   16.42
   2  -3  -4  362.00   16.41
   2  -3  -3 4042.99  184.98
   2  -3  -3 4006.43  183.91
   2  -3  -3 4035.35  183.88
   2  -3  -2 4519.63  206.39
   2  -3  -2 4524.70  206.43
   2  -3  -2 4688.92  208.48
  -2   3   2 4531.32  205.55
   2  -3  -1 9881.09  438.76
   2  -3  -1 9848.07  438.74
  -2   3   1 9556.18  438.28
   2  -3   0 1283.03   62.66
   2  -3   0 1320.82   61.32
   2  -3   1  636.39   32.14
   2  -3   1  621.38   31.09
   2  -3   2  513.49   27.15
   2  -3   2  526.02   26.80
  -2   3  -3   80.63    4.95
  -2   3  -3   81.84    4.97
   2  -3   4   26.53    4.10
  -2   3  -4   25.81    3.03
  -2   3  -4   22.75    2.86
  -2   3  -5  477.01   24.86
  -2   3  -5  455.06   24.74
   2  -3   5  505.01   25.60
   2  -3   5  549.67   27.87
   2  -3   5  506.93   24.02
  -2   3  -6 1218.55   60.78
  -2   3  -6 1289.65   60.97
   2  -3   6 1273.40   60.23
   2  -3   6 1425.50   64.02
   2  -3   6 1249.92   59.21
  -2   3  -7  441.87   24.17
  -2   3  -7  406.61   23.90
   2  -3   8    5.61    2.07
  -2   3  -8    1.64    3.12
  -2   3  -8    2.70    3.26
   2  -3   8   11.41    2.91
   2  -3   8    4.83    4.46
  -2   3  -8    5.09    2.43
  -2   3  -9   15.39    2.98
  -2   3  -9   12.27    3.87
  -2   3  -9   24.33    4.86
   2  -3   9   18.47    2.56
   2  -3   9   20.11    3.01
   2  -3  10    3.24    1.92
  -2   3 -10    0.74    4.74
  -2   3 -10   -0.74    4.99
   2  -3  10    4.74    3.91
  -2   3 -10    6.92    4.17
  -2   3 -10    5.14    2.75
  -2   3 -11    2.46    4.54
   2  -3  11    0.39    2.17
  -2   3 -11    3.25    5.40
  -2   3 -11    0.28    3.40
  -2   3 -11    1.98    2.74
  -2   3 -11    7.62    3.51
   2  -3  11    1.35    3.16
  -2   3 -12   51.87    5.59
  -2   3 -12   52.96    5.48
  -2   3 -12   46.98    4.83
  -2   3 -13   -0.88    3.77
  -2   3 -13    1.20    3.12
   2  -3  13   -2.28    4.33
  -2   3 -14  132.32    9.03
  -2   3 -14  144.74    9.34
   2  -3  15    3.91    2.26
  -2   3 -15    6.18    2.69
  -2   3 -15    9.67    3.32
   2  -3  16   11.36    2.26
  -2   3 -16   12.66    2.77
  -2   3 -16   16.61    3.75
  -2   3 -17   55.71    3.59
  -2   3 -17   28.57    2.74
   2  -2 -17    5.84    2.14
   2  -2 -16   43.79    4.26
  -2   2  16   40.07    3.64
   2  -2 -16   51.63    4.87
   2  -2 -15  131.26    8.09
   2  -2 -15  150.46    8.82
   2  -2 -15  132.89    8.09
   2  -2 -15  152.86    9.27
   2  -2 -14   18.56    4.28
   2  -2 -14   15.36    3.35
   2  -2 -14   20.53    4.53
   2  -2 -14   15.53    3.49
   2  -2 -14   13.82    3.21
   2  -2 -14   14.49    3.92
   2  -2 -13  210.37   12.09
   2  -2 -13  190.28   11.49
   2  -2 -13  220.89   12.47
   2  -2 -13  198.55   11.47
   2  -2 -13  189.19   11.39
   2  -2 -12   26.68    3.80
   2  -2 -12   26.05    4.65
   2  -2 -12   27.66    4.03
   2  -2 -12   28.68    4.48
   2  -2 -12   26.01    7.91
   2  -2 -12   28.88    3.87
   2  -2 -11  279.20   15.92
   2  -2 -11  292.06   15.44
   2  -2 -11  283.91   15.52
   2  -2 -11  302.23   16.06
   2  -2 -11  334.86   24.08
   2  -2 -11  268.62   15.93
   2  -2 -10   34.72    3.72
   2  -2 -10   34.61    3.70
   2  -2 -10   48.46    8.34
   2  -2 -10   35.68    4.24
   2  -2 -10   34.41    3.82
   2  -2 -10   43.45    4.67
   2  -2  -9  349.22   17.42
   2  -2  -9  336.98   17.20
   2  -2  -9  347.13   23.71
   2  -2  -9  331.73   17.76
   2  -2  -8    7.45    4.72
   2  -2  -8   -0.21    1.91
   2  -2  -8    1.38    3.58
   2  -2  -8    2.04    3.30
   2  -2  -7   37.21    6.53
   2  -2  -7   38.02    3.52
   2  -2  -7   39.20    5.93
   2  -2  -7   40.95    6.00
   2  -2  -6  677.81   33.55
   2  -2  -6  731.57   37.60
   2  -2  -6  718.15   37.38
   2  -2  -6  724.52   33.84
   2  -2  -6  746.16   38.14
   2  -2  -5 2519.78  118.43
   2  -2  -5 2457.48  118.29
   2  -2  -5 2613.37  116.75
   2  -2  -5 2514.93  119.50
   2  -2  -4 1426.64   68.59
   2  -2  -4 1438.17   68.66
   2  -2  -4 1479.80   68.08
   2  -2  -4 1474.64   69.77
   2  -2  -3 1655.90   73.73
   2  -2  -3 1555.21   73.87
   2  -2  -3 1547.99   73.54
   2  -2  -3 1572.56   73.62
   2  -2  -2  339.01   17.62
   2  -2  -2  339.82   17.27
   2  -2  -2  317.33   16.51
   2  -2  -2  333.27   16.59
   2  -2  -1 7184.98  321.59
   2  -2  -1 7121.60  321.59
   2  -2  -1 7039.90  321.87
   2  -2   0   43.75    4.65
   2  -2   0   45.67    3.74
   2  -2   1   66.11    5.24
   2  -2   1   64.37    5.53
   2  -2   1   59.15    4.91
  -2   2  -2   73.10    4.55
  -2   2  -2   74.94    4.57
   2  -2   2   93.96    6.21
   2  -2   2   97.30    6.62
   2  -2   2   93.54    6.58
   2  -2   2   93.82    5.59
  -2   2  -3 1236.13   59.86
  -2   2  -3 1205.00   59.81
   2  -2   3 1332.75   61.06
   2  -2   3 1431.45   60.95
   2  -2   3 1356.43   60.24
  -2   2  -4 2305.60  108.42
  -2   2  -4 2255.37  108.41
   2  -2   4 2451.37  108.78
   2  -2   4 2493.78  110.50
  -2   2  -5  819.54   41.21
  -2   2  -5  852.44   41.35
   2  -2   5  841.88   40.49
   2  -2   5  907.63   43.41
   2  -2   6  833.59   40.63
  -2   2  -6  933.05   43.56
  -2   2  -6  893.28   43.42
   2  -2   6  863.76   41.32
   2  -2   7  350.98   17.89
  -2   2  -7  369.03   21.04
  -2   2  -7  381.74   21.17
  -2   2  -8   91.82    8.95
   2  -2   8   96.15    5.97
  -2   2  -8  102.19    9.18
   2  -2   8   97.62    6.25
  -2   2  -9   33.76    5.88
   2  -2   9   33.97    3.31
  -2   2  -9   38.90    6.15
  -2   2  -9   40.40    3.72
   2  -2   9   42.52    3.95
  -2   2  -9   39.36    3.98
  -2   2  -9   35.46    4.00
  -2   2 -10   40.03    9.37
   2  -2  10   43.78    3.70
  -2   2 -10   62.18   10.15
   2  -2  10   46.17    7.06
  -2   2 -10   37.84    3.89
  -2   2 -10   44.26    4.47
  -2   2 -10   44.61    4.56
  -2   2 -11  115.95   12.74
  -2   2 -11   83.00   11.40
   2  -2  11  121.96    8.03
  -2   2 -11  105.89    7.77
  -2   2 -11  112.21    8.02
  -2   2 -11  115.82    7.96
  -2   2 -12  164.80   15.88
   2  -2  12  183.94   17.78
  -2   2 -12  186.26   16.45
  -2   2 -12  213.20   12.48
  -2   2 -12  225.64   12.56
   2  -2  12  210.55   12.15
  -2   2 -12  198.79   11.77
  -2   2 -13   27.12    4.63
  -2   2 -13   23.83    3.74
  -2   2 -13   33.15    4.51
  -2   2 -14    6.47    3.40
  -2   2 -14    3.41    2.92
  -2   2 -14    9.77    3.79
   2  -2  15   28.00    3.55
  -2   2 -15   25.11    3.92
  -2   2 -15   29.22    3.78
  -2   2 -16    4.42    2.16
  -2   2 -16    2.06    2.23
   2  -2  16    1.74    1.88
   2  -1 -16   52.45    4.33
   2  -1 -16   69.09    5.45
   2  -1 -16   62.41    4.42
   2  -1 -16   56.61    4.78
   2  -1 -15    5.77    3.59
   2  -1 -15    3.54    2.44
   2  -1 -15    5.30    3.11
   2  -1 -15    6.94    3.14
   2  -1 -15    1.68    2.46
   2  -1 -14   45.20    5.97
   2  -1 -14   40.67    5.36
   2  -1 -14   51.69    5.01
   2  -1 -14   43.69    4.82
   2  -1 -14   47.14    5.37
   2  -1 -13   65.70    5.92
   2  -1 -13   66.88    5.59
   2  -1 -13   72.82    6.66
   2  -1 -13   49.62   10.12
   2  -1 -13   73.19   11.52
   2  -1 -13   81.51    6.45
   2  -1 -13   64.26    5.74
   2  -1 -13   85.26   11.99
   2  -1 -13   74.45    6.50
   2  -1 -12  182.27   11.22
   2  -1 -12  188.19   11.03
   2  -1 -12  203.06   11.93
   2  -1 -12  201.18   17.68
   2  -1 -12  191.88   17.35
   2  -1 -12  187.15   11.30
   2  -1 -12  192.03   11.41
   2  -1 -12  183.20   18.12
   2  -1 -12  198.40   11.92
   2  -1 -11 1865.88   89.28
   2  -1 -11 1920.75   90.15
   2  -1 -11 1921.61   89.52
   2  -1 -11 2024.42   97.61
   2  -1 -11 1940.89   97.16
   2  -1 -11 1964.04   99.09
   2  -1 -11 2014.02   90.13
   2  -1 -10   14.00    2.76
   2  -1 -10   24.85    3.51
   2  -1 -10   13.85    2.86
   2  -1 -10   21.49    5.89
   2  -1 -10   22.61    6.19
   2  -1 -10   18.39    6.79
   2  -1 -10   16.73    3.49
   2  -1  -9  678.53   32.59
   2  -1  -9  678.55   32.68
   2  -1  -9  683.87   33.15
   2  -1  -9  652.37   39.26
   2  -1  -9  698.76   33.09
   2  -1  -8  712.13   38.80
   2  -1  -8  678.98   32.78
   2  -1  -7   -0.67    3.61
   2  -1  -7    0.63    1.50
   2  -1  -7    0.55    2.82
   2  -1  -6  159.91   11.97
   2  -1  -6  169.12   12.66
   2  -1  -5 1564.29   74.58
   2  -1  -5 1570.15   72.32
   2  -1  -5 1554.79   75.17
   2  -1  -4  845.42   42.65
   2  -1  -4  873.07   42.75
   2  -1  -4  888.70   43.27
   2  -1  -4  904.89   41.58
   2  -1  -4  886.03   41.78
   2  -1  -4  889.68   43.66
   2  -1  -3  330.52   17.20
   2  -1  -3  325.61   17.19
   2  -1  -3  338.68   16.78
   2  -1  -3  343.81   16.95
   2  -1  -3  312.11   17.85
   2  -1  -2 3035.46  138.97
   2  -1  -2 3078.91  139.21
   2  -1  -2 3055.86  138.86
   2  -1  -2 3024.10  138.86
   2  -1  -1 7312.32  313.68
   2  -1  -1 7310.53  313.70
   2  -1  -1 6806.85  313.27
   2  -1  -1 6727.24  312.99
   2  -1   0   65.50    4.00
   2  -1   0   58.93    4.70
   2  -1   0   59.53    3.95
   2  -1   1  286.93   15.13
   2  -1   1  290.35   14.89
   2  -1   1  298.87   14.93
   2  -1   1  289.33   14.97
   2  -1   2 1700.18   82.11
   2  -1   2 1855.03   81.99
   2  -1   3 6930.14  277.37
   2  -1   3 5510.00  276.77
   2  -1   4  269.77   13.28
   2  -1   4  234.45   13.09
   2  -1   4  251.94   15.38
   2  -1   5    1.00    1.38
  -2   1  -5    1.66    2.12
  -2   1  -5    1.66    2.42
  -2   1  -6 2355.10  109.22
  -2   1  -6 2298.49  109.13
  -2   1  -7    3.57    3.21
   2  -1   7   -0.39    1.38
  -2   1  -7    1.01    3.14
  -2   1  -8   86.18    5.93
   2  -1   8   86.73    5.48
  -2   1  -8   89.83    8.95
  -2   1  -8   92.25    9.07
   2  -1   8   83.76    5.68
  -2   1  -9  127.61    8.29
  -2   1  -9  125.60   11.45
   2  -1   9  131.45    7.71
  -2   1  -9  149.72   12.10
   2  -1   9  142.31    8.14
  -2   1 -10    0.82    7.94
  -2   1 -10   -2.48    8.33
   2  -1  10    3.16    4.49
  -2   1 -10    0.76    2.30
  -2   1 -10    0.51    2.51
  -2   1 -11    2.13    4.60
   2  -1  11    1.73    3.09
   2  -1  11    6.37    5.24
  -2   1 -11    1.43    2.77
  -2   1 -11   -0.92    6.66
  -2   1 -11    5.46    6.30
  -2   1 -12  227.93   13.08
   2  -1  12  233.24   13.20
  -2   1 -12  267.63   13.95
   2  -1  12  204.77   18.69
  -2   1 -12  191.61   17.71
  -2   1 -12  218.90   18.37
   2  -1  13    4.33    3.08
  -2   1 -13    6.89    3.16
  -2   1 -13    2.51    4.62
   2  -1  13    1.10    4.04
  -2   1 -13    3.90    4.91
  -2   1 -13    0.97    4.59
  -2   1 -13    2.46    3.01
  -2   1 -14  154.35    9.71
  -2   1 -14  144.49    9.33
  -2   1 -15   17.80    3.33
  -2   1 -15   20.41    3.23
  -2   1 -16   37.34    4.12
  -2   1 -16   30.26    3.43
  -2   1 -16   28.48    2.87
  -2   1 -17   55.67    3.88
   2   0 -17    0.35    2.12
   2   0 -17    5.18    2.45
  -2   0  17    0.15    2.16
   2   0 -16   13.75    3.74
   2   0 -16    6.54    2.58
   2   0 -16   13.01    2.90
   2   0 -16   10.01    2.60
   2   0 -16    7.95    2.75
   2   0 -15   44.83    5.48
   2   0 -15   46.06    4.64
   2   0 -15   40.44    4.80
   2   0 -15   44.96    4.61
   2   0 -15   39.58    4.41
   2   0 -14   10.56    4.58
   2   0 -14    1.68    3.33
   2   0 -14    5.31    3.35
   2   0 -14    4.25    3.42
   2   0 -14    6.50    3.70
   2   0 -13  418.15   21.00
   2   0 -13  389.76   21.25
   2   0 -13  385.11   27.72
   2   0 -13  374.68   27.62
   2   0 -13  425.31   21.06
   2   0 -13  392.24   20.63
   2   0 -13  330.82   28.08
   2   0 -13  400.30   21.25
   2   0 -12   13.23    3.64
   2   0 -12   17.79    4.31
   2   0 -12   24.09    7.62
   2   0 -12   14.36    6.18
   2   0 -12   25.12    4.18
   2   0 -12   19.84    7.16
   2   0 -12   19.06    3.73
   2   0 -11   77.58    6.43
   2   0 -11   67.39    5.37
   2   0 -11   76.39    6.34
   2   0 -11   85.62   10.83
   2   0 -11   83.84   10.74
   2   0 -11   80.30    6.89
   2   0 -11   77.34   11.37
   2   0 -11   83.81    6.59
   2   0 -10  696.20   34.67
   2   0 -10  704.87   35.26
   2   0 -10  708.40   35.51
   2   0 -10  738.74   35.18
   2   0 -10  765.28   41.61
   2   0 -10  773.17   41.24
   2   0 -10  779.33   41.66
   2   0 -10  756.01   43.01
   2   0 -10  771.26   35.46
   2   0  -9   -1.60    2.24
   2   0  -9   -0.74    3.37
   2   0  -9    4.58    3.84
   2   0  -9    1.51    4.31
   2   0  -9   -0.97    2.03
   2   0  -9    1.84    4.00
   2   0  -9    0.62    2.07
   2   0  -9    0.21    2.11
   2   0  -8  395.74   24.03
   2   0  -8  374.14   22.52
   2   0  -8  393.05   22.86
   2   0  -8  388.64   22.78
   2   0  -8  354.87   18.31
   2   0  -8  355.07   18.23
   2   0  -7   37.82    6.28
   2   0  -7   28.29    5.11
   2   0  -7   27.50    4.98
   2   0  -7   25.06    4.71
   2   0  -7   24.24    2.69
   2   0  -7   27.08    2.92
   2   0  -6   22.63    5.68
   2   0  -6   14.68    4.85
   2   0  -6   18.96    4.71
   2   0  -6   23.34    5.28
   2   0  -6    7.94    1.72
   2   0  -5 1211.86   56.68
   2   0  -5 1166.53   56.13
   2   0  -5 1135.22   53.39
   2   0  -4  936.06   42.94
  -2   0   4  813.32   40.50
   2   0  -4  958.56   42.84
   2   0  -4  869.48   40.70
  -2   0   3    4.95    1.24
   2   0  -3    5.66    2.45
   2   0  -3    6.14    1.93
   2   0  -3    3.61    2.08
  -2   0   2  876.98   40.73
   2   0  -2  922.75   42.49
   2   0  -2  979.85   42.25
   2   0  -2  852.58   41.77
   2   0  -1   44.54    3.70
   2   0  -1   39.65    2.76
   2   0  -1   41.87    3.15
   2   0  -1   44.09    3.33
   2   0  -1   37.34    3.22
   2   0   0 2522.95  115.11
   2   0   0 2514.13  115.29
   2   0   1   55.89    4.26
   2   0   1   51.28    4.05
   2   0   2 2235.09  104.29
   2   0   2 2338.14  104.64
   2   0   3 3858.12  175.26
   2   0   4    1.72    1.37
   2   0   5  159.64    8.40
  -2   0  -6 2872.86  126.65
  -2   0  -6 2694.30  126.34
  -2   0  -6 2657.31  122.97
  -2   0  -7  119.37   10.00
  -2   0  -7  121.41   10.14
  -2   0  -7  119.53    7.17
  -2   0  -8  110.89   10.63
  -2   0  -8  128.62   10.94
  -2   0  -8  117.59    7.47
  -2   0  -8  111.00    7.25
  -2   0  -9   31.26    5.96
  -2   0  -9   32.40    6.19
  -2   0  -9   27.03    3.29
  -2   0  -9   35.89    3.76
  -2   0 -10   13.09    4.65
  -2   0 -10   11.17    5.91
  -2   0 -10   10.46    5.82
  -2   0 -10    8.06    2.48
   2   0  10   14.65    5.83
   2   0  10    5.74    4.47
  -2   0 -10    9.73    2.90
  -2   0 -11   75.89    6.64
  -2   0 -11   83.10   10.88
  -2   0 -11   92.76   11.33
   2   0  11   86.90    6.42
   2   0  11   73.09   10.40
  -2   0 -11   82.95    6.64
  -2   0 -12   58.42    5.69
  -2   0 -12   43.41    8.44
  -2   0 -12   48.96    8.84
  -2   0 -12   54.62    5.33
   2   0  12   59.63    5.34
   2   0  12   41.06    7.92
  -2   0 -12   53.24    9.51
  -2   0 -12   52.69    5.51
  -2   0 -13   28.60    4.63
  -2   0 -13   18.06    6.30
  -2   0 -13   24.32    6.79
   2   0  13   27.91    3.98
  -2   0 -13   29.00    4.22
  -2   0 -13   24.95    6.89
   2   0  13   37.63    7.47
  -2   0 -13   27.56    4.31
  -2   0 -14    4.75    3.37
   2   0  14    6.06    2.97
  -2   0 -14    7.00    3.39
  -2   0 -14    3.98    3.09
  -2   0 -15  225.30   12.54
   2   0  15  263.42   13.18
  -2   0 -15  258.59   13.10
  -2   0 -15  245.42   13.18
  -2   0 -15  207.47   12.20
   2   0  16  166.36    9.16
  -2   0 -16  165.51    9.18
  -2   0 -16  153.62    9.12
  -2   0 -17   16.75    2.10
   2   1 -17   69.80    5.02
   2   1 -17   61.13    4.82
   2   1 -17   70.03    4.96
   2   1 -16   48.34    4.38
   2   1 -16   45.10    4.44
   2   1 -16   40.58    4.13
   2   1 -15    6.35    3.99
   2   1 -15    1.35    3.06
   2   1 -15    1.97    2.83
   2   1 -15    1.99    2.99
   2   1 -15    2.47    2.90
   2   1 -14   28.71    4.59
   2   1 -14   28.08    5.18
   2   1 -14   11.28    5.86
   2   1 -14   24.60    6.96
   2   1 -14   22.78    3.89
   2   1 -14   24.00    4.24
   2   1 -14   16.42    6.44
   2   1 -14   16.63    3.90
   2   1 -13  212.97   12.38
   2   1 -13  204.79   12.70
   2   1 -13  229.37   19.17
   2   1 -13  195.87   17.86
   2   1 -13  203.29   11.91
   2   1 -13  197.10   19.22
   2   1 -13  201.09   12.31
   2   1 -12   48.19    5.21
   2   1 -12   46.86    5.57
   2   1 -12   36.08    8.36
   2   1 -12   48.74    9.31
   2   1 -12   44.05    4.87
   2   1 -12   27.78    8.49
   2   1 -12   49.08    5.04
   2   1 -11   46.67    5.09
   2   1 -11   28.64    4.02
   2   1 -11   24.90    6.49
   2   1 -11   30.60    7.39
   2   1 -11   35.94    7.26
   2   1 -11   50.10    7.24
   2   1 -11   37.30    8.01
   2   1 -11   39.29    4.40
   2   1 -10  718.69   34.18
   2   1 -10  697.69   34.25
   2   1 -10  684.80   39.88
   2   1 -10  714.08   40.01
   2   1 -10  769.19   40.76
   2   1 -10  670.76   33.76
   2   1 -10  733.79   42.00
   2   1 -10  710.39   34.19
   2   1 -10  717.45   34.23
   2   1  -9    1.39    1.92
   2   1  -9    1.25    1.99
   2   1  -9    0.35    1.85
   2   1  -9   -1.82    4.33
   2   1  -9    0.77    3.88
   2   1  -9    0.76    3.94
   2   1  -9    0.75    3.91
   2   1  -9    1.57    1.90
   2   1  -9    4.16    2.02
   2   1  -8   93.00    9.07
   2   1  -8   82.78    8.74
   2   1  -8   88.68    9.06
   2   1  -8   73.61    5.41
   2   1  -8   81.08    5.33
  -2  -1   7  153.72   10.70
   2   1  -7  158.78   12.31
   2   1  -7  172.66   12.27
   2   1  -7  166.17   12.08
   2   1  -7  163.80    8.72
   2   1  -7  158.60    8.82
  -2  -1   6  695.65   35.45
   2   1  -6  776.75   37.15
   2   1  -6  743.15   36.99
   2   1  -6  797.65   37.81
   2   1  -6  689.59   33.72
  -2  -1   5  519.83   26.79
   2   1  -5  560.49   28.36
   2   1  -5  573.08   28.44
   2   1  -5  532.90   26.04
  -2  -1   4  195.26   10.85
   2   1  -4  202.01   11.78
   2   1  -4  204.04   11.83
   2   1  -4  188.08   10.63
  -2  -1   3   75.63    5.01
   2   1  -3   63.43    5.48
   2   1  -3   73.36    5.29
   2   1  -2 1851.33   86.87
   2   1  -2 1903.51   86.63
   2   1  -2 1906.53   86.98
   2   1  -1 4934.06  221.32
   2   1  -1 4587.02  221.01
   2   1  -1 5180.55  221.36
   2   1   0  460.72   22.36
   2   1   0  492.07   23.21
   2   1   1   28.98    3.40
   2   1   1   28.85    3.20
   2   1   2   17.45    2.99
   2   1   2   13.51    2.32
   2   1   3  856.67   41.18
   2   1   3  832.18   39.70
   2   1   4  348.13   17.85
  -2  -1  -4  287.40   14.58
   2   1   4  318.01   15.44
  -2  -1  -5 1217.43   59.12
   2   1   5 1411.53   62.95
   2   1   5 1320.62   59.23
  -2  -1  -6 2202.86  100.81
   2   1   6 2217.55  104.98
   2   1   7    7.63    3.54
  -2  -1  -7    5.15    1.98
  -2  -1  -7    7.69    3.99
  -2  -1  -7    5.94    3.88
  -2  -1  -8    8.59    2.35
   2   1   8    5.20    3.75
  -2  -1  -8   11.83    4.30
  -2  -1  -8    9.80    4.17
  -2  -1  -8    5.93    2.27
  -2  -1  -9  224.28   16.35
  -2  -1  -9  199.05   15.92
   2   1   9  178.54   15.19
  -2  -1  -9  192.03   11.21
  -2  -1  -9  187.82   10.80
  -2  -1  -9  194.01   11.13
  -2  -1 -10    1.00    3.19
  -2  -1 -10   -4.54    6.10
  -2  -1 -10    6.44    5.60
  -2  -1 -10    2.41    5.62
   2   1  10    5.70    4.42
  -2  -1 -10    1.64    2.49
  -2  -1 -11  194.72   12.51
  -2  -1 -11  229.37   12.89
   2   1  11  179.90   17.12
  -2  -1 -11  231.20   18.72
  -2  -1 -11  241.12   18.92
   2   1  11  222.83   12.41
  -2  -1 -11  209.64   18.59
  -2  -1 -11  241.78   13.17
  -2  -1 -12   60.29    5.72
  -2  -1 -12   33.39    7.74
  -2  -1 -12   59.07    9.34
   2   1  12   51.99    5.04
  -2  -1 -12   46.69    8.66
   2   1  12   62.17    9.34
  -2  -1 -12   57.85    5.66
  -2  -1 -13    1.78    3.33
   2   1  13    1.37    2.72
   2   1  13   -2.68    2.94
  -2  -1 -13    0.82    3.37
  -2  -1 -13    1.85    3.06
  -2  -1 -14   38.71    4.58
   2   1  14   46.68    4.34
   2   1  14   40.82    4.44
  -2  -1 -14   32.79    3.70
  -2  -1 -14   45.20    4.21
  -2  -1 -14   48.82    4.70
  -2  -1 -14   43.42    4.66
  -2  -1 -15    6.77    2.97
  -2  -1 -15    5.96    2.65
  -2  -1 -15    6.63    2.75
   2   1  15    7.61    2.50
   2   1  16    5.00    2.35
  -2  -1 -16    5.60    2.59
  -2  -1 -16    6.27    2.73
   2   2 -18   22.25    2.25
   2   2 -18   25.65    2.38
   2   2 -17    9.81    3.15
   2   2 -17    3.49    2.14
   2   2 -17    8.07    3.25
   2   2 -16   -4.55    2.69
   2   2 -16   -0.21    2.76
   2   2 -16   -0.44    2.43
   2   2 -15   32.58    4.46
   2   2 -15   33.60    4.22
   2   2 -14    7.66    4.69
   2   2 -14    1.10    5.34
   2   2 -14    1.11    5.06
   2   2 -14    0.84    2.77
   2   2 -14   -1.37    5.04
   2   2 -14    2.64    2.94
   2   2 -13   42.38    5.57
   2   2 -13   37.59    7.36
   2   2 -13   55.46    9.41
   2   2 -13   38.15    8.57
   2   2 -13   41.66    4.52
   2   2 -13   37.19    4.69
   2   2 -12  591.91   29.11
   2   2 -12  587.07   36.05
   2   2 -12  535.23   35.00
   2   2 -12  580.19   36.04
   2   2 -12  561.04   28.26
   2   2 -12  569.65   37.59
   2   2 -12  576.54   28.73
   2   2 -11  226.36   13.14
   2   2 -11  233.04   19.35
   2   2 -11  227.14   19.31
   2   2 -11  244.16   19.19
   2   2 -11  234.76   13.79
   2   2 -11  242.88   13.41
   2   2 -11  253.77   13.47
   2   2 -10  494.50   25.81
   2   2 -10  505.26   32.00
   2   2 -10  553.45   32.62
   2   2 -10  536.15   32.35
   2   2 -10  549.66   26.33
   2   2 -10  535.30   26.24
   2   2 -10  549.99   26.56
   2   2  -9   50.25    7.37
   2   2  -9   48.26    7.43
   2   2  -9   52.04    7.34
   2   2  -9   54.60    4.40
   2   2  -9   52.34    4.27
  -2  -2   9   62.05    6.93
   2   2  -9   50.29    4.51
  -2  -2   8    8.49    3.16
   2   2  -8   11.72    4.28
   2   2  -8    9.34    3.91
   2   2  -8   10.32    4.33
   2   2  -8   12.66    2.40
   2   2  -8   16.90    2.38
   2   2  -7    4.96    3.53
   2   2  -7    8.19    3.90
   2   2  -7    5.07    1.60
   2   2  -7    8.90    2.02
  -2  -2   7    9.49    3.22
   2   2  -7    6.63    1.57
  -2  -2   6  947.38   46.11
   2   2  -6  991.31   47.07
   2   2  -6  976.57   46.95
   2   2  -6  888.24   44.24
  -2  -2   5  739.15   35.59
   2   2  -5  731.93   36.20
   2   2  -5  730.91   36.20
   2   2  -5  680.18   34.56
  -2  -2   4 1970.86   90.29
   2   2  -4 1921.85   90.58
   2   2  -4 1918.14   90.56
   2   2  -3  711.38   34.69
   2   2  -3  701.86   34.63
   2   2  -2 3427.59  158.54
   2   2  -2 3535.64  158.50
   2   2  -1 4780.80  217.64
   2   2   0    9.07    2.33
   2   2   1   22.80    3.29
   2   2   1   20.37    1.57
   2   2   2 1409.61   66.44
   2   2   3  743.38   37.01
   2   2   4  610.11   29.62
   2   2   4  537.46   27.52
   2   2   5   70.55    7.00
   2   2   5   68.82    5.02
  -2  -2  -6  132.98    7.70
   2   2   6  150.74   11.28
   2   2   7   24.20    4.93
  -2  -2  -7   18.53    2.65
  -2  -2  -8  148.56    8.72
  -2  -2  -8  138.97    8.37
  -2  -2  -8  151.29    8.83
  -2  -2  -8  140.90   12.72
  -2  -2  -8  150.72   13.31
   2   2   8  108.15   11.83
  -2  -2  -9  368.71   19.32
  -2  -2  -9  360.34   18.90
   2   2   9  322.72   23.66
  -2  -2  -9  432.53   25.38
  -2  -2  -9  398.30   24.89
  -2  -2  -9  369.17   24.28
  -2  -2  -9  372.98   19.30
  -2  -2 -10    0.29    2.67
  -2  -2 -10    2.74    3.61
  -2  -2 -10    1.94    4.13
  -2  -2 -10    0.96    4.47
  -2  -2 -10   -1.99    3.31
   2   2  10   -2.80    3.77
  -2  -2 -10    0.96    4.39
  -2  -2 -10    0.85    2.65
  -2  -2 -11  165.20   10.08
  -2  -2 -11  161.59    9.89
  -2  -2 -11  171.11   15.69
  -2  -2 -11  161.41   15.22
   2   2  11  129.00   13.71
   2   2  11  141.48    9.27
  -2  -2 -11  155.63   14.89
  -2  -2 -11  163.72   10.20
  -2  -2 -12   15.45    4.16
   2   2  12   13.51    3.30
  -2  -2 -12    7.47    5.76
  -2  -2 -12   11.87    5.92
   2   2  12    7.86    3.37
  -2  -2 -12    7.03    3.32
  -2  -2 -12   23.10    4.03
   2   2  13  140.82    8.65
   2   2  13  150.41    9.26
  -2  -2 -13  153.19    9.16
  -2  -2 -13  150.08    9.44
   2   2  14  102.47    6.76
  -2  -2 -14  106.06    7.33
   2   2  14   98.23    7.25
  -2  -2 -14  117.86    7.33
  -2  -2 -14  109.51    7.57
  -2  -2 -15   75.63    4.94
   2   2  15   74.06    5.34
  -2  -2 -15   69.72    5.45
  -2  -2 -15   74.14    5.19
   2   2  16   27.19    2.93
  -2  -2 -16   28.74    3.44
   2   3 -18    2.10    1.77
   2   3 -18    1.33    1.74
   2   3 -17   16.32    2.50
   2   3 -16  123.84    7.77
   2   3 -15   37.54    4.48
   2   3 -15   29.47    3.99
   2   3 -14   33.10    5.28
   2   3 -14   31.23    4.20
   2   3 -13  460.75   23.99
   2   3 -13  473.08   23.78
   2   3 -13  478.16   23.63
   2   3 -13  417.49   29.71
   2   3 -13  400.48   29.55
   2   3 -13  408.67   29.72
   2   3 -12  141.22    9.70
   2   3 -12  119.11   13.85
   2   3 -12  140.91   14.63
   2   3 -12  106.62   13.23
   2   3 -12  132.42    9.30
   2   3 -12  152.02    9.22
   2   3 -12  151.33    9.31
   2   3 -11 2406.21  110.55
   2   3 -11 2437.66  110.82
   2   3 -11 2407.85  118.43
   2   3 -11 2402.74  117.85
   2   3 -11 2316.43  117.36
   2   3 -11 2221.49  109.70
   2   3 -11 2410.67  119.84
   2   3 -11 2449.18  110.43
   2   3 -11 2538.94  110.47
   2   3 -10   90.81    6.54
   2   3 -10   91.46    6.80
   2   3 -10  104.82   12.45
   2   3 -10   98.61   12.31
   2   3 -10   93.97   11.03
   2   3 -10   82.79    5.98
  -2  -3  10   96.95    9.59
   2   3 -10   95.02    6.39
   2   3 -10   92.27    6.42
   2   3  -9  314.25   17.77
   2   3  -9  357.50   22.85
   2   3  -9  323.26   22.29
   2   3  -9  349.11   17.83
  -2  -3   9  380.71   22.01
   2   3  -9  359.35   17.83
   2   3  -9  356.82   17.67
  -2  -3   8 1265.62   60.00
   2   3  -8 1224.40   60.78
   2   3  -8 1278.51   61.05
   2   3  -8 1153.98   55.76
   2   3  -7    6.84    3.56
   2   3  -7    5.17    3.67
   2   3  -7    4.88    1.99
  -2  -3   7    4.56    2.94
   2   3  -7    4.92    2.07
  -2  -3   6 2185.88  105.56
   2   3  -6 2290.85  106.05
   2   3  -6 2247.47  106.01
   2   3  -6 2239.89  102.28
  -2  -3   5 2927.43  138.70
   2   3  -5 3027.60  138.91
   2   3  -5 3011.15  138.94
  -2  -3   4  398.90   22.21
   2   3  -4  405.95   22.00
   2   3  -4  420.71   22.17
   2   3  -3  325.33   18.05
   2   3  -3  331.69   18.06
   2   3  -2 5602.57  258.76
   2   3  -2 5872.40  259.89
   2   3  -1 8395.49  380.86
   2   3   0  375.88   19.73
   2   3   0  368.42   19.62
   2   3   1 1998.36   93.07
   2   3   1 1990.24   92.86
  -2  -3  -2  136.41    7.24
   2   3   2  189.15   10.30
  -2  -3  -3  578.25   28.71
   2   3   3  643.82   30.97
   2   3   4   17.83    3.96
   2   3   5  616.50   30.15
  -2  -3  -5  572.14   26.22
  -2  -3  -6   54.58    6.20
  -2  -3  -6   62.13    4.50
   2   3   6   61.62    7.07
  -2  -3  -7  219.65   11.32
  -2  -3  -7  191.29   14.10
  -2  -3  -7  189.09   10.84
  -2  -3  -7  210.46   11.31
   2   3   7  206.08   14.95
  -2  -3  -8  238.49   13.05
  -2  -3  -8  214.19   16.22
  -2  -3  -8  233.44   13.08
   2   3   8  226.90   16.97
  -2  -3  -8  277.74   18.39
  -2  -3  -8  254.49   17.95
  -2  -3  -9  294.03   15.64
  -2  -3  -9  269.08   15.01
  -2  -3  -9  248.50   18.94
  -2  -3  -9  274.70   15.15
  -2  -3  -9  319.33   21.18
  -2  -3  -9  302.19   20.97
   2   3   9  223.73   18.61
  -2  -3 -10  469.83   23.67
  -2  -3 -10  451.05   23.05
  -2  -3 -10  471.74   23.26
  -2  -3 -10  467.31   23.58
  -2  -3 -10  464.87   29.83
  -2  -3 -10  418.68   29.03
   2   3  10  392.30   27.73
   2   3  10  444.20   23.30
  -2  -3 -11   17.78    3.68
  -2  -3 -11   14.63    3.91
  -2  -3 -11   13.53    3.22
  -2  -3 -11   13.57    3.59
  -2  -3 -11   14.95    6.03
   2   3  11    9.71    3.12
  -2  -3 -11   10.82    6.03
  -2  -3 -12  190.06   10.73
   2   3  12  190.35   10.89
  -2  -3 -12  195.79   11.26
  -2  -3 -12  186.82   11.53
  -2  -3 -12  187.89   11.69
  -2  -3 -12  193.04   17.13
  -2  -3 -12  164.93   16.27
   2   3  12  197.04   11.60
   2   3  13   25.64    3.76
  -2  -3 -13   21.96    3.67
  -2  -3 -13   29.77    4.16
   2   3  13   26.43    3.82
   2   3  14    4.02    2.33
  -2  -3 -14    1.05    2.87
   2   3  14    5.26    2.16
  -2  -3 -14    1.07    2.31
  -2  -3 -15    1.55    2.26
   2   3  15    6.77    2.14
  -2  -3 -15    5.78    3.01
  -2  -3 -16   27.61    2.75
   2   4 -17   37.96    4.02
   2   4 -17   39.51    4.00
   2   4 -17   35.65    4.03
   2   4 -16   17.91    3.30
   2   4 -16   16.54    2.73
   2   4 -16   22.83    3.71
   2   4 -15    4.15    3.13
   2   4 -15   -0.75    3.35
   2   4 -15    2.37    2.44
   2   4 -14   44.21    5.59
   2   4 -14   45.65    4.92
   2   4 -13   68.87    6.11
   2   4 -13   41.86    9.49
   2   4 -13   52.24    5.16
   2   4 -13   59.49    5.37
   2   4 -13   64.37    9.56
   2   4 -13   49.94    8.74
   2   4 -13   33.49    7.84
   2   4 -12  557.82   27.89
   2   4 -12  549.46   36.30
   2   4 -12  535.42   27.45
   2   4 -12  574.49   27.62
   2   4 -12  531.87   34.18
   2   4 -12  535.52   35.06
   2   4 -12  514.59   33.97
   2   4 -11  140.47    9.23
   2   4 -11  135.12   15.21
   2   4 -11  141.37   14.71
   2   4 -11  124.43   14.70
  -2  -4  11  148.50   13.23
   2   4 -11  141.52   15.02
   2   4 -11  142.86    9.00
   2   4 -11  145.70    9.13
   2   4 -10   69.62    6.31
   2   4 -10   65.62    5.31
   2   4 -10   49.68   11.99
   2   4 -10   39.38   11.45
  -2  -4  10   58.51    7.80
   2   4 -10   59.58    5.08
   2   4 -10   57.85    5.04
   2   4  -9  608.34   30.89
   2   4  -9  607.98   35.88
   2   4  -9  653.97   36.25
   2   4  -9  632.08   30.78
  -2  -4   9  685.91   35.87
   2   4  -9  640.98   30.73
   2   4  -8  719.18   38.10
   2   4  -8  725.88   38.10
   2   4  -8  710.24   32.97
  -2  -4   8  771.28   37.95
   2   4  -8  695.44   32.92
   2   4  -7    4.83    3.50
   2   4  -7    3.66    3.33
   2   4  -7    2.76    1.84
  -2  -4   7    2.39    3.17
  -2  -4   7    4.21    3.33
  -2  -4   6   79.28    7.86
   2   4  -6   83.29    7.92
   2   4  -6   77.27    7.80
   2   4  -6   72.53    5.08
  -2  -4   5  233.77   15.32
   2   4  -5  239.01   15.09
   2   4  -5  227.28   14.89
  -2  -4   4 1848.85   88.00
   2   4  -4 1829.38   86.97
   2   4  -4 1822.65   87.07
   2   4  -4 1854.51   87.06
   2   4  -3 1126.93   53.72
   2   4  -3 1098.23   51.54
   2   4  -2  305.39   17.22
   2   4  -1  962.88   47.01
   2   4   0 4291.21  197.00
   2   4   1 2465.94  114.26
   2   4   1 2427.76  113.81
   2   4   2   27.15    4.57
   2   4   2   22.87    3.81
   2   4   3   75.58    6.90
   2   4   4  185.42   12.61
   2   4   4   76.64    5.33
   2   4   5   37.47    3.36
  -2  -4  -5   44.22    3.81
   2   4   5   48.15    6.02
  -2  -4  -5   40.05    6.00
   2   4   6   55.42    6.72
   2   4   6   43.59    3.80
  -2  -4  -6   49.31    4.12
  -2  -4  -6   41.73    5.55
  -2  -4  -7  342.72   17.64
  -2  -4  -7  368.23   18.08
   2   4   7  347.26   22.08
   2   4   7  336.17   17.75
  -2  -4  -8   63.84    5.45
   2   4   8   50.52    7.62
  -2  -4  -8   73.37    5.72
  -2  -4  -8   66.74    5.23
   2   4   8   60.17    5.20
  -2  -4  -9  591.12   28.32
  -2  -4  -9  563.45   28.23
  -2  -4  -9  545.41   34.22
  -2  -4  -9  545.51   34.14
   2   4   9  505.46   32.25
   2   4   9  560.70   27.95
  -2  -4 -10  256.19   14.58
  -2  -4 -10  294.59   15.19
  -2  -4 -10  294.93   15.61
  -2  -4 -10  283.62   21.60
   2   4  10  249.90   14.85
  -2  -4 -10  260.03   21.03
  -2  -4 -11  209.99   12.56
  -2  -4 -11  222.96   12.18
  -2  -4 -11  214.31   12.82
   2   4  11  208.15   12.42
  -2  -4 -11  223.83   18.64
  -2  -4 -11  203.84   18.15
   2   4  12    7.54    3.07
  -2  -4 -12    6.98    2.68
   2   4  12    7.75    2.70
  -2  -4 -12   11.69    4.09
   2   4  13  290.28   15.68
  -2  -4 -13  314.29   15.30
  -2  -4 -13  283.96   15.79
   2   4  13  290.06   15.03
  -2  -4 -13  292.14   15.05
   2   4  14   14.76    2.56
  -2  -4 -14   13.96    3.31
  -2  -4 -15    8.44    3.21
  -2  -4 -15    6.90    3.58
   2   5 -17   35.93    3.46
   2   5 -17   31.03    3.40
   2   5 -17   35.44    3.39
   2   5 -16   12.14    3.37
   2   5 -16   13.72    3.07
   2   5 -16   10.22    3.28
   2   5 -15   37.82    4.37
   2   5 -15   48.50    4.90
   2   5 -15   37.47    4.02
   2   5 -14   26.60    4.55
   2   5 -14   22.19    3.75
   2   5 -13   64.20   10.09
   2   5 -13   73.10    6.52
   2   5 -13   71.73   11.05
   2   5 -13   73.30    5.94
   2   5 -13   66.36    5.76
   2   5 -12  200.02   19.09
   2   5 -12  220.26   19.57
   2   5 -12  256.15   21.54
   2   5 -12  281.74   15.13
   2   5 -12  246.64   21.55
   2   5 -12  272.94   14.68
   2   5 -12  281.87   14.78
   2   5 -11  118.27   13.85
   2   5 -11  130.79   14.17
   2   5 -11  118.35   13.54
   2   5 -11  120.23    8.65
   2   5 -11  131.40   14.54
  -2  -5  11  131.95   12.81
   2   5 -11  127.34    8.26
   2   5 -11  136.73    8.48
   2   5 -10   72.44   10.95
   2   5 -10   68.52   10.41
   2   5 -10   71.13    6.40
  -2  -5  10   84.76    9.81
   2   5 -10   74.94    5.86
   2   5 -10   82.72    5.84
   2   5  -9  203.64   15.98
   2   5  -9  187.31   15.52
   2   5  -9  187.35   11.13
  -2  -5   9  228.99   16.37
   2   5  -9  202.08   11.31
   2   5  -8   44.42    7.27
   2   5  -8   45.55    7.33
   2   5  -8   58.96    4.65
  -2  -5   8   53.07    7.64
   2   5  -8   55.65    4.72
   2   5  -7  258.06   17.73
   2   5  -7  238.84   17.41
   2   5  -7  282.06   14.00
  -2  -5   7  287.29   18.54
   2   5  -6  103.11    9.80
   2   5  -6  116.64   10.32
  -2  -5   5  389.51   22.78
   2   5  -5  351.27   21.32
   2   5  -5  360.56   21.59
   2   5  -4  154.35   11.15
   2   5  -3 1488.14   66.02
   2   5  -3 1307.88   62.81
   2   5  -2  436.40   23.98
   2   5  -1 1983.13   93.86
   2   5   0  693.64   35.89
   2   5   1 2528.73  118.74
   2   5   2   50.92    5.99
   2   5   2   47.81    5.56
   2   5   3  321.02   19.87
   2   5   3  329.00   19.19
   2   5   4  245.21   16.12
   2   5   4  218.10   11.67
   2   5   4  251.75   15.28
  -2  -5  -4  231.61   17.04
   2   5   5   13.80    4.01
   2   5   5   17.94    2.36
  -2  -5  -5   16.73    4.80
  -2  -5  -6  243.73   12.50
   2   5   6  220.78   12.32
   2   5   6  239.70   16.25
   2   5   7   43.67    6.33
  -2  -5  -7   40.29    3.73
   2   5   7   32.82    3.56
  -2  -5  -8  205.96   11.88
  -2  -5  -8  227.23   18.28
   2   5   8  194.69   11.65
  -2  -5  -9 1073.75   49.70
   2   5   9 1031.30   50.10
  -2  -5 -10  296.15   15.20
  -2  -5 -10  295.75   15.94
   2   5  10  271.04   15.56
  -2  -5 -11  119.12    7.96
  -2  -5 -11  100.31    6.76
   2   5  11  108.03    7.37
   2   5  12    1.40    2.49
  -2  -5 -12    0.67    1.76
  -2  -5 -12   -1.51    3.19
   2   5  12   -1.92    2.62
   2   5  13    8.71    2.36
  -2  -5 -13    9.23    2.78
  -2  -5 -13   14.24    3.44
  -2  -5 -14    8.32    3.32
  -2  -5 -15   -2.19    1.98
  -2  -5 -15    0.54    2.28
   2   6 -17   26.83    2.75
   2   6 -17   24.82    2.20
   2   6 -17   29.35    3.09
   2   6 -17   30.72    2.91
   2   6 -16    3.35    3.58
   2   6 -16    0.64    2.81
   2   6 -16   -0.16    3.28
   2   6 -15    4.11    2.84
   2   6 -15    4.86    3.05
   2   6 -15    7.39    2.37
   2   6 -14    2.76    3.49
   2   6 -14   -1.70    2.56
   2   6 -14    0.91    2.33
   2   6 -13   25.89    3.71
   2   6 -13   26.81    3.92
   2   6 -12   64.38   10.50
   2   6 -12   75.37    6.48
   2   6 -12   58.08   10.30
   2   6 -12   71.97    5.82
   2   6 -12   79.34    6.14
   2   6 -11    2.86    5.60
   2   6 -11   -5.68    5.84
   2   6 -11    9.07    3.50
   2   6 -11   -1.18    4.64
  -2  -6  11    6.75    4.86
   2   6 -11    7.93    2.68
   2   6 -11    6.92    2.93
   2   6 -10   16.37    6.43
   2   6 -10   29.77    7.24
   2   6 -10   24.97    4.79
  -2  -6  10   21.87    6.34
   2   6 -10   19.74    3.34
   2   6  -9  156.93   15.91
   2   6  -9  156.49   15.74
   2   6  -9  181.34   11.42
  -2  -6   9  198.64   15.79
   2   6  -9  188.66   10.77
  -2  -6   8   45.23    7.93
   2   6  -8   69.70    8.54
   2   6  -8   65.38    8.24
  -2  -6   8   61.94    8.65
   2   6  -8   67.65    5.28
   2   6  -8   72.40    5.23
  -2  -6   7   91.99   11.60
  -2  -6   7   93.96    6.50
  -2  -6   7   97.06   10.77
   2   6  -7  110.56    6.92
   2   6  -7  109.79    6.64
  -2  -6   6   83.13   10.99
  -2  -6   6   95.15    6.29
  -2  -6   6  100.56   10.34
  -2  -6   5   44.27    7.56
  -2  -6   5   33.15    3.16
   2   6  -4    4.96    3.61
  -2  -6   4    7.18    1.66
   2   6  -3 1329.57   65.34
   2   6  -2  373.88   23.04
   2   6  -1  650.82   34.45
   2   6   0   11.84    3.62
   2   6   1   67.08    7.37
   2   6   2   52.68    6.63
   2   6   3  525.61   29.86
   2   6   3  530.85   28.84
  -2  -6  -3  512.15   25.76
  -2  -6  -3  547.05   32.99
   2   6   4  186.40   13.79
   2   6   4  159.33   12.10
   2   6   4  157.53    8.72
  -2  -6  -4  149.20   14.11
  -2  -6  -4  157.68    9.29
   2   6   5    5.02    1.72
  -2  -6  -5    3.90    1.87
   2   6   5    4.87    3.63
   2   6   5    5.49    2.97
  -2  -6  -5    2.62    3.62
  -2  -6  -5    6.75    1.96
   2   6   6  224.43   16.79
  -2  -6  -6  201.05   11.07
   2   6   6  189.67   10.81
   2   6   7  247.24   18.71
  -2  -6  -7  227.02   12.83
   2   6   7  228.70   12.53
   2   6   8   49.73    8.89
  -2  -6  -8   74.99    5.98
  -2  -6  -8   67.07   10.31
   2   6   8   56.33    5.12
  -2  -6  -8   87.95   11.41
   2   6   9   51.16    8.70
  -2  -6  -9   62.48    9.59
   2   6   9   56.50    5.03
  -2  -6  -9   71.47   10.07
  -2  -6 -10   90.09    7.06
   2   6  10   71.31   10.09
   2   6  10   85.46    6.27
  -2  -6 -10   99.61   11.66
  -2  -6 -10   93.30   11.52
   2   6  11   -0.22    2.10
  -2  -6 -11    1.56    3.52
  -2  -6 -12   21.48    4.02
  -2  -6 -13   12.42    2.93
  -2  -6 -13   10.91    3.32
  -2  -6 -14    0.49    2.76
  -2  -6 -14    1.08    2.77
   2   7 -17    2.91    1.93
   2   7 -16    4.22    3.20
   2   7 -16    2.86    3.02
   2   7 -15   11.11    3.26
   2   7 -15    8.95    2.86
   2   7 -14    3.72    3.00
   2   7 -14    6.92    2.34
   2   7 -14    3.57    2.19
   2   7 -14    0.84    2.71
   2   7 -13   33.08    4.76
   2   7 -13   35.06    5.53
   2   7 -13   28.83    3.76
   2   7 -13   27.46    3.94
   2   7 -12   76.28   11.08
   2   7 -12   78.02    6.32
   2   7 -12   69.59    5.68
   2   7 -12   73.33    6.01
   2   7 -12   56.22    9.43
   2   7 -11  261.69   14.57
   2   7 -11  253.32   14.13
   2   7 -11  269.95   14.58
  -2  -7  11  263.74   20.35
   2   7 -11  244.03   20.59
   2   7 -10   32.18    4.24
   2   7 -10   31.59    4.25
   2   7 -10   42.20    7.77
  -2  -7  10   26.81    6.44
   2   7  -9   97.56    7.55
   2   7  -9  117.80    7.81
  -2  -7   9  119.22   12.75
  -2  -7   8   22.79    7.16
   2   7  -8   25.55    3.49
   2   7  -8   12.76    4.15
   2   7  -8   14.38    3.75
  -2  -7   8   11.15    5.92
   2   7  -7  300.88   16.03
   2   7  -7  325.37   17.00
  -2  -7   7  314.60   22.46
  -2  -7   7  329.97   16.58
  -2  -7   7  274.39   22.69
   2   7  -6   61.18    5.31
  -2  -7   6   58.64    8.77
  -2  -7   6   58.34    4.93
  -2  -7   6   62.82    9.88
  -2  -7   5  245.74   12.76
   2   7  -5  245.66   13.38
  -2  -7   5  289.54   19.89
  -2  -7   5  256.71   21.02
  -2  -7   5  240.72   13.62
  -2  -7   4   31.85    3.07
  -2  -7   4   35.50    3.95
  -2  -7   4   22.79    7.45
   2   7  -4   33.90    3.64
  -2  -7   4   33.17    7.03
   2   7  -3   95.73    8.99
  -2  -7   3   73.41   11.19
   2   7  -3   86.95    5.93
   2   7  -2  171.13    9.13
   2   7  -2  186.13   13.43
   2   7  -1  552.60   26.67
   2   7  -1  558.46   26.51
   2   7  -1  612.23   31.72
  -2  -7   0   59.14    9.94
   2   7   0   47.79    6.67
  -2  -7  -1  113.25   13.88
  -2  -7  -1  152.48    8.89
   2   7   1  124.02    7.87
   2   7   1  148.86   11.77
  -2  -7  -2  704.80   42.95
  -2  -7  -2  710.39   34.85
   2   7   2  698.79   34.03
   2   7   2  705.32   34.05
   2   7   2  818.42   39.78
   2   7   3  370.75   18.90
  -2  -7  -3  379.97   19.63
  -2  -7  -3  379.66   26.99
   2   7   3  395.60   24.16
   2   7   4  390.22   19.66
  -2  -7  -4  384.96   20.24
  -2  -7  -4  432.51   28.03
   2   7   4  442.56   25.97
  -2  -7  -5   19.11    2.72
  -2  -7  -5   18.05    5.45
   2   7   5   18.81    5.51
  -2  -7  -5   14.45    5.31
   2   7   6  110.63   11.82
  -2  -7  -6  111.52    8.19
  -2  -7  -7  546.81   34.06
  -2  -7  -7  552.39   34.08
   2   7   7  541.43   34.13
  -2  -7  -7  564.12   27.72
  -2  -7  -8  317.42   23.74
  -2  -7  -8  344.19   24.33
  -2  -7  -8  345.00   18.01
   2   7   8  324.96   23.88
  -2  -7  -9   65.39    9.65
  -2  -7  -9   51.33    8.76
  -2  -7  -9   58.49    4.80
  -2  -7  -9   56.93    4.72
   2   7   9   44.72    8.07
  -2  -7 -10    6.06    3.72
  -2  -7 -11   69.24    6.05
  -2  -7 -11   72.29    5.99
  -2  -7 -12  115.54    7.65
  -2  -7 -12  119.04    7.48
  -2  -7 -13    3.25    3.13
  -2  -7 -14    8.12    2.29
  -2  -7 -14    5.21    2.36
   2   8 -15   92.53    6.40
   2   8 -15   66.63    4.93
   2   8 -14    1.34    2.45
   2   8 -14    2.09    2.70
   2   8 -14    2.32    3.68
   2   8 -14    3.81    2.09
   2   8 -13   29.49    3.80
   2   8 -13   35.62    5.22
   2   8 -13   31.03    3.42
   2   8 -13   36.35    3.94
   2   8 -13   34.45    4.09
   2   8 -12    1.82    4.47
   2   8 -12    4.84    2.40
   2   8 -12    7.40    3.13
   2   8 -12    4.85    3.46
  -2  -8  11  332.91   24.21
   2   8 -11  366.65   19.04
   2   8 -11  330.44   17.58
   2   8 -11  355.83   18.15
   2   8 -11  316.70   17.70
   2   8 -10  121.01    8.73
   2   8 -10  110.64    7.66
   2   8 -10   96.81    7.15
  -2  -8   9   68.68   10.51
   2   8  -9   72.16    5.86
   2   8  -9   73.26    6.96
   2   8  -9   87.21    6.51
  -2  -8   8  336.47   24.80
  -2  -8   8  355.54   18.08
  -2  -8   8  296.90   24.43
   2   8  -8  332.01   17.83
   2   8  -8  344.03   18.86
   2   8  -8  372.42   18.69
   2   8  -7   66.58    5.85
  -2  -8   7   58.26   10.07
  -2  -8   7   66.31    5.42
  -2  -8   7   62.06    9.87
  -2  -8   6   10.75    6.29
  -2  -8   6   10.12    2.80
  -2  -8   6   16.08    2.35
   2   8  -6   21.99    6.37
  -2  -8   6   17.19    6.33
  -2  -8   5  286.48   23.62
  -2  -8   5  290.59   15.28
  -2  -8   5  267.77   14.08
   2   8  -5  260.83   14.72
  -2  -8   5  268.86   21.06
  -2  -8   4    2.81    6.27
  -2  -8   4   -0.30    2.51
  -2  -8   4    0.58    1.74
   2   8  -4    5.99    2.46
  -2  -8   4    2.12    4.92
   2   8  -3    4.35    3.64
  -2  -8   3    3.58    2.65
  -2  -8   3   -2.84    7.15
  -2  -8   3    1.62    1.84
   2   8  -2 1234.63   60.88
  -2  -8   2 1176.93   66.61
  -2  -8   2 1213.84   56.44
   2   8  -2 1148.82   55.72
   2   8  -1   83.78    9.68
   2   8  -1   88.71    6.04
  -2  -8   0 1197.73   67.41
  -2  -8   0 1282.99   57.42
   2   8   0 1165.72   56.43
   2   8   0 1182.94   61.38
   2   8   0 1196.62   55.96
  -2  -8  -1  549.25   27.75
  -2  -8  -1  586.89   37.77
   2   8   1  531.14   26.87
   2   8   1  588.64   32.31
   2   8   2  133.99    8.52
   2   8   2  146.21   12.76
  -2  -8  -2  148.51    9.45
  -2  -8  -2  146.78   16.56
   2   8   3  923.81   44.76
   2   8   3  929.99   50.65
  -2  -8  -3  985.36   45.75
  -2  -8  -3  949.33   55.19
   2   8   4   44.11    5.91
   2   8   4   15.27    5.25
  -2  -8  -4   34.66    7.89
  -2  -8  -4   22.76    3.55
  -2  -8  -5    4.69    2.67
   2   8   5    7.56    4.49
  -2  -8  -5    5.63    2.29
  -2  -8  -5   -1.09    4.76
   2   8   6  223.75   18.84
  -2  -8  -6  257.45   13.97
  -2  -8  -7    4.70    3.11
   2   8   7    4.95    4.32
  -2  -8  -7   10.89    5.16
  -2  -8  -7    4.98    4.83
  -2  -8  -8   89.14    7.17
  -2  -8  -8   95.06    6.67
  -2  -8  -8   80.19   10.57
  -2  -8  -8   88.39   10.78
  -2  -8  -8   91.09    6.60
  -2  -8  -8   87.37    6.74
  -2  -8  -9   43.24    4.37
  -2  -8  -9   38.34    4.78
  -2  -8  -9   38.08    4.16
  -2  -8 -10   96.13    7.24
  -2  -8 -10  104.27    7.28
  -2  -8 -11   13.12    3.27
  -2  -8 -11   10.91    3.40
  -2  -8 -12  128.51    8.11
  -2  -8 -12  136.95    8.11
  -2  -8 -13   21.84    2.92
  -2  -8 -13   14.27    2.80
   2   9 -15   26.39    3.63
   2   9 -14  124.12    8.17
   2   9 -13   33.49    3.58
   2   9 -13   31.87    4.60
   2   9 -12    1.58    2.47
   2   9 -12    1.10    3.90
   2   9 -11   60.30    5.44
   2   9 -11   54.67    4.74
   2   9 -11   67.01    6.67
   2   9 -10   32.78    4.47
   2   9 -10   42.21    5.72
   2   9  -9    2.61    3.18
   2   9  -9    6.92    4.30
  -2  -9   9    6.96    4.93
  -2  -9   8  174.24   17.30
  -2  -9   8  178.58   11.12
   2   9  -8  204.71   11.92
   2   9  -8  205.22   12.19
  -2  -9   8  196.85   17.96
   2   9  -7  313.34   17.28
  -2  -9   7  280.84   24.83
  -2  -9   7  312.95   16.93
  -2  -9   7  310.67   24.01
   2   9  -6   34.28    5.03
  -2  -9   6   41.73    4.63
  -2  -9   6   40.21    9.76
  -2  -9   6   42.04    8.49
  -2  -9   5   15.55    7.99
  -2  -9   5   17.99    3.76
  -2  -9   5   14.62    2.66
   2   9  -5   18.02    6.51
  -2  -9   5    9.65    6.32
  -2  -9   4   14.54    6.65
  -2  -9   4    7.99    7.16
  -2  -9   4   20.13    3.76
  -2  -9   4   15.93    2.72
  -2  -9   3  357.04   19.10
  -2  -9   3  333.14   27.85
   2   9  -3  359.71   19.03
  -2  -9   3  345.48   25.96
  -2  -9   3  330.49   17.85
   2   9  -2   10.55    4.95
  -2  -9   2   16.32    7.76
  -2  -9   2    6.18    3.29
   2   9  -2   11.58    6.61
   2   9  -1  212.12   17.08
   2   9  -1  239.73   14.49
  -2  -9   0  321.23   18.16
  -2  -9   0  298.63   26.88
   2   9   0  331.36   18.16
   2   9   0  328.03   16.57
   2   9   0  319.45   21.88
   2   9   1   22.03    5.56
  -2  -9  -1   35.47    4.73
  -2  -9  -1   30.05    8.99
   2   9   1   28.77    4.62
   2   9   1   34.09    4.59
   2   9   1   26.82    3.34
   2   9   2    4.45    4.51
   2   9   2   -0.87    3.90
  -2  -9  -2    2.30    2.95
  -2  -9  -2   -3.06    6.49
   2   9   3   11.65    3.61
   2   9   3   16.23    4.88
  -2  -9  -3   14.44    6.74
  -2  -9  -3    8.79    3.03
   2   9   4    6.40    2.79
   2   9   4    9.26    4.59
  -2  -9  -4   10.45    5.83
  -2  -9  -4    7.80    2.63
  -2  -9  -5    4.45    3.14
   2   9   5    2.82    4.19
  -2  -9  -5   -1.26    2.10
  -2  -9  -6   95.63   10.87
  -2  -9  -6   97.99   10.92
  -2  -9  -6   97.88    7.11
  -2  -9  -7    1.79    3.34
  -2  -9  -8  243.33   13.11
  -2  -9  -8  224.55   12.46
  -2  -9  -8  200.88   12.44
  -2  -9  -8  228.65   12.51
  -2  -9  -9   41.80    3.98
  -2  -9  -9   46.96    4.81
  -2  -9  -9   39.80    4.60
  -2  -9  -9   40.20    3.91
  -2  -9 -10    8.43    2.99
  -2  -9 -10   12.04    3.21
  -2  -9 -11   39.18    4.70
  -2  -9 -11   31.33    4.47
  -2  -9 -12    1.94    2.37
  -2  -9 -12    0.51    2.06
   2  10 -14  237.15   12.55
   2  10 -13   90.66    5.98
   2  10 -13  111.08    7.14
   2  10 -12   22.56    3.20
   2  10 -12   28.08    4.34
   2  10 -11    2.31    2.64
   2  10 -11    3.46    3.85
   2  10 -10   12.01    3.31
   2  10 -10   15.23    4.49
   2  10 -10    8.94    2.77
   2  10  -9  108.21    8.62
   2  10  -9  102.53    7.67
  -2 -10   8   37.33    4.19
   2  10  -8   44.39    4.90
   2  10  -8   28.10    4.96
  -2 -10   8   34.00    7.91
   2  10  -7   64.50    6.44
  -2 -10   7   71.69   11.00
  -2 -10   7   64.50   11.08
  -2 -10   7   72.06    6.11
  -2 -10   6  388.73   29.00
  -2 -10   6  436.74   21.97
  -2 -10   5  179.07   18.22
  -2 -10   5  201.70   11.24
  -2 -10   5  172.60   20.18
  -2 -10   5  201.68   12.36
   2  10  -4  816.64   40.07
  -2 -10   4  772.13   48.61
  -2 -10   4  849.24   39.45
  -2 -10   4  812.80   40.48
  -2 -10   4  723.59   50.70
   2  10  -3 1154.45   55.28
  -2 -10   3 1150.31   64.90
  -2 -10   3 1123.53   54.81
  -2 -10   3 1061.54   67.07
  -2 -10   3 1254.43   56.30
   2  10  -2   15.74    3.96
  -2 -10   2   16.71    3.62
  -2 -10   2   11.27    3.87
  -2 -10   2   17.67    9.38
   2  10  -1   80.32    6.51
   2  10  -1   66.29    9.01
   2  10   0   13.60    3.34
   2  10   0   19.12    3.73
  -2 -10   0   10.39    3.78
   2  10   0   14.92    5.04
  -2 -10  -1  258.70   24.85
  -2 -10  -1  295.40   16.46
   2  10   1  299.59   15.80
   2  10   1  246.25   19.75
   2  10   1  281.89   14.89
  -2 -10  -2   -0.35    2.81
  -2 -10  -2   -1.59    5.45
   2  10   2   -0.22    2.21
   2  10   2   -1.82    2.81
   2  10   2    1.78    3.49
  -2 -10  -3   78.37   12.05
  -2 -10  -3   92.27    6.81
   2  10   3   68.95    5.78
  -2 -10  -3   90.95    6.01
   2  10   3   72.18    5.92
   2  10   3   54.26    8.41
  -2 -10  -4  383.02   20.18
  -2 -10  -4  435.53   20.45
   2  10   4  367.33   19.40
  -2 -10  -5   11.70    2.63
  -2 -10  -5   13.24    3.62
  -2 -10  -6    6.70    3.26
  -2 -10  -7  211.10   11.91
  -2 -10  -7  201.01   11.60
  -2 -10  -7  190.77   11.52
  -2 -10  -7  214.28   11.75
  -2 -10  -8  664.94   31.92
  -2 -10  -8  681.07   31.49
  -2 -10  -8  599.28   31.49
  -2 -10  -8  676.96   31.49
  -2 -10  -9  136.41    7.68
  -2 -10  -9  130.68    7.62
  -2 -10  -9  142.93    8.42
  -2 -10  -9  136.54    8.29
  -2 -10 -10   13.10    3.89
  -2 -10 -10    9.39    3.67
   2  10  10    7.77    2.49
  -2 -10 -10    8.06    3.16
  -2 -10 -11    1.80    2.42
  -2 -10 -11    2.74    2.24
   2  11 -14    4.77    2.51
   2  11 -12    3.00    1.98
   2  11 -11   94.76    6.34
   2  11 -10   17.90    2.83
   2  11 -10   24.69    3.55
   2  11  -9    8.86    3.00
   2  11  -9    7.72    3.05
   2  11  -9    7.86    2.64
   2  11  -8   28.34    4.36
  -2 -11   8   28.58    3.69
   2  11  -7  169.64   10.36
  -2 -11   7  143.54    9.75
  -2 -11   6  109.55   13.55
   2  11  -6  118.31    8.83
  -2 -11   6  126.91   15.52
  -2 -11   6  114.92    8.36
   2  11  -5  112.33    8.41
  -2 -11   5  108.97   13.56
  -2 -11   5  104.22    7.25
  -2 -11   5  141.94   16.71
  -2 -11   5  126.75    8.72
   2  11  -4   52.98    5.74
  -2 -11   4   36.82    9.13
  -2 -11   4   38.33    4.49
  -2 -11   4   62.08   12.87
  -2 -11   4   58.20    6.11
   2  11  -3  354.00   18.89
  -2 -11   3  342.39   18.46
  -2 -11   3  366.11   19.74
  -2 -11   3  327.50   29.26
  -2 -11   2    9.89    6.17
   2  11  -2    8.94    3.47
   2  11  -2    8.22    3.83
  -2 -11   2   11.54    3.09
  -2 -11   2   14.26    4.06
  -2 -11   2   16.15    7.25
  -2 -11   1  109.83   14.41
   2  11  -1  109.92    7.87
  -2 -11   1   92.54   14.74
  -2 -11   1  111.31    7.96
   2  11  -1  123.06    8.42
  -2 -11   0   13.10    3.71
  -2 -11   0   10.34    7.52
  -2 -11   0    5.28    3.11
   2  11   0   11.98    3.96
   2  11   1   35.80    4.55
  -2 -11  -1   40.21    4.94
   2  11   2    0.25    2.77
  -2 -11  -2   -0.90    2.67
  -2 -11  -2    1.51    5.74
  -2 -11  -2   -0.33    2.88
  -2 -11  -3  228.21   12.06
  -2 -11  -3  229.44   13.09
   2  11   3  211.29   12.03
   2  11   3  220.81   12.31
  -2 -11  -4  126.23    7.96
   2  11   4  112.24    7.26
  -2 -11  -4  132.81    8.29
   2  11   4  109.42    7.45
   2  11   5   -1.04    2.57
  -2 -11  -5    0.47    2.80
  -2 -11  -6    9.45    3.25
  -2 -11  -6    9.67    3.00
   2  11   6    4.51    2.38
  -2 -11  -6    6.65    3.12
  -2 -11  -7  151.20    8.80
  -2 -11  -7  157.42    8.74
  -2 -11  -7  142.71    8.61
  -2 -11  -7  161.90    8.85
  -2 -11  -8  134.74    7.89
  -2 -11  -8  122.43    7.52
  -2 -11  -8  130.28    7.21
  -2 -11  -8  126.01    7.16
   2  11   8  103.76    6.89
  -2 -11  -9    1.17    2.30
  -2 -11  -9    1.16    2.28
  -2 -11  -9    0.94    2.26
  -2 -11  -9    4.26    2.69
  -2 -11 -10   20.29    2.58
   2  12 -12   11.74    2.83
   2  12 -11   41.58    3.57
   2  12 -11   33.32    4.88
   2  12 -10   29.79    3.51
   2  12 -10   41.85    4.56
   2  12  -9    2.67    2.32
   2  12  -9    0.64    2.35
   2  12  -9    0.95    3.34
  -2 -12   8  247.58   13.02
   2  12  -8  270.40   13.50
   2  12  -8  267.44   13.56
   2  12  -8  247.05   13.67
  -2 -12   7   23.69    3.49
   2  12  -7   26.89    4.03
   2  12  -7   29.95    4.11
   2  12  -7   18.40    4.10
   2  12  -6   27.41    4.41
  -2 -12   6   17.43    3.57
   2  12  -6   22.81    4.28
  -2 -12   5   30.83    4.61
   2  12  -5   34.41    5.22
  -2 -12   4  173.49   11.03
   2  12  -4  174.28   11.01
  -2 -12   4  163.72    9.86
   2  12  -4  162.32   10.57
  -2 -12   3   19.98    4.30
   2  12  -3   21.12    4.67
  -2 -12   3   16.41    3.25
   2  12  -3   15.51    4.20
  -2 -12   2   10.82    3.82
   2  12  -2    7.98    4.29
  -2 -12   2    9.42    3.11
   2  12  -2    9.16    3.55
  -2 -12   1  229.58   13.03
   2  12  -1  219.17   13.18
  -2 -12   0  106.19    7.84
   2  12   0  108.48    8.03
  -2 -12   0  116.02    8.46
  -2 -12  -1  313.28   16.15
  -2 -12  -1  308.73   16.71
   2  12   1  291.60   16.23
  -2 -12  -1  303.20   16.92
  -2 -12  -2    3.75    2.73
  -2 -12  -2    3.18    2.83
  -2 -12  -2    3.47    2.57
   2  12   2    3.60    2.79
  -2 -12  -3   11.66    3.15
  -2 -12  -3    8.43    3.18
   2  12   3    7.86    2.58
  -2 -12  -3    8.16    2.71
  -2 -12  -3    7.57    2.78
  -2 -12  -4   76.01    5.97
  -2 -12  -4   63.29    5.36
  -2 -12  -4   74.53    5.85
   2  12   4   61.04    4.85
  -2 -12  -5  149.99    8.85
  -2 -12  -5  136.79    8.57
  -2 -12  -5  145.30    8.80
  -2 -12  -6    7.45    2.75
  -2 -12  -6    5.87    3.12
  -2 -12  -6    7.81    3.01
  -2 -12  -6    4.88    2.56
  -2 -12  -7    6.48    3.19
  -2 -12  -7    3.27    3.03
  -2 -12  -7    8.82    3.33
  -2 -12  -7    8.11    2.93
  -2 -12  -8    7.24    2.19
  -2 -12  -8    5.85    2.43
  -2 -12  -8    5.15    1.83
   2  13 -10    5.50    2.78
   2  13  -9   77.04    5.90
   2  13  -9   68.38    4.91
   2  13  -9   88.05    5.42
   2  13  -8   64.55    4.64
  -2 -13   8   58.91    4.53
   2  13  -8   69.30    5.03
   2  13  -8   76.53    5.29
   2  13  -8   72.98    5.39
  -2 -13   7   14.65    2.84
  -2 -13   7   13.05    2.58
   2  13  -7   14.18    3.06
   2  13  -7   19.44    3.13
   2  13  -7   15.98    3.41
  -2 -13   6    3.79    2.47
  -2 -13   6    1.01    2.52
   2  13  -6    0.69    2.81
   2  13  -6    1.16    2.60
   2  13  -6    2.42    2.89
  -2 -13   5   10.93    3.03
   2  13  -5    1.43    2.83
   2  13  -4   49.27    4.98
   2  13  -4   63.60    5.73
  -2 -13   3   18.36    2.69
  -2 -13   3   14.69    2.65
   2  13  -3   11.09    3.55
  -2 -13   3   13.80    2.52
  -2 -13   3   17.33    3.55
  -2 -13   2   -0.19    2.40
  -2 -13   2   -0.64    2.18
  -2 -13   2    0.38    2.43
   2  13  -2    2.70    3.13
  -2 -13   2    1.81    2.85
  -2 -13   1   51.13    4.86
   2  13  -1   53.54    5.03
  -2 -13   1   49.10    4.56
  -2 -13   0  301.82   15.27
  -2 -13   0  309.42   15.18
  -2 -13   0  260.38   15.13
  -2 -13   0  303.35   15.25
   2  13   0  264.65   15.06
  -2 -13   0  288.62   15.75
  -2 -13  -1   28.20    3.41
  -2 -13  -1   32.22    3.79
  -2 -13  -1   30.28    3.62
  -2 -13  -1   31.58    3.76
   2  13   1   28.13    3.57
  -2 -13  -1   25.27    3.60
  -2 -13  -1   16.65    3.46
  -2 -13  -2   14.17    3.18
  -2 -13  -2    9.25    2.45
   2  13   2   10.07    2.61
  -2 -13  -2   14.87    3.22
  -2 -13  -2   10.04    3.02
  -2 -13  -2   14.25    2.86
  -2 -13  -2    9.72    2.59
  -2 -13  -2    8.08    2.52
  -2 -13  -3   43.75    4.20
  -2 -13  -3   52.91    4.41
   2  13   3   38.29    3.90
  -2 -13  -4   10.82    3.59
  -2 -13  -4    9.97    3.04
  -2 -13  -4    5.47    2.35
  -2 -13  -4    9.43    3.64
  -2 -13  -5   58.99    4.53
  -2 -13  -5   65.73    4.89
  -2 -13  -5   63.33    4.82
  -2 -13  -5   58.75    4.52
  -2 -13  -5   53.73    4.59
  -2 -13  -6   12.68    2.58
  -2 -13  -6   18.13    2.50
  -2 -13  -6   12.98    2.17
  -2 -13  -6   18.24    2.51
   2  14  -8    0.63    1.57
  -2 -14   8    3.52    1.88
  -2 -14   7    7.37    2.64
   2  14  -7   -0.14    2.36
   2  14  -7   -0.12    2.27
   2  14  -7   -1.30    2.27
  -2 -14   6   98.55    6.70
  -2 -14   6  127.39    6.90
   2  14  -6  112.98    6.94
   2  14  -6  106.45    7.17
   2  14  -6  106.55    6.96
   2  14  -5   22.85    3.39
  -2 -14   5   16.44    2.83
  -2 -14   5   14.69    3.21
  -2 -14   4  210.04   10.79
  -2 -14   4  171.17   10.66
  -2 -14   4  197.67   10.76
   2  14  -4  182.16   10.73
  -2 -14   3   56.59    4.74
  -2 -14   3   40.24    4.39
  -2 -14   3   44.52    4.25
   2  14  -3   48.92    4.72
   2  14  -2   61.77    5.29
  -2 -14   2   76.25    5.44
  -2 -14   1   25.03    3.44
  -2 -14   1   24.43    2.82
  -2 -14   1   27.82    2.95
  -2 -14   1   18.89    2.63
  -2 -14   1   30.01    3.46
  -2 -14   1   15.05    3.18
  -2 -14   0   68.42    4.83
  -2 -14   0   66.03    4.80
  -2 -14   0   74.19    5.47
  -2 -14   0   72.01    4.82
   2  14   0   62.77    4.90
  -2 -14   0   71.31    4.82
  -2 -14   0   69.50    5.03
  -2 -14   0   54.26    4.93
  -2 -14  -1   19.05    3.39
  -2 -14  -1   17.11    2.63
  -2 -14  -1   20.47    3.72
  -2 -14  -1   19.07    2.76
  -2 -14  -1   21.77    3.44
   2  14   1   18.74    2.81
   2  14   1   24.50    3.93
  -2 -14  -1   16.84    2.64
  -2 -14  -1   16.35    2.56
  -2 -14  -2   11.85    2.68
  -2 -14  -2    9.16    2.55
  -2 -14  -2    8.90    2.68
  -2 -14  -2    6.23    2.20
   2  14   2    5.37    3.01
  -2 -14  -3    1.45    1.87
  -2 -14  -3    3.08    1.97
   2  15  -5   74.07    4.91
   2  15  -5   80.60    5.04
   2  15  -4    6.83    2.39
  -2 -15   4    7.67    2.42
  -2 -15   3   23.57    2.61
  -2 -15   3   26.10    2.69
   2  15  -3   20.48    3.04
  -2 -15   2   48.29    3.53
  -2 -15   2   47.71    3.36
   2  15  -2   40.12    3.26
   2  15  -2   46.07    3.75
  -2 -15   1   14.25    2.45
   2  15  -1   16.48    2.79
   3 -15   0   16.99    2.72
   3 -15   1   17.48    2.78
  -3  15  -3   39.08    3.57
   3 -15   3   70.69    4.01
  -3  15  -4    9.49    2.32
   3 -15   4   13.23    2.06
   3 -14  -5   15.46    2.27
   3 -14  -5   11.41    2.27
   3 -14  -4   16.88    2.49
   3 -14  -4   13.73    2.42
   3 -14  -4   12.78    2.08
   3 -14  -3   49.47    3.95
   3 -14  -3   52.59    4.02
   3 -14  -3   52.29    4.27
   3 -14  -3   55.64    4.08
   3 -14  -2   21.42    3.89
   3 -14  -2   19.61    2.95
   3 -14  -2   24.10    3.16
   3 -14  -2   19.81    2.91
   3 -14  -2   16.33    2.65
   3 -14  -1   21.77    3.96
   3 -14  -1   21.85    2.97
   3 -14  -1   16.58    2.69
   3 -14  -1   18.05    2.69
   3 -14   0  120.79    6.98
   3 -14   0  126.98    7.28
   3 -14   0  137.85    7.56
  -3  14  -1   40.70    4.23
   3 -14   1   63.38    4.97
   3 -14   2   73.92    5.62
   3 -14   2   81.54    5.66
   3 -14   3  147.30    7.95
   3 -14   3  133.94    7.83
   3 -14   3  133.78    7.94
   3 -14   4   48.91    4.19
   3 -14   4   44.94    4.07
   3 -14   4   51.64    4.09
   3 -14   5    2.07    2.57
   3 -14   5    5.04    2.96
   3 -14   5    3.21    1.89
   3 -14   5    3.48    2.12
   3 -14   5    5.85    2.32
   3 -14   6   25.44    2.71
   3 -14   6   14.36    3.42
   3 -14   7  126.09    6.94
   3 -13  -7   23.30    2.96
   3 -13  -7   22.77    2.92
   3 -13  -6  126.92    7.34
   3 -13  -5   12.65    2.59
   3 -13  -5   11.07    3.01
   3 -13  -5    7.76    2.08
   3 -13  -4   53.83    4.63
   3 -13  -4   54.15    4.56
   3 -13  -4   60.80    4.81
   3 -13  -4   59.86    4.59
   3 -13  -4   47.76    4.20
   3 -13  -3  191.94   10.71
   3 -13  -3  201.95   10.77
   3 -13  -3  183.46   10.66
   3 -13  -3  198.61   10.73
   3 -13  -3  191.09   10.67
   3 -13  -3  188.06   10.55
   3 -13  -3  187.23   10.68
   3 -13  -2  113.20    7.42
   3 -13  -2  119.16    7.25
   3 -13  -2  124.66    7.38
   3 -13  -2  100.29    7.15
   3 -13  -2  110.27    7.14
   3 -13  -2  109.82    7.35
   3 -13  -2  109.22    7.51
   3 -13  -1   37.58    4.12
   3 -13  -1   32.64    4.03
   3 -13  -1   33.64    3.69
   3 -13  -1   45.00    4.46
   3 -13  -1   28.71    3.63
  -3  13   1   26.94    3.59
   3 -13  -1   38.96    3.82
   3 -13  -1   37.65    3.96
   3 -13   0   39.44    4.21
   3 -13   0   42.13    3.90
   3 -13   0   43.20    4.57
   3 -13   0   47.06    4.77
   3 -13   0   50.41    4.81
   3 -13   0   44.85    3.95
   3 -13   1    7.02    2.10
   3 -13   1    8.00    3.02
   3 -13   1    7.26    2.16
   3 -13   1    9.30    3.36
   3 -13   2   13.19    3.45
   3 -13   2   14.55    3.27
   3 -13   2   11.22    2.98
   3 -13   3   11.59    3.65
   3 -13   3   18.71    3.56
   3 -13   3    7.44    2.98
   3 -13   3    7.57    2.99
   3 -13   3   22.74    3.52
   3 -13   4   29.01    4.22
   3 -13   4   33.65    4.24
   3 -13   4   36.24    4.12
   3 -13   4   41.56    4.40
   3 -13   4   35.52    4.14
   3 -13   5   16.62    3.61
   3 -13   5   20.29    3.87
   3 -13   5   23.21    3.38
   3 -13   5   21.33    3.30
   3 -13   5   26.16    3.30
   3 -13   6   10.52    3.19
   3 -13   6   12.76    2.51
   3 -13   6   12.88    3.58
   3 -13   6   12.12    2.52
   3 -13   6   15.92    2.55
   3 -13   7   60.03    4.74
   3 -13   7   61.81    5.14
   3 -13   7   57.15    4.11
   3 -13   7   51.85    4.34
   3 -13   8  439.62   21.79
   3 -13   9   21.66    2.56
   3 -13   9   15.76    3.20
   3 -13  10    3.12    2.40
   3 -12  -9   43.66    3.47
   3 -12  -9   45.82    3.51
   3 -12  -8   17.90    3.42
   3 -12  -8   12.30    3.32
   3 -12  -7   27.31    2.96
   3 -12  -7   28.05    4.03
   3 -12  -7   27.51    3.99
   3 -12  -7   24.16    3.37
   3 -12  -6    3.19    2.34
   3 -12  -6    3.41    2.90
   3 -12  -6    6.64    2.12
   3 -12  -6    5.52    2.63
   3 -12  -6    3.57    2.95
   3 -12  -6    1.33    2.06
   3 -12  -5   42.71    4.34
   3 -12  -5   54.26    4.62
   3 -12  -5   48.36    4.38
   3 -12  -4    4.58    2.88
   3 -12  -4    6.78    3.06
   3 -12  -4    3.85    2.41
   3 -12  -4    6.90    2.91
   3 -12  -4    9.25    3.23
   3 -12  -4    6.57    2.28
   3 -12  -4    6.20    2.31
   3 -12  -3  883.68   42.94
   3 -12  -3  885.79   43.08
   3 -12  -3  913.13   42.83
   3 -12  -3  912.97   42.92
   3 -12  -3  788.71   42.24
   3 -12  -3  928.97   42.94
   3 -12  -3  959.45   43.04
   3 -12  -3  953.24   43.21
   3 -12  -2   27.87    4.10
   3 -12  -2   18.71    3.83
   3 -12  -2   25.03    4.40
   3 -12  -2   28.39    4.03
   3 -12  -2   20.46    4.13
   3 -12  -2   31.19    4.06
   3 -12  -2   24.21    3.83
   3 -12  -1   54.42    5.53
   3 -12  -1   57.16    5.53
   3 -12  -1   54.73    5.64
   3 -12  -1   51.78    5.10
   3 -12  -1   47.45    5.40
   3 -12  -1   62.29    5.28
   3 -12  -1   49.33    5.10
   3 -12   0    3.72    3.65
   3 -12   0    6.84    3.78
   3 -12   0    6.11    2.85
   3 -12   0    3.67    2.76
   3 -12   0    3.92    3.45
   3 -12   1   32.75    4.79
   3 -12   1   34.93    4.78
   3 -12   1   30.91    3.63
   3 -12   1   28.24    4.99
   3 -12   1   24.76    3.34
   3 -12   1   30.46    4.70
   3 -12   2   89.33    7.23
   3 -12   2   83.52    5.66
   3 -12   2   94.35    7.57
   3 -12   2   78.91    5.58
   3 -12   2   91.80    7.38
   3 -12   2  102.43    7.50
   3 -12   3   39.09    6.45
   3 -12   3   38.20    6.15
   3 -12   3   57.59    6.18
   3 -12   4  157.90   10.60
   3 -12   4  157.00   10.56
   3 -12   4  159.53   10.43
   3 -12   4  175.84   10.62
   3 -12   4  179.10   10.25
   3 -12   5   13.58    4.01
   3 -12   5   18.59    4.13
   3 -12   5   17.77    3.37
   3 -12   5   13.49    3.36
   3 -12   5   18.35    3.44
   3 -12   6    0.79    2.49
   3 -12   6    0.72    3.15
   3 -12   6    0.49    2.26
   3 -12   6   -0.96    2.40
   3 -12   7  255.17   12.75
   3 -12   7  247.63   13.01
   3 -12   7  228.57   12.95
   3 -12   7  238.07   13.32
   3 -12   8   20.57    3.52
   3 -12   9  253.11   12.09
   3 -12   9  198.12   11.53
   3 -12  10   35.87    3.46
   3 -12  12   21.86    2.54
   3 -11 -10    4.81    2.27
   3 -11 -10    7.02    2.27
   3 -11 -10    7.14    2.39
   3 -11 -10    6.04    2.29
   3 -11  -9    0.46    2.99
   3 -11  -9    0.46    2.19
   3 -11  -9   -1.37    2.59
   3 -11  -9    0.93    2.97
   3 -11  -8    0.89    2.52
   3 -11  -8    1.10    2.30
   3 -11  -8    4.80    3.13
   3 -11  -8    2.42    2.53
   3 -11  -8   -0.58    2.91
   3 -11  -7    2.48    2.58
   3 -11  -7    1.77    2.61
   3 -11  -7    2.67    3.16
   3 -11  -7   -0.23    2.52
   3 -11  -7    0.80    1.99
   3 -11  -7    0.23    3.04
   3 -11  -6   91.26    6.69
   3 -11  -6  106.93    7.37
   3 -11  -6   95.50    6.70
   3 -11  -6  107.77    7.38
   3 -11  -6  104.52    7.03
   3 -11  -6  105.32    7.23
   3 -11  -5   50.78    4.93
   3 -11  -5   56.74    4.87
   3 -11  -5   56.35    4.75
   3 -11  -5   59.61    5.43
   3 -11  -5   59.74    5.22
   3 -11  -5   71.94    5.69
   3 -11  -5   49.32    5.10
   3 -11  -4    4.68    2.49
   3 -11  -4    7.50    3.93
   3 -11  -4    3.30    2.45
   3 -11  -4    7.60    2.76
   3 -11  -4    4.65    3.00
   3 -11  -4    1.32    3.35
   3 -11  -4    4.24    3.14
   3 -11  -3    2.71    2.96
   3 -11  -3    0.81    3.42
   3 -11  -3    3.34    3.26
   3 -11  -3    1.23    4.37
   3 -11  -3   -1.22    2.72
   3 -11  -3   -0.90    2.86
   3 -11  -3    1.61    3.48
   3 -11  -3    4.40    3.01
   3 -11  -2   46.81    4.97
   3 -11  -2   42.41    9.17
   3 -11  -2   41.62    5.12
   3 -11  -2   43.77    4.99
   3 -11  -2   52.47    5.13
   3 -11  -2   52.11    5.32
   3 -11  -2   51.75    5.10
   3 -11  -2   49.71    5.10
   3 -11  -1    2.95    3.14
   3 -11  -1    0.60    3.57
   3 -11  -1   -1.03    3.03
   3 -11  -1   -0.68    2.87
   3 -11  -1    6.97    5.78
   3 -11  -1    2.54    3.03
   3 -11  -1    3.59    3.51
   3 -11  -1    0.50    2.74
   3 -11  -1    5.42    3.11
   3 -11   0   18.77    4.19
   3 -11   0    8.57    5.97
   3 -11   0   18.87    3.92
   3 -11   0   20.03    3.43
   3 -11   0   14.90    3.19
   3 -11   0   18.13    3.94
   3 -11   1   20.57    4.12
   3 -11   1   22.83    4.55
   3 -11   1   18.26    4.13
   3 -11   1   19.52    4.10
   3 -11   1   20.17    7.17
   3 -11   1   20.67    3.10
   3 -11   1   20.72    3.11
   3 -11   1   17.16    5.50
   3 -11   2   20.04    6.15
   3 -11   2   27.93    4.85
   3 -11   2   28.17    5.08
   3 -11   2   39.47    5.27
   3 -11   2   20.04    7.80
   3 -11   2   27.07    4.63
   3 -11   2   30.72    3.59
   3 -11   2   29.47    3.57
   3 -11   2   24.51    4.17
   3 -11   3  314.52   16.71
   3 -11   3  288.11   16.33
   3 -11   3  288.85   16.44
   3 -11   3  286.64   16.57
   3 -11   3  255.04   21.53
   3 -11   3  308.94   16.05
   3 -11   4  315.80   17.24
   3 -11   4  307.67   17.35
   3 -11   4  307.66   17.23
   3 -11   4  271.16   23.99
   3 -11   4  280.98   22.81
   3 -11   4  333.78   16.95
   3 -11   5  168.78   10.47
   3 -11   5  157.41   10.13
   3 -11   5  161.34   10.23
   3 -11   5  152.19   15.38
   3 -11   5  156.73    9.65
   3 -11   6   13.62    3.08
   3 -11   6    6.17    4.17
   3 -11   6   13.79    3.14
   3 -11   6   10.70    3.22
   3 -11   7  168.68    9.78
   3 -11   7  169.38   10.94
   3 -11   7  167.55   10.09
   3 -11   7  178.13   10.18
   3 -11   8  560.53   27.27
   3 -11   8  539.73   26.24
   3 -11   9  213.38   11.62
   3 -11   9  196.56   11.56
   3 -11  10   -1.55    2.09
   3 -11  10   -0.34    2.87
   3 -11  11  124.27    7.30
  -3  11 -12   30.13    3.10
   3 -10 -11   17.46    2.97
   3 -10 -11   17.01    2.98
   3 -10 -11   20.91    3.41
   3 -10 -11   20.81    3.56
   3 -10 -10   99.35    6.50
   3 -10 -10  115.79    6.93
   3 -10 -10   91.40    6.37
   3 -10 -10  102.55    6.65
   3 -10  -9   18.85    3.47
   3 -10  -9   17.50    3.44
   3 -10  -9   13.31    2.52
   3 -10  -9   15.12    3.08
   3 -10  -9   14.87    3.51
   3 -10  -8  261.35   14.51
   3 -10  -8  241.17   13.73
   3 -10  -8  276.53   14.72
   3 -10  -8  285.20   14.72
   3 -10  -8  292.16   14.78
   3 -10  -8  274.73   14.76
   3 -10  -7   50.07    5.23
   3 -10  -7   68.33    5.90
   3 -10  -7   75.36    6.14
   3 -10  -7   53.70    5.03
   3 -10  -7   59.25    4.66
   3 -10  -7   78.42    6.20
   3 -10  -7   66.17    5.41
   3 -10  -7   69.54    5.96
   3 -10  -6  489.93   25.18
   3 -10  -6  537.71   25.46
   3 -10  -6  458.18   24.54
   3 -10  -6  448.80   24.70
   3 -10  -6  513.61   25.08
   3 -10  -6  550.77   25.92
   3 -10  -6  539.96   25.84
   3 -10  -6  518.41   25.54
   3 -10  -6  553.73   25.77
   3 -10  -5    5.77    2.98
   3 -10  -5    6.91    2.99
   3 -10  -5    3.06    3.76
   3 -10  -5    4.71    2.50
   3 -10  -5    4.45    2.30
   3 -10  -5   10.81    3.31
   3 -10  -5    7.04    3.56
   3 -10  -5    2.23    3.45
   3 -10  -5    9.00    3.31
   3 -10  -5    8.64    3.01
   3 -10  -4    9.64    2.87
   3 -10  -4   14.01    3.11
   3 -10  -4   11.62    5.55
   3 -10  -4   16.55    3.37
   3 -10  -4   10.64    3.36
   3 -10  -4   15.23    3.38
   3 -10  -4    7.42    3.05
   3 -10  -4   14.25    3.51
   3 -10  -3   34.40    4.28
   3 -10  -3   27.53    3.56
   3 -10  -3   33.68    4.18
   3 -10  -3   28.21    4.11
   3 -10  -3   17.64    6.91
   3 -10  -3   34.57    4.46
   3 -10  -3   35.21    4.31
   3 -10  -3   29.93    4.27
   3 -10  -3   24.85    4.00
   3 -10  -2    5.36    3.32
   3 -10  -2    3.85    3.52
   3 -10  -2    2.66    5.51
   3 -10  -2    3.90    2.77
   3 -10  -2   -1.33    3.17
   3 -10  -2    4.76    3.33
   3 -10  -2   10.59    3.55
   3 -10  -2    1.58    3.02
   3 -10  -2    5.37    3.28
   3 -10  -1   -0.90    4.94
   3 -10  -1    3.56    3.11
   3 -10  -1    1.78    3.79
   3 -10  -1    1.38    4.72
   3 -10  -1    4.34    2.95
   3 -10  -1    1.71    2.98
   3 -10  -1    5.03    2.91
   3 -10  -1    3.76    3.09
   3 -10  -1    1.25    2.79
   3 -10  -1    1.48    2.81
   3 -10   0  575.90   28.49
   3 -10   0  543.46   28.50
   3 -10   0  610.21   28.49
   3 -10   0  577.34   27.93
   3 -10   0  556.42   27.82
   3 -10   1   21.90    4.17
   3 -10   1   16.29    4.30
   3 -10   1   11.02    4.90
   3 -10   1   16.23    3.08
   3 -10   1   14.60    3.03
   3 -10   1   11.82    3.56
   3 -10   1   18.58    3.89
   3 -10   1   15.52    6.61
   3 -10   2   52.91   10.39
   3 -10   2   28.56    4.80
   3 -10   2   35.13    4.65
   3 -10   2   34.87    4.88
   3 -10   2   45.11    4.58
   3 -10   2   37.38    3.96
   3 -10   2   43.90    4.90
   3 -10   2   37.87    3.86
   3 -10   2   27.12    6.79
   3 -10   3  558.75   28.08
   3 -10   3  530.07   27.57
   3 -10   3  586.14   27.69
   3 -10   3  520.08   34.10
   3 -10   3  537.86   28.15
   3 -10   3  495.53   35.89
   3 -10   3  554.70   28.11
   3 -10   4   12.42    3.24
   3 -10   4   13.50    4.13
   3 -10   4    6.71    4.90
   3 -10   4   11.53    3.36
   3 -10   4   12.54    3.72
   3 -10   4   13.19    5.90
   3 -10   5   -2.30    5.12
   3 -10   5   -0.49    2.75
   3 -10   5    0.60    3.56
   3 -10   5    0.27    3.31
   3 -10   5    0.61    2.69
   3 -10   5    5.00    5.17
   3 -10   5   -0.62    2.68
   3 -10   6   47.95    8.78
   3 -10   6   42.56    4.35
   3 -10   6   39.08    5.22
   3 -10   6   34.62    4.67
   3 -10   6   32.19    4.15
   3 -10   6   38.01    7.78
   3 -10   6   40.70    4.52
   3 -10   7   50.62    9.44
   3 -10   7   70.46    6.54
   3 -10   7   58.99    5.68
   3 -10   7   64.15    5.09
   3 -10   7   64.08    5.42
   3 -10   7   55.84    5.23
   3 -10   8  248.68   12.90
   3 -10   8  243.33   14.16
   3 -10   9   10.78    4.60
   3 -10   9   15.26    3.59
   3 -10  10  119.44    8.28
   3 -10  10  136.74    8.25
   3 -10  11   -0.18    2.82
   3 -10  11    4.85    2.28
   3 -10  12    1.79    2.59
   3 -10  12    0.15    1.88
  -3  10 -13   10.89    2.43
   3  -9 -13   66.93    4.68
   3  -9 -12   38.46    3.70
   3  -9 -12   37.48    4.50
   3  -9 -12   39.72    4.32
   3  -9 -11    3.40    2.42
   3  -9 -11    2.88    2.57
   3  -9 -11    3.39    2.31
   3  -9 -11    4.91    2.02
   3  -9 -11    3.82    2.76
   3  -9 -10   45.02    4.51
   3  -9 -10   55.01    4.49
   3  -9 -10   57.33    5.12
   3  -9 -10   48.42    4.53
   3  -9 -10   42.49    4.64
   3  -9  -9  382.76   20.17
   3  -9  -9  381.61   19.69
   3  -9  -9  394.89   20.02
   3  -9  -9  403.51   20.35
   3  -9  -9  393.47   20.01
   3  -9  -9  382.03   20.22
   3  -9  -8  112.87    8.11
   3  -9  -8  113.57    8.38
   3  -9  -8  136.57    9.02
   3  -9  -8  132.05    8.86
   3  -9  -8  135.85    9.00
   3  -9  -8  122.07    8.63
   3  -9  -8  122.19    8.00
   3  -9  -7   14.25    3.56
   3  -9  -7   16.47    2.70
   3  -9  -7   22.69    4.17
   3  -9  -7   16.13    3.21
   3  -9  -7   22.17    4.18
   3  -9  -7   20.05    3.97
   3  -9  -7   29.73    4.08
   3  -9  -6   49.08    5.11
   3  -9  -6   46.73    4.27
   3  -9  -6   59.38    5.52
   3  -9  -6   44.78    4.73
   3  -9  -6   57.89    5.63
   3  -9  -6   47.56    4.28
   3  -9  -6   51.40    4.46
   3  -9  -6   54.32    5.42
   3  -9  -6   50.09    5.20
   3  -9  -5   37.67    4.56
   3  -9  -5   39.47    4.82
   3  -9  -5   32.46    4.09
   3  -9  -5   28.40    3.74
   3  -9  -5   32.86    3.92
   3  -9  -5   24.62    6.28
   3  -9  -5   41.33    4.83
   3  -9  -5   33.82    4.34
   3  -9  -4   16.08    3.40
   3  -9  -4    9.26    2.88
   3  -9  -4   12.45    3.06
   3  -9  -4    9.04    5.50
   3  -9  -4   12.86    3.48
   3  -9  -4   15.43    3.35
   3  -9  -3   13.83    4.93
   3  -9  -3   11.69    3.26
   3  -9  -3    3.83    2.78
   3  -9  -3    3.59    5.22
   3  -9  -3    8.34    3.46
   3  -9  -3   10.38    3.61
   3  -9  -3    9.52    3.53
   3  -9  -3    8.73    2.96
   3  -9  -2  404.86   27.12
   3  -9  -2  474.51   23.10
   3  -9  -2  431.21   22.95
   3  -9  -2  433.45   23.19
   3  -9  -2  435.68   30.74
   3  -9  -2  434.84   23.11
   3  -9  -2  462.05   22.75
   3  -9  -2  448.73   23.01
   3  -9  -2  447.17   22.96
   3  -9  -2  461.89   23.01
   3  -9  -1  308.35   22.74
   3  -9  -1  366.70   18.67
   3  -9  -1  342.68   18.55
   3  -9  -1  328.96   25.85
   3  -9  -1  326.70   18.82
   3  -9  -1  331.95   18.62
   3  -9  -1  366.41   18.37
   3  -9  -1  355.57   18.16
   3  -9  -1  355.62   18.17
   3  -9  -1  353.01   18.53
   3  -9   0  612.71   38.47
   3  -9   0  701.80   33.67
   3  -9   0  711.17   33.29
   3  -9   0  682.15   32.94
   3  -9   0  665.81   33.38
   3  -9   0  687.54   32.95
   3  -9   0  655.39   33.38
   3  -9   1   67.73    5.74
   3  -9   1   54.38    8.86
   3  -9   1   70.21    5.11
   3  -9   1   71.24    5.11
   3  -9   1   78.64   11.41
   3  -9   1   58.53    5.95
   3  -9   1   54.88    5.75
   3  -9   2  103.14    7.56
   3  -9   2   98.84    7.74
   3  -9   2  101.89   13.17
   3  -9   2  113.46    7.93
   3  -9   2   93.95    7.00
   3  -9   2   92.81    6.22
   3  -9   2   99.75    6.28
   3  -9   2   93.30    6.93
   3  -9   2  101.02   11.47
   3  -9   3  144.64   15.49
   3  -9   3  144.00    9.59
   3  -9   3  149.43    9.56
   3  -9   3  146.69    9.22
   3  -9   3  140.59    9.75
   3  -9   3  132.83   13.75
   3  -9   3  150.18   10.05
   3  -9   4  157.69   15.33
   3  -9   4  158.80   10.78
   3  -9   4  151.61   16.08
   3  -9   4  176.44   10.73
   3  -9   4  173.29   10.56
   3  -9   4  173.82   11.27
   3  -9   5    3.30    4.92
   3  -9   5   10.39    3.70
   3  -9   5    6.84    2.84
   3  -9   5   13.18    3.19
   3  -9   5   16.40    6.11
   3  -9   5    5.80    3.70
   3  -9   6   22.83    6.98
   3  -9   6   28.38    4.77
   3  -9   6   27.92    4.33
   3  -9   6   29.82    3.78
   3  -9   6   26.85    3.74
   3  -9   6   35.16    7.42
   3  -9   7   20.01    6.88
   3  -9   7   22.40    3.30
   3  -9   7   22.24    4.08
   3  -9   7   20.34    3.38
   3  -9   7   26.66    6.58
   3  -9   7   18.36    3.35
   3  -9   7   28.65    4.94
   3  -9   8  571.78   26.35
   3  -9   8  493.97   33.35
   3  -9   8  505.29   25.33
  -3   9  -8  469.86   25.11
   3  -9   9  137.10    8.88
   3  -9   9  115.37    7.69
  -3   9  -9  110.90    7.86
   3  -9  10   66.50    5.51
   3  -9  10   65.43    6.44
  -3   9 -10   53.49    5.42
   3  -9  11  136.28    8.30
   3  -9  11  139.78    8.78
  -3   9 -11  126.47    8.39
   3  -9  12   13.22    2.59
   3  -9  12    6.60    3.01
  -3   9 -12   10.19    3.10
   3  -9  13   75.07    4.73
  -3   9 -13   66.21    5.03
   3  -9  13   70.69    4.96
   3  -8 -14   15.97    2.40
   3  -8 -14   19.90    2.82
   3  -8 -13   15.97    3.33
   3  -8 -13   11.71    2.64
   3  -8 -13   20.09    4.23
   3  -8 -12   31.23    3.67
   3  -8 -12   26.88    3.83
   3  -8 -12   26.04    3.19
   3  -8 -12   32.93    4.23
   3  -8 -11   23.23    3.40
   3  -8 -11   34.80    4.08
   3  -8 -11   20.95    3.31
   3  -8 -11   26.68    4.00
   3  -8 -11   28.91    4.33
   3  -8 -10   22.21    4.18
   3  -8 -10   25.16    4.26
   3  -8  -9   48.21    5.17
   3  -8  -9   41.85    4.79
   3  -8  -9   38.93    3.88
   3  -8  -9   47.91    5.03
   3  -8  -9   45.87    4.87
   3  -8  -9   38.92    4.85
   3  -8  -8  244.68   14.45
   3  -8  -8  245.47   13.80
   3  -8  -8  261.00   14.59
   3  -8  -8  279.03   14.90
   3  -8  -8  273.71   14.65
   3  -8  -8  270.71   14.80
   3  -8  -7  120.18    7.76
   3  -8  -7  118.00    8.47
   3  -8  -7  132.67    8.72
   3  -8  -7  127.56    8.09
   3  -8  -7  133.06    8.65
   3  -8  -7  136.18    8.77
   3  -8  -6   81.20    6.21
   3  -8  -6   74.56    9.65
   3  -8  -6   85.39    6.31
   3  -8  -6  102.49    7.27
   3  -8  -6   97.50    6.86
   3  -8  -6  105.63    7.34
   3  -8  -6  102.34    7.30
   3  -8  -6  105.30    7.23
   3  -8  -5    6.71    4.29
   3  -8  -5    5.87    2.54
   3  -8  -5    6.69    2.50
   3  -8  -5   11.75    4.01
   3  -8  -5    9.09    3.84
   3  -8  -5   11.09    3.06
   3  -8  -5   10.48    2.86
   3  -8  -5    8.97    3.85
   3  -8  -4  213.01   12.33
   3  -8  -4  205.45   11.97
   3  -8  -4  208.02   11.89
   3  -8  -4  196.96   17.31
   3  -8  -4  201.74   13.10
   3  -8  -3 1094.41   50.60
   3  -8  -3 1050.13   50.79
   3  -8  -3 1005.33   57.83
   3  -8  -3 1039.42   50.83
   3  -8  -3 1081.17   50.64
   3  -8  -3 1097.23   50.45
   3  -8  -3 1096.56   50.66
   3  -8  -3  974.57   54.29
   3  -8  -2   76.07    8.68
   3  -8  -2   76.75    5.72
   3  -8  -2   74.18    5.88
   3  -8  -2   65.66    5.80
   3  -8  -2   64.97    5.75
   3  -8  -2   73.79   10.81
   3  -8  -2   73.60    5.56
   3  -8  -2   78.78    5.64
   3  -8  -2   63.77    5.34
   3  -8  -2   80.18    5.78
   3  -8  -1   48.22    7.38
   3  -8  -1   63.28    5.14
   3  -8  -1   67.51    5.38
   3  -8  -1   57.11    5.45
   3  -8  -1   69.37   10.54
   3  -8  -1   66.76    5.39
   3  -8  -1   58.48    4.89
   3  -8  -1   66.96    5.17
   3  -8  -1   66.76    5.01
   3  -8  -1   68.29    5.21
   3  -8   0   70.24    8.70
   3  -8   0   65.91    5.59
   3  -8   0   78.06    5.81
   3  -8   0   74.58    5.70
   3  -8   0   79.16    5.42
   3  -8   0   72.88    5.27
   3  -8   0   73.58    5.58
   3  -8   1    4.15    2.17
   3  -8   1    6.18    2.55
   3  -8   1   10.14    2.53
   3  -8   1    7.33    2.64
   3  -8   1    5.61    4.90
   3  -8   1    6.65    1.98
   3  -8   1    7.81    1.96
   3  -8   1    8.41    2.58
   3  -8   1    2.42    3.68
   3  -8   2  124.47    8.00
   3  -8   2  136.10    8.45
   3  -8   2  136.15    8.69
   3  -8   2  130.72   14.01
   3  -8   2  125.76    8.45
   3  -8   2  133.43    7.54
   3  -8   2  126.93    8.10
   3  -8   2  128.64    7.49
   3  -8   2  116.20   12.23
   3  -8   3  168.05   14.83
   3  -8   3  180.84   10.04
   3  -8   3  118.70    8.87
   3  -8   3  199.49   10.07
   3  -8   3  130.13    9.25
   3  -8   3  171.67   15.91
   3  -8   3  178.03   10.14
   3  -8   3  177.08    9.96
   3  -8   4    2.84    5.09
   3  -8   4    2.80    2.38
   3  -8   4   -1.30    2.30
   3  -8   4    0.54    2.38
   3  -8   4   -3.25    4.94
   3  -8   4   -0.26    2.74
   3  -8   5   -3.02    4.06
   3  -8   5    6.41    7.00
   3  -8   5    0.79    2.22
   3  -8   5   -1.52    2.15
   3  -8   5   -2.08    4.08
   3  -8   5   -4.29    6.45
   3  -8   6   24.53    6.81
   3  -8   6   22.24    4.24
   3  -8   6   31.61    3.49
   3  -8   6   18.10    3.17
   3  -8   6   25.66    6.25
   3  -8   7  120.42   13.98
   3  -8   7  137.26    8.08
   3  -8   7  144.00    9.13
   3  -8   7  134.10   12.91
   3  -8   7  124.74    8.22
   3  -8   7  136.59    8.35
   3  -8   8    5.50    3.19
   3  -8   9  525.30   26.09
   3  -8  10  339.95   18.10
   3  -8  10  375.48   18.81
   3  -8  10  370.10   26.57
   3  -8  11    9.20    3.00
  -3   8 -12  131.88    8.79
   3  -8  12  141.32    8.50
   3  -8  13   29.81    3.99
   3  -8  13   38.11    3.33
  -3   8 -13   34.61    4.13
  -3   8 -13   32.40    3.76
  -3   8 -14    9.60    3.13
   3  -7 -14    4.83    3.10
   3  -7 -14    7.09    2.71
   3  -7 -14    9.51    3.46
   3  -7 -13    3.32    2.80
   3  -7 -13    2.85    3.15
   3  -7 -13    3.69    2.44
   3  -7 -13    5.57    3.01
   3  -7 -12  122.92    8.00
   3  -7 -12  122.46    8.23
   3  -7 -12  117.01    7.75
   3  -7 -12  126.87    8.31
   3  -7 -11   22.08    3.82
   3  -7 -11   22.22    3.84
   3  -7 -11   29.30    4.27
   3  -7 -11   22.70    4.43
   3  -7 -11   22.72    4.35
   3  -7 -10   11.67    3.23
   3  -7 -10   12.98    3.31
   3  -7 -10   11.94    3.95
   3  -7 -10   14.79    4.44
   3  -7  -9  276.31   14.60
   3  -7  -9  240.76   13.62
   3  -7  -9  243.40   14.30
   3  -7  -9  266.30   14.18
   3  -7  -9  261.16   14.12
   3  -7  -9  244.34   14.38
   3  -7  -8    0.21    2.18
   3  -7  -8    1.09    3.13
   3  -7  -8    2.55    3.08
   3  -7  -8    5.42    4.03
   3  -7  -8   -1.57    3.79
   3  -7  -8    0.25    3.00
   3  -7  -8   -2.21    3.12
   3  -7  -7   13.82    2.77
   3  -7  -7   12.77    5.28
   3  -7  -7    9.10    4.34
   3  -7  -7    8.31    4.25
   3  -7  -7    9.37    3.27
   3  -7  -7   14.05    3.59
   3  -7  -7   13.43    3.58
   3  -7  -7   13.68    3.36
   3  -7  -6   24.26    6.50
   3  -7  -6   21.12    4.48
   3  -7  -6   13.73    4.25
   3  -7  -6   14.60    5.02
   3  -7  -6   15.50    2.51
   3  -7  -6   19.03    2.67
   3  -7  -6   14.31    3.04
   3  -7  -6   24.25    4.59
   3  -7  -6   18.75    3.19
   3  -7  -6   21.78    3.75
   3  -7  -5   10.55    2.57
   3  -7  -5    6.50    2.80
   3  -7  -5   12.36    3.38
   3  -7  -5    5.99    2.72
   3  -7  -5    8.36    2.37
   3  -7  -5   13.52    2.67
   3  -7  -5   13.94    2.81
   3  -7  -5    9.07    2.35
   3  -7  -5    6.78    2.15
   3  -7  -5   10.14    4.63
   3  -7  -4  790.02   39.16
   3  -7  -4  845.28   39.28
   3  -7  -4  828.32   39.01
   3  -7  -4  856.46   45.89
   3  -7  -4  819.72   39.27
   3  -7  -4  808.15   39.21
   3  -7  -4  844.46   39.28
   3  -7  -4  782.81   42.25
   3  -7  -3  396.73   19.38
   3  -7  -3  380.30   19.73
   3  -7  -3  378.28   25.40
   3  -7  -3  385.31   19.65
   3  -7  -3  395.51   19.57
   3  -7  -3  346.63   22.30
   3  -7  -2   15.02    2.60
   3  -7  -2   14.77    2.86
   3  -7  -2    9.97    2.66
   3  -7  -2   17.02    5.50
   3  -7  -2   12.53    2.62
   3  -7  -2   11.19    2.49
   3  -7  -2   13.99    2.50
   3  -7  -2   13.35    2.54
   3  -7  -2   13.15    4.10
   3  -7  -1  626.05   36.69
   3  -7  -1  747.71   33.37
   3  -7  -1  662.06   33.18
   3  -7  -1  714.89   33.27
   3  -7  -1  643.57   33.38
   3  -7  -1  712.94   40.22
   3  -7  -1  650.68   33.30
   3  -7  -1  717.22   32.98
   3  -7  -1  722.98   33.14
   3  -7  -1  710.68   32.94
   3  -7  -1  652.50   33.10
   3  -7   0  287.33   19.12
   3  -7   0  319.12   15.58
   3  -7   0  288.18   15.44
   3  -7   0  305.12   15.39
   3  -7   0  278.61   15.30
   3  -7   1  188.41   11.26
   3  -7   1  200.12   16.72
   3  -7   1  200.13   11.52
   3  -7   1  218.45   11.33
   3  -7   1  205.16   11.12
   3  -7   1  199.16   11.02
   3  -7   1  212.20   15.19
   3  -7   2  100.53    7.06
   3  -7   2  101.41    6.93
   3  -7   2   91.01   11.25
   3  -7   2  115.18    6.98
   3  -7   2  103.55    6.67
   3  -7   2  107.20    6.71
   3  -7   2   84.91    9.58
   3  -7   3 1364.07   61.68
   3  -7   3 1401.29   61.95
   3  -7   3 1325.80   67.31
   3  -7   3 1302.95   61.99
   3  -7   3 1352.58   68.97
   3  -7   3 1303.06   61.86
   3  -7   3 1269.62   61.61
   3  -7   3 1297.92   61.58
   3  -7   4  391.49   23.29
   3  -7   4  355.21   23.45
   3  -7   4  319.06   17.34
   3  -7   4  328.46   17.20
   3  -7   4  337.81   17.12
   3  -7   4  324.41   17.06
   3  -7   5   36.90    7.09
   3  -7   5   37.30    3.85
   3  -7   5   42.01    7.10
   3  -7   5   35.24    3.59
   3  -7   5   42.33    3.84
   3  -7   5   30.92    3.76
   3  -7   6  327.25   22.10
   3  -7   6  291.57   14.94
   3  -7   6  265.51   19.64
   3  -7   6  287.94   14.90
   3  -7   6  278.99   14.87
   3  -7   6  264.32   14.80
   3  -7   7   99.47   12.29
   3  -7   7   99.40    9.10
   3  -7   7  106.67   10.68
   3  -7   7   95.09    6.49
   3  -7   8    7.29    4.32
   3  -7   9  228.92   12.59
   3  -7   9  218.57   12.78
   3  -7   9  226.49   19.60
   3  -7  10   92.90    6.66
  -3   7 -10   89.48    6.51
   3  -7  10   86.61    6.40
   3  -7  10   87.85   11.85
  -3   7 -11   47.38    4.86
   3  -7  11   64.18    5.22
  -3   7 -12   23.17    3.88
  -3   7 -12   26.44    3.95
   3  -7  12   22.84    3.46
  -3   7 -13    6.78    2.66
  -3   7 -13    7.85    2.77
   3  -7  13   10.44    2.34
  -3   7 -14   12.59    2.68
  -3   7 -14   11.93    2.74
  -3   7 -15   16.65    2.72
  -3   7 -15   17.93    3.85
   3  -6 -15   13.75    2.45
   3  -6 -15   16.92    2.77
   3  -6 -14   94.00    6.32
   3  -6 -14   95.98    6.44
   3  -6 -13    0.66    2.68
   3  -6 -13    4.58    3.19
   3  -6 -13    5.27    3.30
   3  -6 -12  155.19   10.01
   3  -6 -12  185.73   10.67
   3  -6 -12  149.69   10.38
   3  -6 -12  177.51   10.49
   3  -6 -11  315.05   15.53
   3  -6 -11  226.82   13.70
   3  -6 -11  246.84   13.83
   3  -6 -11  306.50   15.58
   3  -6 -10   15.35    3.38
   3  -6 -10   16.85    5.37
   3  -6 -10   11.34    5.03
   3  -6 -10    9.72    2.96
   3  -6 -10   15.25    4.14
   3  -6 -10   13.14    3.76
   3  -6  -9  239.51   14.40
   3  -6  -9  227.36   13.75
   3  -6  -9  276.03   14.82
   3  -6  -9  292.80   14.92
   3  -6  -9  249.53   14.05
   3  -6  -9  256.05   14.54
   3  -6  -9  277.14   14.18
   3  -6  -9  249.02   19.04
   3  -6  -9  265.80   19.40
   3  -6  -8 1284.81   63.37
   3  -6  -8 1219.54   63.05
   3  -6  -8 1141.81   57.27
   3  -6  -8 1211.40   58.10
   3  -6  -8 1301.43   57.98
   3  -6  -8 1259.23   57.85
   3  -6  -8 1231.68   57.96
   3  -6  -7    3.48    3.91
   3  -6  -7    7.04    4.18
   3  -6  -7    0.74    3.80
   3  -6  -7   -1.87    1.93
   3  -6  -7    4.97    6.18
   3  -6  -7    2.25    1.84
   3  -6  -7    7.84    6.22
   3  -6  -7    3.54    4.27
   3  -6  -6   18.42    4.64
   3  -6  -6   25.26    2.76
   3  -6  -6   24.42    2.76
   3  -6  -6   29.63    5.19
   3  -6  -6   26.38    4.90
   3  -6  -6   27.73    3.49
   3  -6  -6   27.68    3.10
   3  -6  -6   31.72    3.48
   3  -6  -6   39.09    3.77
   3  -6  -6   31.30    3.45
   3  -6  -5  216.45   11.74
   3  -6  -5  251.40   16.66
   3  -6  -5  223.74   11.81
   3  -6  -5  221.74   12.07
   3  -6  -5  217.86   14.37
   3  -6  -5  205.55   14.25
   3  -6  -5  217.56   12.03
   3  -6  -5  212.67   11.69
   3  -6  -5  224.78   12.01
   3  -6  -5  228.12   11.94
   3  -6  -4  168.72    9.23
   3  -6  -4  155.18    9.15
   3  -6  -4  157.67    8.95
   3  -6  -4  166.98    9.16
   3  -6  -4  142.30   10.48
   3  -6  -4  146.35   10.52
   3  -6  -4  175.02    9.22
   3  -6  -4  161.10    9.16
   3  -6  -4  157.40    9.11
   3  -6  -4  141.75   12.77
   3  -6  -3   22.15    2.74
   3  -6  -3   21.00    5.63
   3  -6  -3   21.02    2.85
   3  -6  -3   29.16    4.48
   3  -6  -3   27.06    3.32
   3  -6  -3   23.31    3.18
   3  -6  -2   66.62    6.90
   3  -6  -2   64.69    8.66
   3  -6  -2   82.75    5.34
   3  -6  -2   65.69    5.15
   3  -6  -1 1113.21   51.32
   3  -6  -1 1126.20   54.76
   3  -6  -1 1069.52   51.64
   3  -6  -1 1110.57   51.59
   3  -6   0 2952.68  134.26
   3  -6   0 2916.60  137.99
   3  -6   1  637.95   29.67
   3  -6   1  655.74   33.72
   3  -6   1  610.37   29.85
   3  -6   1  654.70   35.86
   3  -6   1  589.63   29.90
   3  -6   2  287.72   18.28
   3  -6   2  275.56   14.47
   3  -6   2  254.96   18.96
   3  -6   2  277.98   14.38
   3  -6   3  398.27   19.41
   3  -6   3  409.51   24.02
   3  -6   3  424.21   25.33
   3  -6   3  373.83   19.59
   3  -6   3  383.06   19.48
   3  -6   4  274.09   18.95
   3  -6   4  286.82   14.84
   3  -6   4  267.40   19.30
   3  -6   4  288.41   14.73
   3  -6   5  722.25   34.84
   3  -6   5  750.35   34.84
   3  -6   5  814.39   41.39
   3  -6   5  714.37   34.85
   3  -6   5  723.17   34.80
   3  -6   5  718.51   39.90
   3  -6   6  204.57   11.31
   3  -6   6  215.38   11.50
   3  -6   6  215.50   16.89
   3  -6   6  199.50   11.20
   3  -6   6  217.88   15.66
   3  -6   6  214.84   11.33
   3  -6   7   15.30    2.87
   3  -6   7   21.45    4.47
   3  -6   7   14.95    2.51
   3  -6   8   97.07    7.25
  -3   6  -8   95.83    6.44
   3  -6   9  158.11    9.29
  -3   6  -9  135.35    9.23
   3  -6   9  145.24    9.32
   3  -6   9  155.79   15.47
   3  -6  10  387.25   19.61
  -3   6 -10  368.39   19.85
   3  -6  10  401.48   20.02
  -3   6 -11    3.78    3.21
   3  -6  11    5.05    2.75
  -3   6 -12   11.26    3.54
  -3   6 -12    3.92    3.14
   3  -6  12    3.05    2.35
   3  -6  12    4.85    2.16
  -3   6 -13   51.63    4.92
  -3   6 -13   44.46    4.74
  -3   6 -14   40.22    4.15
  -3   6 -14   41.16    4.23
  -3   6 -15   18.85    2.96
  -3   6 -15   24.13    3.21
  -3   6 -16   14.07    2.68
   3  -5 -16   12.34    2.67
   3  -5 -16   11.99    2.27
   3  -5 -15   29.19    4.54
   3  -5 -15   28.49    3.73
   3  -5 -15   36.91    4.18
   3  -5 -14   15.30    3.55
   3  -5 -14   10.02    3.32
   3  -5 -14    8.79    2.98
   3  -5 -13  181.18   11.01
   3  -5 -13  180.50   10.94
   3  -5 -13  187.62   10.96
   3  -5 -12   34.75    5.58
   3  -5 -12   48.06    5.73
   3  -5 -11    0.79    2.16
   3  -5 -11   10.15    5.38
   3  -5 -11    7.17    4.78
   3  -5 -11   10.54    4.20
   3  -5 -11    8.48    4.23
   3  -5 -10    4.85    2.21
   3  -5 -10    6.05    2.85
   3  -5 -10    3.87    4.33
   3  -5 -10    7.83    4.17
   3  -5 -10   11.73    3.04
   3  -5 -10    9.23    3.83
   3  -5 -10   11.55    3.59
   3  -5  -9  524.58   28.56
   3  -5  -9  540.99   27.68
   3  -5  -9  574.39   28.39
   3  -5  -9  600.39   28.39
   3  -5  -9  573.94   27.54
   3  -5  -9  580.31   27.87
   3  -5  -9  560.74   33.70
   3  -5  -9  583.54   34.06
   3  -5  -9  560.02   27.77
   3  -5  -9  563.82   28.30
   3  -5  -8  458.27   23.67
   3  -5  -8  466.52   23.78
   3  -5  -8  422.47   22.78
   3  -5  -8  474.12   22.86
   3  -5  -8  483.88   23.20
   3  -5  -8  491.83   28.73
   3  -5  -8  460.76   28.30
   3  -5  -8  488.65   23.22
   3  -5  -8  461.08   23.73
   3  -5  -7    3.96    1.70
   3  -5  -7    2.97    2.13
   3  -5  -7   10.10    4.00
   3  -5  -7    8.18    3.78
   3  -5  -7    4.77    2.08
   3  -5  -7    3.92    1.88
   3  -5  -7    7.19    1.95
   3  -5  -7    6.70    2.18
   3  -5  -7    4.69    2.09
   3  -5  -6   52.34    4.36
   3  -5  -6   51.62    6.37
   3  -5  -6   49.33    6.42
   3  -5  -6   46.33    6.05
   3  -5  -6   48.95    4.09
   3  -5  -6   48.89    4.03
   3  -5  -6   49.10    4.02
   3  -5  -5   40.11    3.24
   3  -5  -5   30.81    2.98
   3  -5  -5   39.63    5.81
   3  -5  -5   43.45    5.32
   3  -5  -5   42.45    5.23
   3  -5  -4  509.31   27.37
   3  -5  -4  476.12   22.78
   3  -5  -4  434.15   22.73
   3  -5  -4  479.64   24.88
   3  -5  -4  513.07   25.14
   3  -5  -3 1741.59   81.77
   3  -5  -3 1850.75   86.71
   3  -5  -3 1766.09   81.76
   3  -5  -3 1838.24   83.11
   3  -5  -3 1785.50   82.99
   3  -5  -2  591.28   28.47
   3  -5  -2  646.92   33.50
   3  -5  -2  564.06   28.30
   3  -5  -2  645.06   30.75
   3  -5  -2  591.90   28.64
   3  -5  -2  599.55   28.69
   3  -5  -1 1931.89   70.92
   3  -5  -1 1971.04   70.86
   3  -5  -1 2065.49   74.08
   3  -5   0 2681.19  121.57
   3  -5   0 2767.27  124.73
   3  -5   0 2611.51  121.77
   3  -5   0 2728.91  127.26
   3  -5   1 1122.52   51.04
   3  -5   1 1068.13   51.33
   3  -5   1 1173.42   56.57
   3  -5   1 1083.59   51.25
   3  -5   1 1142.24   54.46
   3  -5   2   54.76    4.21
   3  -5   2   54.58    4.08
   3  -5   2   42.76    6.85
   3  -5   2   63.48    6.77
   3  -5   3  205.01   10.74
   3  -5   3  189.73   10.42
   3  -5   3  204.62   14.76
   3  -5   3  191.34   14.00
   3  -5   4  867.58   42.83
   3  -5   4  784.26   37.94
   3  -5   4  800.81   37.90
   3  -5   4  864.04   43.03
   3  -5   5   -0.46    1.52
   3  -5   5    1.25    1.59
   3  -5   5   -0.61    3.29
   3  -5   5    4.94    4.29
   3  -5   6  455.13   25.58
   3  -5   6  443.14   21.91
  -3   5  -7   43.07    3.77
   3  -5   7   44.07    3.84
   3  -5   7   36.49    5.33
   3  -5   8  306.33   16.13
  -3   5  -8  297.68   16.01
   3  -5   8  320.55   16.03
   3  -5   8  319.33   22.50
   3  -5   9   18.91    3.26
  -3   5  -9   22.23    5.11
   3  -5   9   21.30    6.27
   3  -5   9   35.61    7.87
   3  -5  10  767.63   37.28
   3  -5  10  812.77   37.57
  -3   5 -10  752.35   37.65
   3  -5  11  104.87    6.93
  -3   5 -11   88.23    7.26
   3  -5  12  202.01   11.26
  -3   5 -12  208.32   12.07
  -3   5 -12  189.44   11.82
   3  -5  13   10.80    2.64
  -3   5 -13   11.27    3.74
  -3   5 -13   12.74    3.32
  -3   5 -14   40.20    4.40
  -3   5 -14   42.21    4.37
  -3   5 -15   64.83    5.02
  -3   5 -15   62.67    4.90
  -3   5 -16   12.64    2.58
   3  -4 -16   16.31    3.17
   3  -4 -16   16.14    3.11
   3  -4 -15    2.23    3.02
   3  -4 -15    6.59    2.92
   3  -4 -15    1.99    2.96
   3  -4 -14   69.60    5.90
   3  -4 -14   72.64    6.19
   3  -4 -13   13.86    2.62
   3  -4 -13   10.34    4.15
   3  -4 -13   18.20    4.26
   3  -4 -13   17.89    4.40
   3  -4 -12 1127.52   55.96
   3  -4 -12 1266.09   56.95
   3  -4 -12 1231.72   64.48
   3  -4 -12 1156.22   63.90
   3  -4 -12 1216.77   56.85
   3  -4 -12 1206.17   56.70
   3  -4 -11   12.92    2.72
   3  -4 -11   15.82    6.22
   3  -4 -11   15.68    6.47
   3  -4 -11   16.83    4.30
   3  -4 -11   19.85    4.22
   3  -4 -10    2.42    2.23
   3  -4 -10   -0.60    3.04
   3  -4 -10   12.61    5.76
   3  -4 -10   -0.98    4.47
   3  -4 -10    1.96    2.92
   3  -4 -10    4.51    3.62
   3  -4 -10   -0.29    3.11
   3  -4  -9  410.97   19.26
   3  -4  -9  409.86   25.15
   3  -4  -9  390.47   24.76
   3  -4  -9  350.98   18.40
   3  -4  -9  384.56   18.62
   3  -4  -9  345.51   18.35
   3  -4  -9  338.22   20.10
   3  -4  -9  343.54   18.53
   3  -4  -9  373.35   19.44
   3  -4  -8   20.26    3.18
   3  -4  -8   20.44    2.72
   3  -4  -8   24.86    3.36
   3  -4  -8   21.91    3.20
   3  -4  -8   33.17    5.95
   3  -4  -8   21.33    5.36
   3  -4  -8   21.36    2.70
   3  -4  -8   19.66    2.69
   3  -4  -8   24.07    2.85
   3  -4  -8   22.30    3.11
   3  -4  -7   90.13    6.23
   3  -4  -7   86.67    8.86
   3  -4  -7   96.75    9.24
   3  -4  -7   91.17    7.42
   3  -4  -7   93.53    5.94
   3  -4  -7   97.78    6.01
   3  -4  -7   87.10    6.01
   3  -4  -6  259.39   16.50
   3  -4  -6  292.77   17.81
   3  -4  -6  301.01   17.96
   3  -4  -5  105.19    8.74
   3  -4  -5  106.28    8.70
   3  -4  -5  105.36    8.51
   3  -4  -4  659.83   34.86
   3  -4  -4  663.26   33.51
   3  -4  -4  673.96   33.62
   3  -4  -3    0.51    2.85
   3  -4  -3    3.44    2.14
   3  -4  -3    4.55    2.07
   3  -4  -2  179.03   10.69
   3  -4  -2  189.45   13.00
   3  -4  -2  179.33   10.03
   3  -4  -2  186.28   10.14
   3  -4  -1    3.72    2.28
   3  -4  -1    6.36    1.17
   3  -4  -1    3.82    1.11
   3  -4   0    0.32    2.34
   3  -4   0    0.52    3.59
   3  -4   1 1820.29   85.55
   3  -4   1 1807.14   87.07
   3  -4   2  145.13   10.34
   3  -4   2  140.75   10.98
   3  -4   3  276.18   17.25
   3  -4   3  286.48   17.47
   3  -4   4  675.36   35.20
   3  -4   4  642.68   34.49
   3  -4   5  150.07   10.93
   3  -4   6  260.86   15.95
   3  -4   7   26.29    7.90
   3  -4   8    7.04    2.24
  -3   4  -8   10.29    2.48
   3  -4   8   11.14    5.08
   3  -4   9   98.16    6.50
  -3   4  -9   91.17    7.54
   3  -4   9   91.31    6.72
  -3   4 -10   20.32    4.19
   3  -4  10   18.20    2.96
  -3   4 -11   58.82    5.67
   3  -4  11   49.78    4.64
  -3   4 -11   53.46    5.39
   3  -4  11   51.90    4.70
  -3   4 -12   16.81    4.00
   3  -4  12   16.41    5.72
  -3   4 -12   13.46    3.52
   3  -4  13   -0.50    2.48
  -3   4 -13    0.84    2.96
  -3   4 -13    2.97    3.67
   3  -4  14   16.73    2.91
  -3   4 -14   14.48    3.30
  -3   4 -14   18.23    3.80
   3  -4  15    1.86    1.75
  -3   4 -15    3.03    2.99
  -3   4 -15    0.20    2.15
  -3   4 -16   75.37    5.17
  -3   4 -16   67.29    4.85
   3  -3 -16    6.83    3.76
   3  -3 -15   15.52    3.07
   3  -3 -15   16.14    3.73
   3  -3 -14   25.65    4.00
   3  -3 -14   31.18    4.51
   3  -3 -14   19.74    3.17
   3  -3 -13  573.68   28.05
   3  -3 -13  620.52   28.86
   3  -3 -13  522.59   27.48
   3  -3 -13  579.40   28.37
   3  -3 -13  588.37   28.96
   3  -3 -12 1210.98   56.06
   3  -3 -12 1216.78   56.31
   3  -3 -12 1191.35   63.94
   3  -3 -12 1139.86   63.59
   3  -3 -12 1172.26   55.70
   3  -3 -12 1233.65   56.27
   3  -3 -12 1105.30   55.19
   3  -3 -12 1205.86   56.75
   3  -3 -11   37.27    4.77
   3  -3 -11   21.21    6.81
   3  -3 -11   27.32    7.84
   3  -3 -11   37.67    4.16
   3  -3 -11   38.63    4.05
   3  -3 -11   38.75    4.99
   3  -3 -10   10.67    4.28
   3  -3 -10    6.75    4.92
   3  -3 -10    8.68    6.09
   3  -3 -10    0.96    5.75
   3  -3 -10    4.34    2.94
   3  -3 -10    5.90    2.08
   3  -3 -10   10.79    3.63
   3  -3  -9   22.45    2.71
   3  -3  -9   22.45    3.50
   3  -3  -9   22.52    3.33
   3  -3  -9   23.60    3.32
   3  -3  -9   17.66    6.99
   3  -3  -9   33.13    7.68
   3  -3  -9   21.06    2.72
   3  -3  -9   22.56    2.91
   3  -3  -9   15.93    2.44
   3  -3  -9   22.47    3.87
   3  -3  -8  111.77    7.65
   3  -3  -8  128.05    7.73
   3  -3  -8  132.11    7.64
   3  -3  -8  122.40    7.33
   3  -3  -8  118.39    7.11
   3  -3  -8  119.80   11.19
   3  -3  -8  114.23   11.00
   3  -3  -8  109.86    7.01
   3  -3  -8  129.36    7.93
   3  -3  -7  553.10   26.85
   3  -3  -7  520.36   27.58
   3  -3  -7  583.14   30.94
   3  -3  -7  567.76   30.93
   3  -3  -6  599.17   29.56
   3  -3  -6  647.36   31.45
   3  -3  -6  633.18   32.95
   3  -3  -6  606.97   32.75
   3  -3  -5  808.35   38.83
   3  -3  -5  864.75   41.23
   3  -3  -5  827.86   41.52
   3  -3  -5  846.58   41.61
   3  -3  -4  143.67    9.86
   3  -3  -4  135.77    9.14
   3  -3  -4  123.23    8.98
   3  -3  -3  167.28    8.48
   3  -3  -3  169.59    8.49
   3  -3  -3  167.05   10.00
   3  -3  -3  148.46    6.85
   3  -3  -2   41.87    4.08
   3  -3  -2   43.39    4.01
   3  -3  -2   51.33    5.27
   3  -3  -2   46.73    5.75
   3  -3  -2   33.93    3.31
   3  -3  -1   40.80    2.81
   3  -3  -1   39.22    2.77
   3  -3  -1   31.51    2.05
   3  -3  -1   37.92    3.51
   3  -3   0 1309.44   60.80
   3  -3   0 1294.31   63.56
   3  -3   0 1394.09   63.22
   3  -3   0 1299.18   61.83
   3  -3   1 1484.62   74.00
   3  -3   1 1646.54   73.85
   3  -3   1 1530.40   72.94
   3  -3   2  191.44   12.89
   3  -3   2  220.11   12.89
   3  -3   2  189.15   12.30
  -3   3  -3  258.02   13.00
  -3   3  -3  251.51   12.98
   3  -3   3  292.91   16.41
  -3   3  -4   10.41    2.04
  -3   3  -4   14.30    2.27
   3  -3   4    7.98    3.11
   3  -3   4   14.32    2.76
   3  -3   4   17.45    3.98
  -3   3  -5   79.15    6.10
  -3   3  -5   77.63    6.07
   3  -3   5   95.36    7.39
   3  -3   5   88.92    6.47
   3  -3   6  658.18   32.67
  -3   3  -6  667.82   34.54
  -3   3  -6  708.89   34.77
   3  -3   6  755.56   35.00
   3  -3   6  717.76   34.25
   3  -3   7   36.57    6.58
   3  -3   7   27.28    3.69
   3  -3   7   27.68    3.03
  -3   3  -7   32.29    4.52
  -3   3  -7   28.89    4.32
   3  -3   8   84.02    5.73
  -3   3  -8   86.34    8.15
  -3   3  -8   82.92    7.96
   3  -3   8   87.80    5.97
  -3   3  -9    3.57    2.43
  -3   3  -9    5.01    2.98
   3  -3   9    3.03    1.98
  -3   3  -9   -0.62    3.07
   3  -3   9    4.08    2.41
   3  -3  10    7.92    2.55
  -3   3 -10    6.64    5.00
  -3   3 -10    9.00    3.00
   3  -3  10    8.74    2.81
  -3   3 -11   75.46    6.43
  -3   3 -11   66.62    6.02
   3  -3  11   71.56    6.25
  -3   3 -12  100.63    7.60
  -3   3 -12   89.93    7.11
   3  -3  12   90.56   11.90
  -3   3 -13   25.49    4.33
  -3   3 -13   33.56    5.15
   3  -3  14    7.91    2.55
  -3   3 -14   11.59    3.16
  -3   3 -14   12.02    3.77
   3  -3  15    0.38    2.05
  -3   3 -15    1.69    2.36
  -3   3 -15    1.62    3.13
   3  -3  16   14.68    2.41
  -3   3 -16   15.79    3.53
  -3   3 -16   14.74    2.81
  -3   3 -17   22.29    2.45
   3  -2 -17   37.67    3.27
   3  -2 -16    7.08    3.06
   3  -2 -15   14.59    2.57
   3  -2 -15   16.71    2.81
   3  -2 -15   22.66    3.79
   3  -2 -14   25.77    4.46
   3  -2 -14   30.17    4.19
   3  -2 -14   25.83    3.96
   3  -2 -14   34.68    4.85
   3  -2 -13   19.95    3.87
   3  -2 -13   13.61    6.55
   3  -2 -13   21.75    7.04
   3  -2 -13   27.52    4.59
   3  -2 -13   23.11    3.62
   3  -2 -13   21.82    3.47
   3  -2 -13   28.14    4.42
   3  -2 -12    1.52    3.29
   3  -2 -12    4.51    5.03
   3  -2 -12   -3.35    4.75
   3  -2 -12    7.46    3.83
   3  -2 -12    4.72    2.81
   3  -2 -12    3.99    2.60
   3  -2 -12    4.55    3.43
   3  -2 -11   11.42    4.21
   3  -2 -11    7.26    3.86
   3  -2 -11    9.49    6.36
   3  -2 -11    9.40    6.30
   3  -2 -11   13.83    3.40
   3  -2 -11   10.25    3.98
   3  -2 -11    9.68    3.08
   3  -2 -11   13.44    3.70
   3  -2 -10   18.05    2.82
   3  -2 -10   25.17    5.64
   3  -2 -10   19.86    6.90
   3  -2 -10   17.80    6.83
   3  -2 -10   18.69    3.14
   3  -2 -10   20.88    6.48
   3  -2 -10   16.77    3.34
   3  -2  -9  407.47   20.91
   3  -2  -9  387.40   20.22
   3  -2  -9  392.97   21.02
   3  -2  -9  394.99   20.53
   3  -2  -9  424.55   26.22
   3  -2  -9  456.07   26.68
   3  -2  -9  424.77   20.64
   3  -2  -9  463.42   28.43
   3  -2  -9  430.90   21.01
   3  -2  -8    8.59    2.45
   3  -2  -8    7.24    2.30
   3  -2  -8    9.64    2.36
   3  -2  -8    9.56    2.05
   3  -2  -8    9.80    4.95
   3  -2  -8    9.58    2.43
   3  -2  -8    7.75    4.61
   3  -2  -8    9.77    4.42
   3  -2  -7  173.02   13.67
   3  -2  -7  149.44    8.68
   3  -2  -7  159.76   12.18
   3  -2  -7  141.24   11.79
   3  -2  -6  455.23   23.19
   3  -2  -6  503.58   26.74
   3  -2  -6  495.48   26.67
   3  -2  -6  503.40   24.77
   3  -2  -6  530.72   28.56
   3  -2  -5 1767.64   80.27
   3  -2  -5 1670.61   81.00
   3  -2  -5 1677.17   81.03
   3  -2  -4   50.01    4.89
   3  -2  -4   50.08    4.77
   3  -2  -4   48.24    4.94
   3  -2  -4   40.03    4.66
   3  -2  -3 2435.94  109.89
   3  -2  -3 2310.39  110.08
   3  -2  -3 2397.13  109.35
   3  -2  -3 2338.84  109.25
   3  -2  -2 4991.37  205.38
   3  -2  -2 4945.77  205.40
   3  -2  -2 4892.55  206.93
   3  -2  -2 4950.47  206.67
   3  -2  -2 4225.08  203.70
   3  -2  -1 2927.83  131.61
   3  -2  -1 2893.39  131.58
   3  -2  -1 2942.07  131.28
   3  -2  -1 2803.46  131.45
   3  -2   0  932.47   42.56
   3  -2   0  914.81   44.28
   3  -2   0  876.46   42.73
   3  -2   1 1278.86   62.15
   3  -2   1 1352.43   62.01
   3  -2   1 1290.49   61.37
   3  -2   2  330.57   18.73
   3  -2   2  345.30   18.67
   3  -2   2  342.56   18.78
   3  -2   2  366.03   18.41
   3  -2   3  434.82   24.51
   3  -2   3  489.75   24.53
   3  -2   3  467.18   25.20
   3  -2   3  504.40   24.36
  -3   2  -4  402.61   21.88
  -3   2  -4  430.82   22.02
   3  -2   4  467.37   22.90
   3  -2   4  432.92   22.77
   3  -2   4  453.24   22.73
   3  -2   5  495.59   25.12
  -3   2  -5  546.31   27.21
  -3   2  -5  537.06   27.09
   3  -2   5  581.12   27.27
   3  -2   5  558.98   27.48
   3  -2   6 1623.08   76.94
  -3   2  -6 1655.84   79.57
  -3   2  -6 1685.75   79.64
   3  -2   6 1801.43   78.65
  -3   2  -7  933.83   48.29
   3  -2   7  981.93   45.29
  -3   2  -7  961.32   48.41
  -3   2  -8  271.42   17.58
   3  -2   8  277.65   14.25
  -3   2  -8  272.94   17.71
   3  -2   8  274.05   14.50
  -3   2  -9   33.54    3.98
  -3   2  -9   35.17    6.07
  -3   2  -9   31.47    5.82
   3  -2   9   37.77    3.49
   3  -2   9   36.76    3.83
  -3   2 -10   47.18    8.34
  -3   2 -10   45.94    8.55
   3  -2  10   55.34    4.97
  -3   2 -10   56.28    5.20
  -3   2 -10   53.22    5.06
  -3   2 -11   17.25    3.88
  -3   2 -11   14.16    6.33
  -3   2 -11   11.77    5.59
   3  -2  11   23.13    4.02
   3  -2  11   18.20    6.53
  -3   2 -11   16.84    3.57
   3  -2  12  226.95   20.51
  -3   2 -12  244.55   14.65
  -3   2 -12  251.48   14.85
   3  -2  13    2.27    2.85
  -3   2 -13   -1.16    2.97
  -3   2 -13    0.86    4.22
   3  -2  14    4.82    2.59
  -3   2 -14    0.79    2.58
  -3   2 -14    5.89    3.39
   3  -2  15   82.79    5.97
  -3   2 -15   88.56    6.37
  -3   2 -15   88.71    6.23
   3  -2  16  133.32    7.26
  -3   2 -16  135.35    7.46
  -3   2 -16  147.72    7.84
   3  -1 -17    1.16    2.78
   3  -1 -16    5.47    2.05
   3  -1 -16    4.89    2.17
   3  -1 -16    7.15    3.11
   3  -1 -16    7.71    3.46
   3  -1 -15   29.14    3.83
   3  -1 -15   40.15    4.59
   3  -1 -15   36.64    3.95
   3  -1 -15   38.16    4.49
   3  -1 -14    6.65    4.16
   3  -1 -14    9.19    3.58
   3  -1 -14    8.96    4.51
   3  -1 -14    1.22    2.89
   3  -1 -14    3.32    2.99
   3  -1 -14    7.32    3.50
   3  -1 -13  191.76   11.35
   3  -1 -13  191.83   11.21
   3  -1 -13  162.85   10.67
   3  -1 -13  185.37   10.98
   3  -1 -13  196.13   11.62
   3  -1 -12   55.06    5.30
   3  -1 -12   69.22    6.05
   3  -1 -12   67.02    5.70
   3  -1 -12   54.29    5.40
   3  -1 -12   50.31   10.03
   3  -1 -12   57.35    5.69
   3  -1 -11    0.72    2.74
   3  -1 -11   -1.52    4.41
   3  -1 -11    2.30    4.13
   3  -1 -11    4.64    3.79
   3  -1 -11    2.53    4.80
   3  -1 -11    4.58    2.86
   3  -1 -10   56.16    4.58
   3  -1 -10   50.58    4.51
   3  -1 -10   52.96    4.83
   3  -1 -10   49.56    4.50
   3  -1 -10   47.54    8.92
   3  -1 -10   54.74    5.10
   3  -1  -9  891.52   43.35
   3  -1  -9  920.11   42.88
   3  -1  -9  943.48   43.09
   3  -1  -9  911.37   50.49
   3  -1  -9  860.59   42.82
   3  -1  -9  930.15   43.25
   3  -1  -8   82.54    5.86
   3  -1  -8   85.15    9.98
   3  -1  -8   78.18    5.49
   3  -1  -7  702.09   37.95
   3  -1  -7  671.12   32.27
   3  -1  -7  684.96   36.47
   3  -1  -7  695.97   36.53
   3  -1  -6   19.15    2.59
   3  -1  -6   21.48    5.12
   3  -1  -6   18.44    2.74
   3  -1  -6   22.92    4.44
   3  -1  -6   15.44    3.77
   3  -1  -5   21.22    4.77
   3  -1  -5   25.28    3.36
   3  -1  -5   21.71    3.28
   3  -1  -5   22.00    4.21
   3  -1  -5   20.63    3.94
   3  -1  -4 1224.93   61.22
   3  -1  -4 1316.76   59.89
   3  -1  -4 1278.15   59.53
   3  -1  -4 1246.97   60.08
   3  -1  -4 1228.32   60.06
   3  -1  -3  575.49   27.06
   3  -1  -3  505.45   26.51
   3  -1  -3  525.19   26.59
   3  -1  -3  534.04   26.64
   3  -1  -2 7934.09  360.50
   3  -1  -2 7594.09  360.20
   3  -1  -2 8092.79  359.82
   3  -1  -2 8096.13  359.78
   3  -1  -1  335.60   15.58
   3  -1  -1  325.50   16.57
   3  -1  -1  333.84   16.61
   3  -1  -1  322.40   16.40
   3  -1   0   28.21    3.98
   3  -1   0   30.26    3.12
   3  -1   1  457.77   22.49
   3  -1   1  428.59   22.29
   3  -1   1  422.50   22.60
   3  -1   1  442.06   22.12
   3  -1   2  622.74   30.16
   3  -1   2  587.89   30.19
   3  -1   2  559.45   30.05
   3  -1   2  651.43   30.01
   3  -1   3 1455.59   71.14
   3  -1   3 1576.20   71.02
   3  -1   4  497.81   26.94
   3  -1   4  582.38   27.23
   3  -1   5 4898.31  223.18
  -3   1  -6    8.88    3.23
   3  -1   6    5.61    1.71
  -3   1  -6    8.39    3.35
  -3   1  -7 1274.64   61.41
  -3   1  -7 1292.28   61.48
   3  -1   7 1214.30   57.37
  -3   1  -8    1.90    3.01
  -3   1  -8   -1.88    3.21
   3  -1   8    2.59    1.68
  -3   1  -8    2.21    1.92
   3  -1   9  745.67   44.23
  -3   1  -9  848.09   43.31
  -3   1  -9  820.44   43.19
   3  -1   9  785.46   38.07
  -3   1  -9  796.77   38.26
   3  -1  10  115.23   13.06
  -3   1 -10  104.17   11.95
  -3   1 -10  128.81   12.72
   3  -1  10  141.84    8.78
  -3   1 -10  125.40    8.39
  -3   1 -11   18.68    3.94
  -3   1 -11   12.64    5.68
  -3   1 -11   24.12    6.62
  -3   1 -11   11.80    3.53
   3  -1  11   21.30    3.72
   3  -1  11   13.54    5.51
  -3   1 -11   14.66    3.36
  -3   1 -12   82.33    6.91
   3  -1  12   80.59    6.31
  -3   1 -12   67.55    5.77
   3  -1  12   48.32    9.37
  -3   1 -12   48.39    8.48
  -3   1 -12   58.98    9.27
  -3   1 -12   80.10    6.46
  -3   1 -13    6.57    2.85
   3  -1  13   12.39    3.88
  -3   1 -13   11.07    3.54
  -3   1 -14   35.83    4.29
  -3   1 -15   37.85    3.97
  -3   1 -16    5.43    2.53
   3  -1  16    5.42    2.23
   3   0 -17    9.67    2.33
   3   0 -17   10.18    2.58
   3   0 -16   34.16    4.32
   3   0 -16   24.25    3.22
   3   0 -16   23.34    3.30
   3   0 -16   24.87    3.25
   3   0 -16   25.79    3.55
   3   0 -15  158.39   10.30
   3   0 -15  164.00    9.67
   3   0 -15  151.28    9.81
   3   0 -15  172.52    9.81
   3   0 -15  151.46    9.63
   3   0 -14  221.35   13.45
   3   0 -14  221.36   12.74
   3   0 -14  216.91   12.68
   3   0 -14  210.59   12.53
   3   0 -14  217.14   12.83
   3   0 -13  473.72   23.67
   3   0 -13  486.17   24.25
   3   0 -13  441.46   22.98
   3   0 -13  430.76   30.67
   3   0 -13  421.25   30.40
   3   0 -13  488.95   23.86
   3   0 -13  443.68   23.51
   3   0 -13  427.55   32.32
   3   0 -13  471.61   23.94
   3   0 -12  223.15   12.86
   3   0 -12  232.20   13.41
   3   0 -12  208.50   12.43
   3   0 -12  218.14   19.05
   3   0 -12  204.39   18.93
   3   0 -12  231.80   12.99
   3   0 -12  231.09   12.99
   3   0 -12  210.31   20.16
   3   0 -12  223.73   13.04
   3   0 -11   46.46    4.97
   3   0 -11   37.40    7.06
   3   0 -11   44.17    8.94
   3   0 -11   19.69    7.36
   3   0 -11   47.88    5.24
   3   0 -11   38.66    8.68
   3   0 -11   48.29    4.95
   3   0 -10    8.92    2.55
   3   0 -10   10.68    2.49
   3   0 -10   15.50    5.83
   3   0 -10   17.48    5.62
   3   0 -10   11.25    2.74
   3   0 -10    8.86    5.59
   3   0 -10   10.45    2.76
   3   0  -9  676.55   31.94
   3   0  -9  638.75   31.71
   3   0  -9  658.62   31.91
   3   0  -9  669.41   39.08
   3   0  -9  631.51   37.28
   3   0  -9  687.61   37.78
   3   0  -9  700.06   38.10
   3   0  -9  675.77   32.04
   3   0  -9  664.01   32.26
   3   0  -8  260.73   18.24
   3   0  -8  235.09   16.90
   3   0  -8  240.09   12.68
   3   0  -8  228.04   12.40
   3   0  -7   65.22    7.59
   3   0  -7   60.80    4.21
   3   0  -7   65.72    4.55
   3   0  -7   73.78    8.54
   3   0  -7   45.92    4.27
   3   0  -6 6298.46  266.87
   3   0  -6 5697.98  262.18
   3   0  -6 5756.58  262.98
   3   0  -5   12.17    3.76
   3   0  -5   17.89    2.82
  -3   0   4 1077.22   51.38
   3   0  -4 1256.70   55.13
   3   0  -4 1216.56   53.33
  -3   0   3   27.76    2.02
   3   0  -3   41.07    4.33
   3   0  -3   34.31    4.04
   3   0  -3   39.97    4.92
   3   0  -3   47.32    4.53
   3   0  -3   43.68    4.10
   3   0  -2  147.12    8.13
   3   0  -2  157.80    9.18
   3   0  -2  152.25    9.11
   3   0  -2  136.41    9.01
   3   0  -2  160.21    9.63
   3   0  -1 4730.24  214.38
   3   0  -1 4799.96  215.63
   3   0  -1 4628.55  215.01
   3   0  -1 4674.48  215.05
   3   0  -1 4833.69  215.00
   3   0   0    6.64    2.63
   3   0   0    0.65    2.00
   3   0   0    2.21    2.43
   3   0   1   46.69    4.41
   3   0   1   45.05    4.71
   3   0   2  267.23   14.50
   3   0   2  263.62   14.85
   3   0   3  572.88   32.16
   3   0   3  672.03   31.17
   3   0   4 1064.00   54.39
   3   0   4 1134.99   52.43
   3   0   5   14.09    4.30
   3   0   5   12.10    2.52
  -3   0  -6 1136.32   52.21
   3   0   6 1080.26   56.76
  -3   0  -7  335.19   17.17
   3   0   7  303.17   21.54
  -3   0  -7  364.13   21.42
  -3   0  -7  369.48   21.40
  -3   0  -8  286.25   15.15
  -3   0  -8  291.21   14.93
   3   0   8  256.10   19.52
  -3   0  -8  269.27   18.97
  -3   0  -8  286.97   19.04
  -3   0  -9   10.25    5.92
  -3   0  -9    6.24    5.62
   3   0   9   10.36    4.49
  -3   0  -9    9.45    2.51
  -3   0 -10   31.44    7.59
  -3   0 -10   36.28    8.00
   3   0  10   23.69    5.11
   3   0  10   26.07    6.99
  -3   0 -10   31.76    4.06
  -3   0 -11   49.16    8.01
  -3   0 -11   36.40    7.30
   3   0  11   37.70    4.49
   3   0  11   27.81    7.13
  -3   0 -11   36.99    4.54
  -3   0 -12   14.58    5.88
  -3   0 -12   16.69    5.94
  -3   0 -12   19.64    3.64
   3   0  12   19.22    3.81
  -3   0 -12    8.11    5.21
   3   0  12    4.48    4.57
  -3   0 -12   19.55    3.87
  -3   0 -13    0.22    2.87
   3   0  13    1.97    3.55
  -3   0 -13    0.84    3.74
  -3   0 -13   -1.45    3.04
   3   0  13    2.35    3.06
   3   0  14   48.39    4.76
  -3   0 -14   48.29    4.53
   3   0  14   57.45    5.12
  -3   0 -14   54.17    4.99
  -3   0 -14   58.37    5.26
   3   0  15    2.49    2.15
  -3   0 -15    0.41    2.21
  -3   0 -15    3.09    2.80
  -3   0 -16   27.62    3.26
   3   0  16   20.55    2.93
   3   1 -17    1.86    2.49
   3   1 -17   -0.43    2.75
   3   1 -16    2.13    2.52
   3   1 -16    7.01    2.51
   3   1 -16    2.12    2.61
   3   1 -16    8.85    2.81
   3   1 -15  249.49   14.13
   3   1 -15  238.11   13.45
   3   1 -15  235.77   13.54
   3   1 -15  256.27   13.68
   3   1 -15  234.78   13.16
   3   1 -14  131.66    9.90
   3   1 -14  143.60    9.36
   3   1 -14  144.00    9.03
   3   1 -14  126.07    9.03
   3   1 -14  137.06    9.18
   3   1 -13  248.51   13.70
   3   1 -13  250.24   14.28
   3   1 -13  193.82   18.76
   3   1 -13  257.39   20.68
   3   1 -13  230.48   13.34
   3   1 -13  168.87   19.12
   3   1 -13  239.85   13.67
   3   1 -12  133.54    8.63
   3   1 -12  127.87    9.06
   3   1 -12  116.27   13.83
   3   1 -12  115.03   13.64
   3   1 -12  112.22    8.33
   3   1 -12  102.44   14.03
   3   1 -12  133.75    8.57
   3   1 -11  531.02   26.13
   3   1 -11  519.10   26.41
   3   1 -11  499.55   32.50
   3   1 -11  516.70   32.65
   3   1 -11  491.08   32.44
   3   1 -11  496.59   25.84
   3   1 -11  514.05   34.26
   3   1 -11  531.37   26.12
   3   1 -10    2.02    2.51
   3   1 -10    1.34    1.97
   3   1 -10    0.92    4.62
   3   1 -10    0.95    4.13
   3   1 -10    0.91    4.50
   3   1 -10    1.93    2.23
   3   1 -10    1.38    2.28
   3   1 -10    0.23    1.94
   3   1 -10    0.49    2.47
   3   1  -9  545.67   27.38
   3   1  -9  552.20   27.09
   3   1  -9  592.38   32.97
   3   1  -9  539.31   32.33
   3   1  -9  595.71   33.46
   3   1  -9  565.91   27.24
   3   1  -9  543.48   27.08
   3   1  -9  571.39   27.48
   3   1  -8  387.92   23.64
   3   1  -8  388.82   24.17
   3   1  -8  400.40   23.84
   3   1  -8  365.23   18.90
   3   1  -8  401.13   19.36
   3   1  -7  823.78   41.73
   3   1  -7  856.19   42.55
   3   1  -7  822.29   41.81
   3   1  -7  797.42   37.46
   3   1  -7  774.09   37.10
  -3  -1   7  781.51   38.87
   3   1  -7  792.38   37.81
   3   1  -6 5800.91  242.21
   3   1  -6 5628.64  241.46
   3   1  -6 5489.09  241.27
   3   1  -6 5206.22  237.29
   3   1  -6 5414.15  241.97
  -3  -1   6 4838.85  238.37
   3   1  -6 5133.44  238.34
   3   1  -5  137.40   10.02
  -3  -1   5  123.35    7.71
   3   1  -5  120.18    9.28
   3   1  -5  114.74    9.45
   3   1  -5  130.47    9.43
   3   1  -5  124.60    8.09
   3   1  -4 4718.48  211.70
  -3  -1   4 4541.25  209.57
   3   1  -4 4719.77  211.94
   3   1  -4 4577.70  210.54
   3   1  -3  744.44   36.76
   3   1  -3  749.95   35.90
   3   1  -3  746.10   36.45
   3   1  -2 9999.00  448.70
   3   1  -2 9938.94  448.09
   3   1  -2 9768.41  448.85
   3   1  -1  613.25   29.64
   3   1  -1  612.39   30.22
   3   1  -1  611.91   29.86
   3   1   0   50.73    4.39
   3   1   1 3647.26  171.51
   3   1   1 3838.87  171.44
   3   1   2  286.24   15.82
   3   1   2  262.63   14.82
   3   1   3  325.17   18.25
   3   1   3  305.70   16.73
   3   1   4  603.83   31.71
   3   1   4  598.33   29.55
   3   1   5  837.36   41.21
   3   1   5  767.64   37.69
  -3  -1  -6   33.56    3.08
   3   1   6   32.96    5.66
  -3  -1  -7   62.00    4.58
  -3  -1  -7   54.70    4.35
  -3  -1  -8   28.54    3.09
  -3  -1  -8   29.30    3.58
  -3  -1  -8   34.82    6.16
  -3  -1  -8   29.48    5.89
   3   1   8   23.52    5.74
  -3  -1  -8   31.42    3.49
  -3  -1  -9    3.97    3.50
  -3  -1  -9    8.46    7.63
  -3  -1  -9   13.42    7.09
  -3  -1  -9    2.68    1.96
   3   1   9    6.64    4.33
  -3  -1  -9    4.88    2.21
   3   1  10  125.58   13.59
  -3  -1 -10  123.47   13.38
  -3  -1 -10  158.78   14.54
  -3  -1 -10  126.44    8.87
  -3  -1 -10  143.29    9.00
  -3  -1 -11   39.74    4.79
   3   1  11   37.13    4.67
  -3  -1 -11   38.64    7.74
  -3  -1 -11   38.20    7.73
   3   1  11   33.07    4.24
   3   1  11   41.25    8.05
  -3  -1 -11   44.74    8.10
  -3  -1 -11   48.11    4.95
  -3  -1 -12   28.69    4.41
  -3  -1 -12   29.62    7.15
  -3  -1 -12   27.26    7.00
   3   1  12   22.73    3.80
   3   1  12   19.77    3.69
   3   1  12   17.24    5.62
  -3  -1 -12   28.20    4.08
  -3  -1 -13    1.36    3.45
   3   1  13   -0.23    3.40
  -3  -1 -13    0.80    3.37
  -3  -1 -13    5.11    3.15
   3   1  13    0.29    2.82
   3   1  14   47.39    4.41
  -3  -1 -14   37.43    4.19
  -3  -1 -14   51.84    4.78
  -3  -1 -14   45.97    4.66
   3   1  14   49.77    4.67
  -3  -1 -15    6.85    2.50
   3   1  15    9.00    2.43
  -3  -1 -15    8.38    2.53
  -3  -1 -15   10.73    2.75
  -3  -1 -16    1.95    1.90
   3   1  16    0.53    1.68
   3   2 -18   10.40    1.93
   3   2 -17    7.82    3.14
   3   2 -17    8.39    3.23
   3   2 -16   32.24    3.83
   3   2 -16   27.26    3.39
   3   2 -15   38.05    4.72
   3   2 -15   36.55    4.28
   3   2 -15   41.21    4.46
   3   2 -14   68.72    7.28
   3   2 -14   67.97    5.73
   3   2 -14   64.38    6.41
   3   2 -14   68.34    5.90
   3   2 -13  122.25    8.89
   3   2 -13   90.44   12.58
   3   2 -13  106.50   13.25
   3   2 -13  135.15    8.72
   3   2 -13  110.60    7.99
   3   2 -13  131.53    8.74
   3   2 -13  111.07    8.12
   3   2 -12    2.20    3.79
   3   2 -12   -2.26    5.03
   3   2 -12    3.35    5.62
   3   2 -12   -2.27    5.39
   3   2 -12   -0.73    3.27
   3   2 -12    1.43    3.39
   3   2 -12   -0.29    2.78
   3   2 -12    1.36    2.65
   3   2 -11   40.70    6.17
   3   2 -11   38.46    8.33
   3   2 -11   35.45    8.23
   3   2 -11   32.98    7.97
   3   2 -11   35.68    4.70
   3   2 -11   32.93    4.38
   3   2 -11   48.92    4.50
   3   2 -10   60.38    5.26
   3   2 -10   42.39    8.15
   3   2 -10   49.23    8.49
   3   2 -10   56.18    8.83
   3   2 -10   50.82    4.55
   3   2 -10   38.97    8.70
   3   2 -10   55.15    4.65
   3   2 -10   60.16    5.13
   3   2  -9   65.98    5.20
   3   2  -9   61.22    4.72
   3   2  -9   63.71    9.19
   3   2  -9   57.77    8.17
   3   2  -9   50.26    8.03
   3   2  -9   73.40    8.87
   3   2  -9   62.57    4.66
   3   2  -9   56.87    4.91
  -3  -2   8    7.90    2.75
   3   2  -8    9.58    4.92
   3   2  -8    3.49    3.82
   3   2  -8    4.93    4.08
   3   2  -8    7.78    4.38
   3   2  -8    5.45    1.81
   3   2  -8    5.80    2.13
   3   2  -7 1003.31   48.70
   3   2  -7  972.39   48.55
   3   2  -7 1000.78   49.48
   3   2  -7  924.00   43.69
   3   2  -7  939.37   44.08
   3   2  -7 1028.30   49.66
  -3  -2   7  927.55   46.28
   3   2  -7  900.97   45.01
   3   2  -6   30.68    5.29
   3   2  -6   37.57    5.77
   3   2  -6   35.05    5.27
   3   2  -6   34.60    3.17
   3   2  -6   34.50    5.36
  -3  -2   6   31.07    4.23
   3   2  -6   26.80    3.73
  -3  -2   5  652.98   32.05
   3   2  -5  658.96   33.48
   3   2  -5  638.20   33.24
   3   2  -5  618.77   33.14
   3   2  -5  629.86   32.05
   3   2  -4    3.64    2.45
  -3  -2   4    2.89    2.24
   3   2  -4    0.39    2.89
   3   2  -4    2.70    2.84
   3   2  -4    1.61    2.47
   3   2  -3 1421.77   66.26
   3   2  -3 1378.16   66.22
   3   2  -3 1415.74   66.83
   3   2  -3 1414.16   66.86
   3   2  -2 2873.44  130.01
   3   2  -2 2802.75  129.89
   3   2  -2 2770.10  130.18
   3   2  -2 2869.10  130.59
   3   2  -2 2817.28  130.56
   3   2  -1 4361.37  189.93
   3   2  -1 4079.85  189.89
   3   2  -1 3994.69  189.99
   3   2  -1 4176.21  189.43
   3   2   0 1093.46   50.80
   3   2   0 1035.94   49.18
   3   2   1  719.61   35.84
   3   2   2   25.87    4.23
   3   2   2   18.10    3.45
   3   2   3  134.60   10.02
   3   2   3  134.72    9.21
   3   2   4  205.84   13.22
   3   2   4  190.86    9.87
   3   2   4  169.64   11.06
   3   2   5  526.00   28.68
   3   2   5  515.43   24.65
   3   2   5  495.70   25.65
   3   2   6   13.24    4.52
  -3  -2  -6   10.99    2.08
   3   2   7  648.73   35.24
  -3  -2  -7  629.59   29.89
  -3  -2  -7  594.39   29.59
  -3  -2  -8   14.89    2.75
  -3  -2  -8   20.12    6.02
  -3  -2  -8   12.82    6.00
  -3  -2  -8   20.73    2.69
   3   2   8   10.28    4.37
  -3  -2  -8   18.08    2.87
   3   2   9   89.62   10.94
  -3  -2  -9  119.82   12.50
  -3  -2  -9  119.80   12.40
  -3  -2  -9   98.54    7.18
  -3  -2  -9  101.86    6.82
  -3  -2  -9  110.99    7.50
  -3  -2 -10  262.63   19.89
   3   2  10  232.55   19.41
  -3  -2 -10  237.61   19.38
   3   2  10  261.07   14.40
  -3  -2 -10  248.24   14.55
  -3  -2 -10  253.73   14.33
  -3  -2 -10  250.79   14.28
  -3  -2 -11   26.64    4.12
   3   2  11   20.49    3.75
  -3  -2 -11   17.78    6.37
  -3  -2 -11   20.64    6.66
  -3  -2 -11   18.33    3.54
   3   2  11   23.96    3.77
   3   2  11   24.19    6.48
  -3  -2 -11   26.86    4.07
  -3  -2 -12   33.79    4.61
  -3  -2 -12   12.51    6.24
  -3  -2 -12   27.82    7.69
   3   2  12   29.89    4.55
   3   2  12   30.30    4.07
   3   2  12   20.14    6.33
  -3  -2 -12   31.51    4.34
  -3  -2 -13  141.02    9.12
   3   2  13  138.37    8.92
   3   2  13  151.93    9.45
  -3  -2 -13  148.78    9.28
  -3  -2 -13  150.14    9.50
  -3  -2 -14    4.45    2.88
   3   2  14    3.65    2.52
   3   2  14    3.49    2.42
  -3  -2 -14    3.47    2.43
  -3  -2 -14    2.62    2.45
  -3  -2 -14    5.73    2.65
  -3  -2 -15   29.13    3.28
   3   2  15   30.75    3.26
  -3  -2 -15   33.08    3.22
   3   3 -17  147.65    8.20
   3   3 -17  151.00    8.68
   3   3 -16    7.17    2.36
   3   3 -16   12.53    3.06
   3   3 -15   30.13    3.78
   3   3 -15   25.56    4.16
   3   3 -14    7.65    3.06
   3   3 -14    4.73    2.93
   3   3 -14    1.95    3.74
   3   3 -13  565.73   36.70
   3   3 -13  583.30   37.02
   3   3 -13  553.60   36.59
   3   3 -13  571.61   28.81
   3   3 -13  601.88   39.03
   3   3 -13  620.49   29.39
   3   3 -12   88.76    6.97
   3   3 -12   81.06    7.11
   3   3 -12   69.86   10.85
   3   3 -12   78.14   11.52
   3   3 -12   86.01   11.62
   3   3 -12   78.90    6.35
   3   3 -12   77.99   12.01
   3   3 -12   81.54    6.28
   3   3 -12   80.19    6.61
   3   3 -11   28.05    3.75
   3   3 -11   23.70    3.97
   3   3 -11   29.13    9.17
   3   3 -11   24.15    8.70
   3   3 -11   14.64    6.05
   3   3 -11   24.54    5.33
   3   3 -11   20.65    6.81
   3   3 -11   23.50    3.66
   3   3 -11   18.76    3.38
   3   3 -10    2.46    2.50
   3   3 -10    5.72    2.87
   3   3 -10    3.11    4.83
   3   3 -10   -0.94    8.33
   3   3 -10    3.79    8.22
   3   3 -10    4.17    2.25
   3   3 -10    6.48    5.99
   3   3 -10    5.75    2.30
   3   3 -10    9.03    3.14
   3   3  -9  404.03   19.18
   3   3  -9  367.77   19.23
   3   3  -9  369.99   24.26
   3   3  -9  400.83   25.48
   3   3  -9  394.29   24.80
   3   3  -9  337.50   18.54
  -3  -3   9  390.25   22.39
   3   3  -9  375.93   25.14
   3   3  -9  378.94   18.70
   3   3  -9  363.70   19.02
   3   3  -8  545.05   29.94
   3   3  -8  578.04   29.41
   3   3  -8  604.08   34.34
   3   3  -8  660.71   35.79
   3   3  -8  614.19   34.53
   3   3  -8  625.37   29.32
  -3  -3   8  617.01   32.55
   3   3  -8  648.00   35.38
   3   3  -8  605.35   28.91
   3   3  -8  636.32   29.44
   3   3  -7   39.67    6.19
   3   3  -7   35.50    6.29
   3   3  -7   44.57    3.29
   3   3  -7   38.58    3.71
   3   3  -7   38.31    6.60
  -3  -3   7   47.39    5.60
   3   3  -7   44.52    4.83
   3   3  -6  231.01   15.66
   3   3  -6  248.28   15.96
   3   3  -6  239.95   12.19
  -3  -3   6  200.33   14.21
   3   3  -6  239.00   15.73
   3   3  -6  239.75   14.30
  -3  -3   5  311.44   18.32
   3   3  -5  302.70   18.47
   3   3  -5  347.77   19.45
   3   3  -5  316.32   19.06
   3   3  -4  215.42   13.14
   3   3  -4  199.08   12.92
   3   3  -4  220.55   13.83
   3   3  -4  222.55   13.82
   3   3  -3  872.44   42.62
   3   3  -3  903.56   42.63
   3   3  -3  886.15   43.96
   3   3  -3  883.25   43.96
   3   3  -2 1004.87   48.09
   3   3  -1    8.69    2.97
   3   3   0 5611.10  261.18
   3   3   0 6101.73  263.44
   3   3   1  108.97    8.79
   3   3   1  130.11    9.01
   3   3   2   75.57    6.98
   3   3   3  239.80   15.30
   3   3   4  539.66   28.91
   3   3   4  534.31   25.07
   3   3   4  483.54   26.95
   3   3   5  178.36   12.99
   3   3   5  170.37    9.21
  -3  -3  -5  156.40    8.91
   3   3   5  167.89   10.64
   3   3   6   46.60    6.50
  -3  -3  -6   32.74    3.27
   3   3   6   42.43    3.66
  -3  -3  -7   14.10    2.77
   3   3   7   17.26    5.22
  -3  -3  -7   17.12    2.73
   3   3   7   17.87    2.82
  -3  -3  -8   41.91    4.23
  -3  -3  -8   46.15    4.29
   3   3   8   35.65    4.14
  -3  -3  -9   68.75    5.82
  -3  -3  -9   65.44    5.63
  -3  -3  -9   60.11    9.09
  -3  -3  -9   67.47    9.67
   3   3   9   64.71    5.46
   3   3   9   46.71    7.93
  -3  -3  -9   57.23    5.42
  -3  -3 -10   18.93    4.26
  -3  -3 -10    2.09    5.17
   3   3  10    8.26    3.29
  -3  -3 -10   12.41    6.46
  -3  -3 -10    5.69    3.18
   3   3  10    5.98    4.94
  -3  -3 -10    8.69    3.19
  -3  -3 -11  132.08    8.97
  -3  -3 -11  145.12    9.10
  -3  -3 -11  140.35    9.25
  -3  -3 -11  147.10   14.83
  -3  -3 -11  126.56   13.80
   3   3  11  145.23    9.38
   3   3  11  116.73   13.04
   3   3  12   10.53    3.23
  -3  -3 -12    4.12    3.06
  -3  -3 -12    9.44    3.19
  -3  -3 -12    9.80    3.29
   3   3  12   13.55    3.40
   3   3  13  184.03   10.41
  -3  -3 -13  181.44   10.55
  -3  -3 -13  187.01   10.94
   3   3  13  181.02   10.85
   3   3  14    4.11    2.15
  -3  -3 -14    3.79    2.22
   3   3  14    5.85    2.30
  -3  -3 -14    1.92    2.79
   3   3  15   11.34    2.40
  -3  -3 -15   10.34    3.13
   3   4 -17   86.51    5.83
   3   4 -17   94.90    6.15
   3   4 -17   97.24    6.09
   3   4 -16   62.08    5.10
   3   4 -16   61.99    5.12
   3   4 -16   61.09    5.21
   3   4 -15  120.42    8.07
   3   4 -15  113.80    7.57
   3   4 -15  131.17    8.33
   3   4 -14   16.82    4.21
   3   4 -14    7.93    2.89
   3   4 -14   16.32    4.49
   3   4 -13    1.12    5.01
   3   4 -13    2.23    4.97
   3   4 -13    1.21    5.26
   3   4 -13    2.67    5.08
   3   4 -13    1.68    2.78
   3   4 -13    3.63    2.60
   3   4 -13    6.23    3.67
   3   4 -12   18.39    7.11
   3   4 -12   13.28    6.25
   3   4 -12   12.29    6.04
   3   4 -12   14.42    3.91
   3   4 -12   10.39    5.95
   3   4 -12   17.20    3.57
   3   4 -12   10.67    2.87
   3   4 -11  104.88   12.96
   3   4 -11  105.13   12.81
   3   4 -11   99.53   12.48
   3   4 -11  107.70    7.73
   3   4 -11   97.86    7.56
   3   4 -11  100.07   12.84
   3   4 -11  110.79    7.32
   3   4 -11  114.43    7.73
   3   4 -10   18.44    7.37
   3   4 -10    9.90    6.24
   3   4 -10   15.38    7.47
   3   4 -10   20.13    3.30
   3   4 -10   17.50    2.87
  -3  -4  10   17.08    4.52
   3   4 -10   28.08    6.55
   3   4 -10   24.41    3.62
   3   4 -10   17.16    2.97
   3   4  -9  646.39   36.78
   3   4  -9  724.29   38.98
   3   4  -9  616.91   36.44
   3   4  -9  650.30   30.79
   3   4  -9  572.58   30.15
  -3  -4   9  682.12   35.22
   3   4  -9  655.44   37.49
   3   4  -9  615.00   30.25
   3   4  -9  662.66   30.85
   3   4  -8  193.27   13.64
   3   4  -8  234.50   17.00
   3   4  -8  216.59   16.75
   3   4  -8  233.51   12.42
   3   4  -8  248.55   17.51
  -3  -4   8  229.01   15.83
   3   4  -8  244.31   12.65
   3   4  -7  813.54   43.85
   3   4  -7  816.42   43.93
   3   4  -7  834.92   39.20
   3   4  -7  818.93   43.79
  -3  -4   7  838.60   43.13
   3   4  -7  816.11   41.69
  -3  -4   6  274.28   18.12
   3   4  -6  286.28   18.65
   3   4  -6  289.76   18.70
   3   4  -6  293.75   14.88
   3   4  -5 1180.73   60.05
  -3  -4   5 1312.40   61.42
   3   4  -5 1234.36   61.14
   3   4  -5 1237.45   61.22
   3   4  -4 1283.85   62.42
   3   4  -4 1326.88   63.99
   3   4  -4 1328.01   64.06
   3   4  -3  393.15   20.90
   3   4  -3  433.60   21.36
   3   4  -2   34.01    4.17
   3   4  -2   43.98    5.27
   3   4  -1  112.06    8.71
   3   4   0 1718.76   82.83
   3   4   0 1765.65   83.02
   3   4   1 3746.56  156.07
   3   4   1 3766.61  155.97
   3   4   2  678.07   36.67
   3   4   2  730.22   36.64
   3   4   3  604.59   31.22
   3   4   3  614.20   30.87
   3   4   3  542.77   26.78
   3   4   3  564.22   26.72
   3   4   4  766.55   34.49
   3   4   4  826.58   40.07
   3   4   5  432.95   24.38
   3   4   5  412.83   19.27
  -3  -4  -5  436.52   19.12
  -3  -4  -6  225.18   12.76
  -3  -4  -6  277.56   13.40
   3   4   6  247.41   13.20
   3   4   6  248.55   17.51
  -3  -4  -7   37.20    4.04
   3   4   7   29.26    6.42
  -3  -4  -7   34.91    3.82
  -3  -4  -7   25.93    3.21
  -3  -4  -8  211.61   12.06
  -3  -4  -8  205.48   11.93
   3   4   8  199.77   16.46
   3   4   8  210.96   11.99
  -3  -4  -9  576.51   27.78
  -3  -4  -9  523.93   27.03
  -3  -4  -9  546.41   27.44
   3   4   9  503.20   32.64
  -3  -4  -9  566.99   34.37
  -3  -4  -9  601.20   34.78
   3   4   9  538.96   27.41
  -3  -4 -10  190.90   10.96
  -3  -4 -10  189.03   11.56
  -3  -4 -10  188.31   10.78
  -3  -4 -10  175.64   11.04
  -3  -4 -10  178.53   16.76
  -3  -4 -10  168.32   16.44
   3   4  10  165.11   10.92
  -3  -4 -11   41.23    4.69
  -3  -4 -11   41.99    4.39
  -3  -4 -11   53.11    5.69
  -3  -4 -11   45.45    4.87
  -3  -4 -11   42.53    8.62
  -3  -4 -11   47.41    8.91
   3   4  11   40.13    4.70
   3   4  12    7.12    2.94
  -3  -4 -12    3.01    2.71
   3   4  12    8.38    3.16
  -3  -4 -12    7.21    3.85
   3   4  13  249.42   13.07
  -3  -4 -13  224.96   12.46
   3   4  13  242.09   12.55
   3   4  14    4.83    2.05
   3   4  14    3.22    2.07
  -3  -4 -14    3.00    2.71
  -3  -4 -15   24.66    2.76
   3   5 -17   14.07    2.59
   3   5 -17   21.35    2.92
   3   5 -17   18.45    2.71
   3   5 -16   77.28    5.77
   3   5 -16   84.94    5.82
   3   5 -16   77.28    5.91
   3   5 -15   77.75    5.95
   3   5 -15   70.43    6.06
   3   5 -14  330.55   17.49
   3   5 -14  352.60   17.79
   3   5 -14  304.88   16.94
   3   5 -13    6.43    5.13
   3   5 -13   17.22    6.64
   3   5 -13   15.94    6.33
   3   5 -13   21.19    4.45
   3   5 -13    7.65    4.88
   3   5 -13   10.66    3.27
   3   5 -13   13.66    2.99
   3   5 -12   55.63   10.16
   3   5 -12   55.27    9.25
   3   5 -12   51.37    9.39
   3   5 -12   56.26    5.65
   3   5 -12   54.17    9.47
   3   5 -12   50.14    5.17
   3   5 -12   43.05    4.49
   3   5 -11   81.55   11.14
   3   5 -11   69.29   10.83
   3   5 -11   80.51   11.33
   3   5 -11   91.62    7.04
   3   5 -11   65.23   10.31
   3   5 -11   89.57    6.81
   3   5 -11   89.01    6.30
   3   5 -10   60.42    9.77
   3   5 -10   54.95    9.70
   3   5 -10   48.12    9.32
   3   5 -10   59.91    6.45
   3   5 -10   52.65    9.04
  -3  -5  10   61.16    8.28
   3   5 -10   64.63    5.04
   3   5 -10   67.85    5.63
   3   5  -9   72.44   11.93
   3   5  -9   75.40   12.08
   3   5  -9   74.42    5.83
   3   5  -9   63.39    9.29
  -3  -5   9   76.55    8.92
   3   5  -9   73.18    5.29
   3   5  -9   94.43    6.45
   3   5  -8    5.69    2.85
  -3  -5   8    8.26    4.46
   3   5  -8   13.91    4.93
   3   5  -8    3.25    4.58
   3   5  -8    9.31    2.36
   3   5  -8    6.51    4.11
  -3  -5   8    1.47    3.23
   3   5  -8   14.65    2.91
   3   5  -7  108.07   10.62
   3   5  -7   90.54    9.92
   3   5  -7  106.78    6.76
   3   5  -7  110.23   10.38
  -3  -5   7  110.67   10.32
   3   5  -7  109.74    7.01
   3   5  -6  267.07   16.93
  -3  -5   6  247.05   17.56
   3   5  -6  251.60   17.50
   3   5  -6  271.46   17.90
   3   5  -6  255.99   13.61
   3   5  -5  796.85   41.34
  -3  -5   5  833.39   43.56
   3   5  -5  826.33   38.26
   3   5  -4  370.26   20.18
   3   5  -4  372.88   21.93
   3   5  -4  378.15   18.15
   3   5  -3 3270.52  148.93
   3   5  -3 3014.02  147.91
   3   5  -3 3458.68  151.57
   3   5  -3 3331.96  147.23
   3   5  -2 1192.05   56.71
   3   5  -2 1132.22   52.67
   3   5  -1  739.92   37.11
   3   5  -1  701.09   33.18
   3   5   0    0.52    3.14
   3   5   1 1059.06   49.33
   3   5   1 1110.31   49.51
   3   5   1 1049.95   44.49
   3   5   2  134.24   11.21
   3   5   2  147.92   11.23
   3   5   2  140.09    7.77
   3   5   2  143.94    7.78
   3   5   3   81.99    8.73
   3   5   3   82.88    8.55
   3   5   3   87.04    5.34
   3   5   3   75.50    5.06
   3   5   4  437.45   26.64
   3   5   4  442.27   21.70
   3   5   4  474.58   26.32
   3   5   4  437.34   21.50
   3   5   5  406.25   25.02
   3   5   5  423.36   20.65
  -3  -5  -5  409.75   20.35
   3   5   5  413.09   20.32
   3   5   5  430.59   26.22
   3   5   5  399.73   23.44
  -3  -5  -5  409.55   26.17
   3   5   6    4.60    3.18
  -3  -5  -6    3.59    1.68
   3   5   6    4.98    1.73
   3   5   6    4.11    2.03
  -3  -5  -7  665.39   32.33
   3   5   7  691.43   38.16
   3   5   7  664.96   32.54
  -3  -5  -8   31.00    4.39
   3   5   8   36.37    6.57
   3   5   8   27.64    3.68
  -3  -5  -9   85.17    6.88
  -3  -5  -9   77.07    6.37
   3   5   9   84.53   11.07
   3   5   9   83.36    6.43
  -3  -5 -10  131.62    8.49
  -3  -5 -10  136.68    8.97
  -3  -5 -10  148.92    9.89
   3   5  10  125.79   14.16
   3   5  10  140.00    8.98
   3   5  11   23.85    3.63
  -3  -5 -11   22.74    4.64
  -3  -5 -11   20.72    3.14
  -3  -5 -11   26.81    4.27
   3   5  12  178.50   10.48
  -3  -5 -12  191.68   10.66
  -3  -5 -12  175.41    9.89
   3   5  12  181.90   10.13
   3   5  13    7.20    2.12
   3   5  13    9.78    2.27
  -3  -5 -14   17.61    3.69
   3   6 -17    2.67    1.88
   3   6 -17    1.10    1.32
   3   6 -17    0.49    1.86
   3   6 -17    1.94    1.45
   3   6 -16   83.17    6.17
   3   6 -16   87.41    6.25
   3   6 -16   86.41    5.94
   3   6 -15   30.72    4.13
   3   6 -15   29.56    4.04
   3   6 -15   30.18    3.76
   3   6 -14   31.72    4.45
   3   6 -14   31.77    4.67
   3   6 -14   33.50    4.16
   3   6 -14   28.89    3.41
   3   6 -14   25.68    3.71
   3   6 -13  107.90    7.75
   3   6 -13  103.78    8.07
   3   6 -13  105.84    7.11
   3   6 -13  108.81    7.61
   3   6 -12   -0.85    3.32
   3   6 -12    2.38    5.19
   3   6 -12    1.68    2.84
   3   6 -12    1.63    2.20
   3   6 -12    1.29    4.58
   3   6 -12    3.11    5.31
   3   6 -12   -1.03    4.49
   3   6 -11   24.66    4.20
   3   6 -11   18.30    6.24
   3   6 -11   31.93    4.08
   3   6 -11   21.13    3.17
   3   6 -11   31.14    7.46
   3   6 -11   17.51    6.44
   3   6 -11   21.86    7.21
   3   6 -10    3.98    3.14
   3   6 -10    1.05    5.00
  -3  -6  10    2.69    4.18
   3   6 -10    3.86    2.75
   3   6 -10    2.13    2.20
   3   6 -10    2.97    7.52
   3   6 -10   -1.24    5.12
   3   6 -10   -1.00    7.34
   3   6  -9   60.50    6.06
   3   6  -9   44.46    9.13
   3   6  -9   41.05    9.40
  -3  -6   9   60.05    8.41
   3   6  -9   55.19    8.59
   3   6  -9   62.74    5.40
   3   6  -8    3.31    2.19
  -3  -6   8    4.29    4.24
   3   6  -8    4.05    4.21
   3   6  -8    2.72    2.83
  -3  -6   8   -2.97    3.99
   3   6  -7   49.95    4.30
  -3  -6   7   53.00    7.80
   3   6  -7   51.03    6.98
   3   6  -7   61.35    5.02
  -3  -6   7   44.57    8.59
  -3  -6   6   62.22    8.27
   3   6  -6   45.89    6.18
   3   6  -6   55.09    4.21
   3   6  -5   30.83    2.71
  -3  -6   5   34.91    6.49
   3   6  -5   24.65    4.14
   3   6  -5   30.41    3.42
   3   6  -4  143.92    7.63
   3   6  -4  139.86   11.51
   3   6  -4  126.83    8.81
   3   6  -3  176.71    9.09
   3   6  -3  169.02   10.47
   3   6  -2    3.36    2.18
   3   6  -2    4.71    3.92
   3   6  -2    2.28    2.56
   3   6  -1  224.78   11.63
   3   6  -1  218.41   11.49
   3   6   0   12.43    3.99
   3   6   0   10.73    1.90
   3   6   1  214.74   14.97
   3   6   1  196.24   10.35
   3   6   2   10.60    4.11
   3   6   2    9.71    1.81
   3   6   3  294.01   14.83
   3   6   3  245.08   14.65
   3   6   3  245.71   18.70
   3   6   3  267.27   19.65
   3   6   4   -0.18    1.59
   3   6   4    0.70    2.84
   3   6   4    2.52    4.15
   3   6   4   -1.39    1.79
  -3  -6  -4   -2.11    4.80
  -3  -6  -5    0.84    1.73
  -3  -6  -5    1.94    4.01
   3   6   5   -0.40    1.72
  -3  -6  -5    0.39    1.77
   3   6   5   -0.51    1.52
   3   6   5    4.59    4.00
   3   6   5   -0.75    3.01
   3   6   6   12.99    5.13
   3   6   6   11.80    4.12
  -3  -6  -6   11.00    4.96
   3   6   6    8.67    2.42
   3   6   7  157.27   15.04
  -3  -6  -7  169.45   10.04
   3   6   7  143.32    9.23
  -3  -6  -8   90.71    6.83
   3   6   8   72.68   10.41
  -3  -6  -8   70.72    5.82
   3   6   8   66.50    5.68
  -3  -6  -8   81.37   10.68
  -3  -6  -8   78.89   10.78
  -3  -6  -9  343.14   17.55
   3   6   9  263.24   22.64
   3   6   9  300.34   16.60
  -3  -6  -9  343.86   23.93
  -3  -6  -9  299.83   23.17
  -3  -6 -10  315.53   15.87
  -3  -6 -10  305.01   16.34
   3   6  11   25.06    3.42
  -3  -6 -11   25.18    4.41
  -3  -6 -11   32.14    4.21
   3   6  12    0.68    1.73
   3   6  12    2.59    2.04
  -3  -6 -12    0.57    2.62
  -3  -6 -13   31.60    3.14
  -3  -6 -14    0.37    2.10
  -3  -6 -14    4.36    2.29
   3   7 -16    4.99    3.17
   3   7 -16    2.14    2.78
   3   7 -15   17.52    3.67
   3   7 -15   13.99    2.95
   3   7 -15   13.52    3.32
   3   7 -14    2.58    2.66
   3   7 -14    6.72    2.65
   3   7 -14    5.25    3.14
   3   7 -13  139.47    8.95
   3   7 -13  156.10    9.28
   3   7 -13  137.78    9.24
   3   7 -12   62.74   10.42
   3   7 -12   60.65    5.15
   3   7 -12   69.40    5.98
   3   7 -12   81.00    6.43
   3   7 -11  247.66   21.62
   3   7 -11  249.76   14.11
   3   7 -11  239.34   13.37
   3   7 -11  286.82   14.50
   3   7 -10    6.26    3.03
   3   7 -10    8.44    2.23
   3   7 -10    8.04    3.25
  -3  -7  10   -1.96    5.02
   3   7 -10    5.96    4.01
   3   7  -9   13.48    4.27
   3   7  -9   11.21    3.40
   3   7  -9    5.36    4.10
  -3  -7   9   12.83    5.41
   3   7  -8  151.93   14.25
  -3  -7   8  186.97   16.31
   3   7  -8  188.10   12.17
   3   7  -8  203.67   11.87
   3   7  -8  211.11   11.66
  -3  -7   8  172.92   17.32
  -3  -7   8  193.00   11.01
   3   7  -7  153.72   13.31
  -3  -7   7  187.83   16.31
   3   7  -7  174.39   10.55
   3   7  -7  193.37   11.35
   3   7  -7  218.03   11.51
  -3  -7   7  158.24   16.86
  -3  -7   7  212.11   11.31
  -3  -7   6   11.54    6.12
  -3  -7   6   12.54    2.80
   3   7  -6   12.11    2.32
   3   7  -6   14.00    2.93
  -3  -7   6   11.42    5.38
   3   7  -5   29.54    3.93
  -3  -7   5   26.43    6.72
   3   7  -4   46.45    4.39
  -3  -7   4   39.61    3.50
   3   7  -4   46.58    3.50
   3   7  -4   52.49    7.13
   3   7  -3  316.14   16.86
   3   7  -3  358.25   21.62
   3   7  -3  333.10   16.34
   3   7  -2  245.45   16.44
   3   7  -2  215.88   11.49
   3   7  -2  220.75   11.52
   3   7  -1  939.35   44.02
   3   7  -1  948.10   44.72
   3   7  -1  928.22   44.19
   3   7  -1 1015.44   49.85
   3   7   0  411.26   25.17
   3   7   0  405.54   19.89
   3   7   0  421.12   20.57
   3   7   0  387.64   20.40
   3   7   0  412.08   20.18
   3   7   1   34.27    3.60
   3   7   1   30.45    3.01
   3   7   1   31.33    5.92
   3   7   1   39.29    3.67
   3   7   2  349.66   21.97
  -3  -7  -2  346.95   25.60
   3   7   2  305.64   16.32
   3   7   3  747.41   41.36
  -3  -7  -3  751.79   35.93
  -3  -7  -3  703.06   44.34
   3   7   3  723.26   35.07
   3   7   4  106.38   11.32
   3   7   4   92.81    6.16
  -3  -7  -4   89.27   12.12
  -3  -7  -4   94.24    6.81
  -3  -7  -5   91.77   11.99
  -3  -7  -5   95.28    6.84
   3   7   5   94.19    6.36
  -3  -7  -5  116.52    7.19
   3   7   5  101.54    7.09
   3   7   5   72.05   10.36
   3   7   6   32.91    7.23
  -3  -7  -6   36.60    4.10
   3   7   6   33.35    3.69
   3   7   7  426.54   28.74
  -3  -7  -7  425.23   21.59
   3   7   7  421.05   21.35
  -3  -7  -8  175.41   10.45
   3   7   8  134.60   14.56
  -3  -7  -8  163.57   15.28
  -3  -7  -8  160.62   15.19
   3   7   8  137.51    9.08
  -3  -7  -8  162.03    9.65
  -3  -7  -9   24.79    4.79
  -3  -7 -10  321.71   17.77
  -3  -7 -10  336.12   17.41
  -3  -7 -11  160.13    9.51
  -3  -7 -12    7.04    2.81
  -3  -7 -12    9.56    2.85
  -3  -7 -13   26.71    2.90
   3   8 -16    0.11    2.37
   3   8 -15   30.80    3.03
   3   8 -14   69.61    5.11
   3   8 -14   77.16    5.41
   3   8 -13    6.48    2.54
   3   8 -13    8.61    3.25
   3   8 -13    7.48    2.87
   3   8 -12  187.92   11.21
   3   8 -12  208.08   11.97
   3   8 -12  223.72   12.09
   3   8 -11 1091.97   55.12
   3   8 -11 1348.91   56.99
   3   8 -11 1085.08   55.06
   3   8 -11 1328.62   56.42
   3   8 -11 1210.11   55.79
  -3  -8  10   11.40    5.25
   3   8 -10   16.30    4.53
   3   8 -10   11.49    2.46
   3   8 -10   18.68    3.74
   3   8 -10   16.86    3.57
  -3  -8   9  195.40   17.89
   3   8  -9  217.84   12.44
   3   8  -9  221.29   13.38
   3   8  -9  231.14   13.11
  -3  -8   8  158.77   16.76
  -3  -8   8  166.09   10.15
   3   8  -8  164.52   10.92
  -3  -8   8  155.72   15.55
   3   8  -8  176.82   10.65
  -3  -8   7  330.22   17.62
  -3  -8   7  288.11   25.08
   3   8  -7  306.17   17.56
  -3  -8   7  320.87   23.85
   3   8  -7  357.28   17.90
  -3  -8   6  129.29   13.52
  -3  -8   6  121.18    8.40
  -3  -8   6   90.62   14.30
   3   8  -6  121.53    8.22
  -3  -8   5    5.49    5.01
   3   8  -5   -1.55    2.65
  -3  -8   5    3.13    2.76
  -3  -8   5    1.50    6.23
   3   8  -4  512.85   26.61
  -3  -8   4  512.09   33.77
  -3  -8   4  541.49   26.09
  -3  -8   4  502.05   36.78
  -3  -8   4  578.72   27.73
   3   8  -3 1648.93   76.83
   3   8  -3 1489.19   69.55
  -3  -8   3 1474.57   82.24
   3   8  -2  566.06   27.32
  -3  -8   2  533.83   37.69
   3   8  -2  536.58   32.04
   3   8  -2  536.38   26.32
   3   8  -1    6.48    1.77
   3   8  -1    8.09    2.62
   3   8  -1    5.45    2.00
   3   8  -1    8.11    4.16
   3   8   0   74.02    9.14
   3   8   0   81.04    5.22
   3   8   0   75.98    5.90
  -3  -8   0   66.07   12.80
  -3  -8   0   75.78    6.70
   3   8   0   84.22    6.07
   3   8   0   75.61    5.47
   3   8   1  825.96   44.19
   3   8   1  782.65   37.35
   3   8   1  763.33   38.10
  -3  -8  -1  851.36   39.17
  -3  -8  -1  732.21   48.39
   3   8   1  772.69   38.07
   3   8   1  810.77   37.88
  -3  -8  -2   53.32    5.62
  -3  -8  -2   62.41   11.34
   3   8   2   55.09    4.32
   3   8   2   67.64    7.34
   3   8   2   79.00    9.42
   3   8   3   36.17    4.60
   3   8   3   23.85    6.47
  -3  -8  -3   26.14    4.07
  -3  -8  -3   22.79    7.28
   3   8   4  219.57   12.47
   3   8   4  224.17   18.05
  -3  -8  -4  217.95   12.81
  -3  -8  -4  224.81   20.10
  -3  -8  -5    1.91    2.51
   3   8   5    0.59    2.40
   3   8   5   -1.04    4.54
  -3  -8  -5    0.25    2.04
   3   8   6    6.37    4.29
  -3  -8  -6    6.10    2.94
  -3  -8  -7  488.30   23.91
   3   8   7  426.05   30.07
  -3  -8  -7  507.80   31.23
  -3  -8  -7  434.02   30.01
  -3  -8  -8  140.49    8.92
  -3  -8  -9  483.15   23.94
  -3  -8  -9  493.44   23.95
  -3  -8  -9  505.96   24.78
  -3  -8 -10   31.69    3.97
  -3  -8 -11   52.15    4.56
  -3  -8 -12   16.45    3.03
  -3  -8 -12   17.86    3.19
   3   9 -14    3.36    3.67
   3   9 -14    0.59    1.89
   3   9 -13    2.33    3.45
   3   9 -13    4.71    2.49
   3   9 -12   87.58    7.31
   3   9 -12   93.68    6.61
   3   9 -11    6.23    4.36
   3   9 -11    4.78    3.02
   3   9 -10   17.75    5.04
   3   9 -10   22.80    3.05
   3   9 -10   16.60    3.84
   3   9 -10   15.28    6.47
   3   9  -9  183.48   11.47
   3   9  -9  170.50   10.15
  -3  -9   9  157.78   15.71
   3   9  -9  155.43    9.69
   3   9  -9  182.16   10.80
  -3  -9   8   36.16    8.28
  -3  -9   8   42.04    4.49
   3   9  -8   46.74    5.11
   3   9  -8   44.71    5.71
  -3  -9   8   41.91    8.51
   3   9  -7  122.09    9.15
   3   9  -7  136.19    9.16
  -3  -9   7  109.37   14.91
  -3  -9   7  127.48    8.81
  -3  -9   7  152.97   15.16
   3   9  -6  270.26   15.34
  -3  -9   6  258.92   21.81
  -3  -9   6  240.22   23.76
  -3  -9   6  279.40   15.58
  -3  -9   5   22.23    6.57
  -3  -9   5   31.28    4.38
  -3  -9   5   23.35    8.93
  -3  -9   5   32.87    3.46
  -3  -9   4  331.22   24.66
  -3  -9   4  299.23   27.02
  -3  -9   4  327.81   17.65
  -3  -9   4  297.97   16.04
  -3  -9   3   25.71    4.25
   3   9  -3   18.35    6.06
   3   9  -3   26.75    6.21
  -3  -9   3   29.08    3.43
  -3  -9   2   11.68    3.95
   3   9  -2   -1.79    4.00
   3   9  -2    4.77    4.83
   3   9  -1  117.82   12.38
   3   9  -1  130.52    9.08
   3   9  -1  112.50    8.06
   3   9  -1  122.11    7.43
   3   9   0    2.76    4.11
  -3  -9   0    1.09    2.92
  -3  -9   0   -5.16    6.74
   3   9   0    8.55    5.47
   3   9   0    3.82    4.25
   3   9   0    4.84    2.24
  -3  -9  -1  633.12   32.31
  -3  -9  -1  623.52   42.75
   3   9   1  631.52   31.47
   3   9   1  675.38   38.15
   3   9   1  637.97   31.06
  -3  -9  -2   -1.03    2.81
  -3  -9  -2   -8.08    6.87
   3   9   2    1.27    2.89
   3   9   2    0.97    3.92
   3   9   2    2.70    2.52
   3   9   3  187.37   10.55
  -3  -9  -3  183.64   11.22
  -3  -9  -4   24.12    7.25
  -3  -9  -4   33.71    4.10
   3   9   4   34.02    3.87
   3   9   4   38.68    7.33
  -3  -9  -4   35.00    4.16
  -3  -9  -5  105.59    7.09
  -3  -9  -5  111.28    7.38
   3   9   5   95.07    6.60
   3   9   5  105.25   11.77
  -3  -9  -6   11.66    4.91
  -3  -9  -6    7.74    5.30
  -3  -9  -6   11.65    3.27
   3   9   6    9.98    5.30
  -3  -9  -7   64.93    5.82
  -3  -9  -8   33.30    4.03
  -3  -9  -8   44.63    4.26
  -3  -9  -9   28.51    3.18
  -3  -9  -9   30.23    3.25
  -3  -9  -9   29.06    3.90
  -3  -9 -10  142.23    8.40
  -3  -9 -11   24.86    3.33
  -3  -9 -11   17.29    3.25
   3   9  11   18.39    2.70
   3  10 -15   39.03    3.15
   3  10 -15   42.80    3.08
   3  10 -13  182.10   10.15
   3  10 -13  199.13   10.95
   3  10 -12    5.43    2.47
   3  10 -12   10.51    3.63
   3  10 -11  362.15   18.30
   3  10 -11  336.33   18.62
   3  10 -10  161.78   10.35
   3  10 -10  165.67    9.84
   3  10 -10  139.83    8.83
   3  10  -9    3.16    3.46
   3  10  -9    4.73    2.61
   3  10  -9    9.25    4.96
   3  10  -9    5.74    2.31
  -3 -10   8   64.52    5.52
   3  10  -8   64.45    6.08
   3  10  -8   58.01    6.52
   3  10  -8   65.68    5.70
  -3 -10   8   55.48    9.48
  -3 -10   7   14.89    6.05
   3  10  -7   16.14    4.09
  -3 -10   7   17.11    3.46
  -3 -10   7    4.53    5.78
  -3 -10   6   48.76    9.64
  -3 -10   6   41.39   10.52
  -3 -10   6   65.44    6.04
   3  10  -5   48.07    6.45
  -3 -10   5   56.49    4.73
  -3 -10   5   48.01    5.73
   3  10  -4  305.79   17.54
  -3 -10   4  313.35   16.55
  -3 -10   4  332.17   25.75
  -3 -10   4  309.66   27.83
  -3 -10   4  332.42   18.21
  -3 -10   3  362.35   27.07
   3  10  -3  334.54   18.14
   3  10  -3  323.48   18.07
  -3 -10   3  317.79   17.27
  -3 -10   3  287.10   27.37
  -3 -10   3  350.39   18.93
   3  10  -2  573.04   36.53
   3  10  -2  636.87   31.34
   3  10  -2  591.40   31.25
  -3 -10   2  648.19   31.07
  -3 -10   2  663.94   32.42
  -3 -10   2  592.27   43.47
   3  10  -1   47.77    5.39
   3  10  -1   44.95    5.19
   3  10  -1   49.75    8.15
  -3 -10   1   42.58   11.73
   3  10   0   86.87   10.73
   3  10   0   92.82    7.08
   3  10   0   91.42    7.15
  -3 -10   0   86.80   14.85
  -3 -10   0  100.02    7.78
   3  10   0   85.80    6.18
  -3 -10  -1  224.10   23.53
  -3 -10  -1  290.83   16.14
   3  10   1  272.17   15.18
   3  10   1  262.48   20.36
   3  10   1  271.48   14.56
  -3 -10  -2   35.87    9.61
  -3 -10  -2   41.73    4.96
   3  10   2   40.38    4.67
   3  10   2   34.18    7.07
   3  10   2   44.27    4.42
  -3 -10  -3   39.90    9.11
  -3 -10  -3   53.31    5.26
   3  10   3   64.99    5.11
   3  10   3   26.25    6.91
   3  10   3   34.05    4.44
  -3 -10  -4    0.84    2.40
   3  10   4    3.11    2.89
  -3 -10  -4    1.24    2.88
   3  10   4    4.76    4.05
   3  10   4    4.20    2.60
  -3 -10  -5   10.88    3.57
   3  10   5   14.24    3.47
  -3 -10  -6   35.99    4.28
   3  10   6   40.22    4.41
  -3 -10  -7   27.65    3.92
  -3 -10  -7   17.42    3.48
   3  10   7   21.03    3.60
  -3 -10  -7   31.38    4.15
  -3 -10  -8    6.81    2.61
  -3 -10  -8    4.85    2.54
   3  10   8    2.03    2.31
  -3 -10  -9  149.70    8.20
   3  10   9  123.79    7.78
  -3 -10 -10   75.25    5.41
  -3 -10 -10   88.64    5.62
   3  11 -14    2.00    2.02
   3  11 -13   13.35    2.70
   3  11 -13   25.28    3.28
   3  11 -12    0.35    2.09
   3  11 -12   -1.73    2.10
   3  11 -11   34.06    3.51
   3  11 -11   38.73    3.83
   3  11 -10    6.91    2.90
   3  11 -10    3.88    2.03
   3  11  -9  149.11    9.31
   3  11  -9  152.94    9.08
   3  11  -8    8.09    4.18
   3  11  -8    6.50    3.13
   3  11  -8    9.77    3.37
  -3 -11   8    6.57    2.82
   3  11  -7   21.66    4.98
   3  11  -7   16.39    4.10
   3  11  -7   20.09    4.20
  -3 -11   7   15.89    3.51
   3  11  -6  230.80   13.57
   3  11  -6  251.81   14.24
  -3 -11   6  211.62   13.48
  -3 -11   5  201.06   18.59
   3  11  -5  193.16   11.91
   3  11  -5  198.59   11.83
  -3 -11   5  172.01   10.32
  -3 -11   5  170.25   19.75
  -3 -11   5  197.57   12.08
   3  11  -4   96.68    7.71
  -3 -11   4   97.12    6.69
  -3 -11   4   98.61   13.19
  -3 -11   4   73.31   14.10
  -3 -11   4  111.07    8.35
  -3 -11   3  196.89   20.20
   3  11  -3  233.72   13.63
   3  11  -3  213.03   13.52
  -3 -11   3  209.40   12.68
  -3 -11   3  221.40   23.24
   3  11  -2   27.10    4.52
   3  11  -2   24.04    4.58
  -3 -11   2   20.52    3.60
  -3 -11   2   33.59    5.23
   3  11  -1   96.60   11.18
   3  11  -1  103.82    7.77
   3  11  -1  118.77    8.33
  -3 -11   1   89.01   14.44
  -3 -11   1  112.41    7.79
   3  11   0   74.97    6.36
  -3 -11   0   56.33   11.64
  -3 -11   0   71.40    6.55
   3  11   0   58.27    8.63
   3  11   1   25.91    4.07
  -3 -11  -1   18.91    3.85
  -3 -11  -1   16.57    7.28
   3  11   2    5.11    3.36
  -3 -11  -2    0.98    2.75
   3  11   2   -1.24    2.11
   3  11   3  124.44    8.16
  -3 -11  -3  125.05    8.54
  -3 -11  -3  139.29    8.56
   3  11   3  117.10    7.79
  -3 -11  -4  102.21    6.80
   3  11   4   92.39    6.47
   3  11   4   93.76    6.54
   3  11   4   84.06    6.14
   3  11   5   82.06    5.89
  -3 -11  -5   82.77    5.98
  -3 -11  -6   12.95    3.32
  -3 -11  -6   12.54    2.90
   3  11   6   12.64    2.59
  -3 -11  -6   16.49    3.36
  -3 -11  -7  213.92   11.01
  -3 -11  -7  231.13   11.12
  -3 -11  -8  507.05   22.45
  -3 -11  -8  506.98   22.37
  -3 -11  -8  468.90   21.69
  -3 -11  -8  459.59   21.68
  -3 -11  -9  111.08    6.23
  -3 -11  -9  105.97    6.36
   3  12 -12   11.25    2.80
   3  12 -11   25.91    3.27
   3  12 -11   27.09    4.52
   3  12 -10    0.36    2.18
   3  12 -10    3.07    3.38
   3  12  -9   25.95    4.20
   3  12  -9   27.87    3.14
   3  12  -9   27.96    3.67
   3  12  -8   38.18    3.87
  -3 -12   8   33.97    3.62
   3  12  -8   34.38    3.87
   3  12  -8   35.57    4.06
   3  12  -8   36.54    4.79
  -3 -12   7    1.78    2.42
   3  12  -7    0.96    2.78
   3  12  -7    4.12    2.99
   3  12  -7    1.86    3.32
   3  12  -6   24.50    4.03
  -3 -12   6   19.69    3.73
   3  12  -6   31.29    4.54
   3  12  -5    7.51    3.57
  -3 -12   5    9.37    3.25
   3  12  -5   11.50    3.80
  -3 -12   4   19.85    3.98
  -3 -12   4   14.93    2.88
   3  12  -4   19.81    4.18
  -3 -12   3  310.32   16.90
   3  12  -3  304.54   16.38
  -3 -12   3  284.75   15.46
   3  12  -3  282.09   16.03
  -3 -12   2    2.62    2.66
  -3 -12   2    2.49    3.43
   3  12  -2    3.37    3.63
  -3 -12   1   62.07    5.49
   3  12  -1   68.28    6.04
  -3 -12   0    2.64    2.69
   3  12   0    2.53    3.04
  -3 -12   0   -0.33    3.09
  -3 -12  -1    5.87    2.84
  -3 -12  -1    6.72    2.75
   3  12   1    9.44    3.19
  -3 -12  -1    6.47    3.07
  -3 -12  -2  114.19    6.94
   3  12   2  110.03    7.32
  -3 -12  -2  114.24    7.80
  -3 -12  -2  115.03    7.90
  -3 -12  -2  118.29    7.59
  -3 -12  -3   96.19    6.63
  -3 -12  -3   96.16    6.62
   3  12   3   96.01    6.22
   3  12   3  100.33    6.62
  -3 -12  -4  356.15   17.96
  -3 -12  -4  319.82   17.45
  -3 -12  -4  378.18   18.10
  -3 -12  -5   42.12    4.14
  -3 -12  -5   31.22    3.66
  -3 -12  -5   38.50    4.20
  -3 -12  -6   36.32    4.31
  -3 -12  -6   37.54    4.28
  -3 -12  -6   26.41    3.47
  -3 -12  -6   38.78    4.39
  -3 -12  -7  223.33   11.73
  -3 -12  -7  246.64   12.14
  -3 -12  -7  258.93   12.16
  -3 -12  -7  223.28   11.76
   3  13 -10   39.82    3.66
   3  13  -9   81.32    5.47
   3  13  -9   77.10    6.13
   3  13  -8   18.81    2.86
   3  13  -8   18.90    2.95
   3  13  -8   22.18    3.79
  -3 -13   7   18.54    2.76
  -3 -13   7   12.54    2.78
   3  13  -7   15.74    2.95
   3  13  -7   14.60    2.92
   3  13  -7   20.75    3.17
   3  13  -7   17.48    3.51
   3  13  -6   30.59    3.81
  -3 -13   6   27.66    3.45
   3  13  -6   26.48    3.67
   3  13  -6   22.22    3.79
  -3 -13   5   34.00    3.90
   3  13  -5   22.91    3.96
  -3 -13   4   11.62    3.04
   3  13  -4    6.49    3.13
  -3 -13   3    0.33    1.77
  -3 -13   3   -0.57    2.50
   3  13  -3    3.50    3.06
  -3 -13   2   34.86    3.58
   3  13  -2   40.67    4.48
  -3 -13   1   10.00    2.41
   3  13  -1   11.60    3.27
  -3 -13   1   10.85    3.09
  -3 -13   0   74.89    5.60
  -3 -13   0   81.05    5.75
   3  13   0   82.98    5.91
  -3 -13   0   79.50    6.16
  -3 -13  -1  139.57    8.48
  -3 -13  -1  145.05    8.28
  -3 -13  -1  142.64    8.33
  -3 -13  -1  124.80    7.63
   3  13   1  137.43    8.10
   3  13   1  134.04    8.48
   3  13   2   -1.51    2.29
  -3 -13  -2    0.16    2.46
  -3 -13  -2    2.75    2.16
   3  13   2    0.16    2.65
  -3 -13  -3   34.12    3.67
  -3 -13  -3   35.47    3.73
  -3 -13  -4   55.35    4.88
  -3 -13  -4   55.10    4.60
  -3 -13  -4   57.93    4.56
  -3 -13  -4   59.20    5.04
  -3 -13  -5    4.45    2.37
  -3 -13  -5    4.71    2.11
  -3 -13  -5    3.80    2.29
  -3 -13  -6    0.36    2.06
  -3 -13  -6    0.36    1.77
  -3 -14   8   -0.66    1.92
   3  14  -8    0.50    1.38
   3  14  -7   -1.28    1.97
   3  14  -7    1.66    1.77
   3  14  -6   43.75    3.90
   3  14  -6   36.00    3.82
   3  14  -5  147.00    8.35
   3  14  -5  161.49    8.77
  -3 -14   5  168.19    8.62
  -3 -14   4   56.60    5.06
   3  14  -4   47.66    4.18
   3  14  -4   49.89    4.99
  -3 -14   4   37.08    4.33
  -3 -14   4   49.17    4.36
  -3 -14   3   54.66    5.04
  -3 -14   3   70.73    5.11
   3  14  -3   52.26    4.59
  -3 -14   3   73.42    5.51
   3  14  -3   60.57    5.41
   3  14  -3   66.98    5.86
  -3 -14   2   13.02    3.32
   3  14  -2    9.10    2.47
   3  14  -2   16.73    3.87
   3  14  -2    9.89    4.15
  -3 -14   1    6.72    2.89
  -3 -14   1    3.80    2.29
  -3 -14   1   10.30    3.39
  -3 -14   1    4.75    2.29
   3  14  -1    5.73    3.34
  -3 -14   1    5.70    2.50
  -3 -14   1    1.16    2.50
   3  14  -1    1.33    3.86
  -3 -14   0   27.13    3.28
  -3 -14   0   22.91    2.96
  -3 -14   0   25.14    3.55
  -3 -14   0   21.60    3.17
   3  14   0   25.48    3.60
  -3 -14   0   21.87    3.01
  -3 -14   0   14.70    3.04
   3  14   0   23.20    4.15
  -3 -14  -1    0.37    2.10
  -3 -14  -1   -0.44    2.30
  -3 -14  -1   -0.25    2.07
   3  14   1    3.64    2.35
   3  14   1    2.84    2.74
  -3 -14  -2    4.37    2.22
  -3 -14  -2    3.17    2.15
  -3 -14  -2    2.73    1.83
  -3 -14  -3  100.82    5.77
   3  15  -4   11.02    1.87
   3  15  -3   22.67    2.32
   3  15  -3   19.09    2.56
   3  15  -2   10.14    2.31
   4 -15   2    2.77    1.78
   4 -14  -4   25.46    2.63
   4 -14  -4   34.07    2.77
   4 -14  -3   22.74    2.58
   4 -14  -3   26.64    2.92
   4 -14  -3   27.54    2.68
   4 -14  -2    6.15    2.87
   4 -14  -2    2.24    1.93
   4 -14  -1   34.62    4.20
   4 -14  -1   24.51    2.86
   4 -14  -1   28.70    3.13
   4 -14  -1   24.79    3.23
   4 -14   0   10.34    3.89
   4 -14   0    5.90    2.37
   4 -14   0    7.59    2.41
   4 -14   0    4.99    1.99
  -4  14  -1    7.89    2.62
   4 -14   1   15.26    2.82
   4 -14   2   83.50    5.80
   4 -14   2   69.50    5.20
   4 -14   2   75.35    5.53
   4 -14   2   74.04    5.33
   4 -14   3   12.06    3.41
   4 -14   3    9.91    3.18
   4 -14   3    8.27    2.61
   4 -14   3    8.35    2.43
   4 -14   4   18.36    3.03
   4 -14   4   14.35    3.72
   4 -14   4   13.54    2.85
   4 -14   4   14.04    2.68
   4 -14   5    2.97    2.00
   4 -14   5    3.09    2.77
   4 -14   6    1.53    2.20
   4 -13  -7   10.88    2.65
   4 -13  -7   12.80    2.70
   4 -13  -5   22.03    3.82
   4 -13  -5   17.61    3.74
   4 -13  -5    9.61    3.05
   4 -13  -5   15.09    2.69
   4 -13  -4  534.85   24.17
   4 -13  -4  499.64   24.08
   4 -13  -4  480.66   23.92
   4 -13  -4  471.13   23.81
   4 -13  -3   38.29    3.88
   4 -13  -3   41.05    4.24
   4 -13  -3   39.13    3.64
   4 -13  -3   44.64    4.00
   4 -13  -3   43.11    3.71
   4 -13  -3   34.07    3.64
   4 -13  -2   18.16    3.00
   4 -13  -2   22.89    3.21
   4 -13  -2   24.10    3.16
   4 -13  -2   23.97    3.79
   4 -13  -2   21.23    3.15
   4 -13  -2   22.23    3.02
   4 -13  -2   21.65    3.03
   4 -13  -1  100.69    7.02
   4 -13  -1  103.79    7.15
   4 -13  -1  101.94    6.54
   4 -13  -1  109.85    7.19
   4 -13  -1   96.55    6.77
   4 -13  -1  102.02    6.55
   4 -13  -1  113.45    6.76
   4 -13   0   11.30    3.05
   4 -13   0    9.74    2.24
   4 -13   0   10.09    2.80
   4 -13   0    8.97    2.25
   4 -13   0   10.95    3.20
   4 -13   1   58.90    5.27
   4 -13   1   70.92    5.69
   4 -13   2   12.19    3.42
   4 -13   2    9.42    2.84
   4 -13   2    8.75    2.98
   4 -13   2    9.47    3.17
   4 -13   3    0.44    3.23
   4 -13   3    1.80    2.60
   4 -13   3    2.39    2.99
   4 -13   3    1.51    2.44
   4 -13   3    0.95    2.39
   4 -13   4   13.68    3.82
   4 -13   4   13.91    2.45
   4 -13   4   11.52    2.80
   4 -13   4    9.24    3.38
   4 -13   4    8.60    2.71
   4 -13   4   17.87    2.99
   4 -13   5   35.08    4.42
   4 -13   5   40.42    3.65
   4 -13   5   41.61    3.70
   4 -13   5   37.39    4.41
   4 -13   5   42.74    3.87
   4 -13   5   34.76    3.84
   4 -13   6   36.41    4.06
   4 -13   6   27.09    3.07
   4 -13   6   29.88    2.92
   4 -13   6   27.66    4.07
   4 -13   6   34.31    3.19
   4 -13   6   25.54    3.06
   4 -13   7   -2.42    2.03
   4 -13   7    2.11    3.78
   4 -13   7   -0.29    2.93
   4 -13   8    4.49    2.14
   4 -13   8    9.99    3.11
   4 -13   8    6.63    3.17
   4 -13   9    3.14    2.54
   4 -12  -9   12.74    2.38
   4 -12  -9    9.45    2.35
   4 -12  -8   15.36    2.96
   4 -12  -8   13.73    2.98
   4 -12  -7  115.53    7.71
   4 -12  -7  126.98    7.89
   4 -12  -6   32.89    3.67
   4 -12  -6   37.08    3.66
   4 -12  -5  352.95   17.03
   4 -12  -5  295.23   16.53
   4 -12  -5  354.72   17.07
   4 -12  -5  332.42   16.83
   4 -12  -4   25.13    3.39
   4 -12  -4   27.75    3.23
   4 -12  -4   24.29    3.73
   4 -12  -4   30.04    3.83
   4 -12  -4   19.54    3.51
   4 -12  -4   26.88    3.79
   4 -12  -4   26.50    3.49
   4 -12  -4   21.62    3.14
   4 -12  -3   19.08    3.25
   4 -12  -3   21.04    3.38
   4 -12  -3   23.38    4.03
   4 -12  -3   21.49    3.72
   4 -12  -3   13.76    3.51
   4 -12  -3   21.02    3.68
   4 -12  -3   20.40    3.19
   4 -12  -3   19.14    3.18
   4 -12  -2   63.42    5.43
   4 -12  -2   60.81    5.46
   4 -12  -2   60.80    5.56
   4 -12  -2   62.39    5.32
   4 -12  -2   51.64    5.26
   4 -12  -2   59.68    5.24
   4 -12  -2   63.18    5.13
   4 -12  -2   65.37    5.35
   4 -12  -1   22.87    3.88
   4 -12  -1   22.24    3.81
   4 -12  -1   15.43    3.99
   4 -12  -1   16.58    3.27
   4 -12  -1   18.05    3.48
   4 -12  -1   23.96    3.57
   4 -12  -1   24.30    4.14
   4 -12   0   81.35    6.42
   4 -12   0   69.48    5.54
   4 -12   0   68.03    5.44
   4 -12   0   67.31    6.31
   4 -12   1   99.54    7.63
   4 -12   1   98.49    6.41
   4 -12   1   91.44    7.68
   4 -12   1   89.69    6.31
   4 -12   1  114.42    7.88
   4 -12   1  116.55    7.97
   4 -12   2   79.69    6.81
   4 -12   2   76.09    6.66
   4 -12   2   77.25    6.46
   4 -12   2   77.22    6.55
   4 -12   2   70.38    6.08
   4 -12   3   18.65    4.43
   4 -12   3   29.67    4.61
   4 -12   3   22.47    3.78
   4 -12   3   20.05    3.97
   4 -12   3   27.88    4.03
   4 -12   4   54.51    5.77
   4 -12   4   58.99    6.09
   4 -12   4   54.03    5.55
   4 -12   4   57.56    5.29
   4 -12   5   41.16    4.28
   4 -12   5   51.17    4.84
   4 -12   5   42.26    4.72
   4 -12   6    2.15    3.34
   4 -12   6    2.41    2.44
   4 -12   6   -1.03    2.08
   4 -12   6    4.51    3.67
   4 -12   6   -2.23    2.30
   4 -12   6    5.10    2.38
   4 -12   7    9.87    3.60
   4 -12   7   14.14    2.56
   4 -12   7   14.01    2.46
   4 -12   7   18.33    2.97
   4 -12   8  118.67    8.05
   4 -12   8  120.33    7.72
   4 -12   9   17.93    2.68
   4 -12   9   12.07    3.10
   4 -12  10  117.39    6.50
   4 -12  10  100.45    6.43
   4 -12  10  110.39    7.02
   4 -12  11   50.73    4.13
   4 -11 -10    2.11    2.16
   4 -11 -10    1.33    2.15
   4 -11 -10    3.97    1.92
   4 -11  -9   11.19    3.78
   4 -11  -9   11.82    3.91
   4 -11  -9   13.63    2.85
   4 -11  -8   90.36    6.16
   4 -11  -8   85.10    5.60
   4 -11  -8   82.33    5.95
   4 -11  -8   70.88    5.20
   4 -11  -7   26.00    3.61
   4 -11  -7   33.09    3.51
   4 -11  -7   40.63    4.32
   4 -11  -7   32.25    3.56
   4 -11  -7   33.22    3.64
   4 -11  -7   30.94    4.14
   4 -11  -7   38.74    3.97
   4 -11  -6   77.46    6.26
   4 -11  -6   74.92    5.87
   4 -11  -6   83.70    6.02
   4 -11  -6  103.17    7.04
   4 -11  -6   91.11    6.31
   4 -11  -6   91.09    6.84
   4 -11  -6  103.82    6.65
   4 -11  -6   92.58    6.11
   4 -11  -5   54.76    4.68
   4 -11  -5   61.43    5.40
   4 -11  -5   49.59    4.53
   4 -11  -5   50.32    4.74
   4 -11  -5   52.49    5.28
   4 -11  -5   61.24    5.07
   4 -11  -5   50.84    4.71
   4 -11  -4  150.00    9.85
   4 -11  -4  167.70   10.01
   4 -11  -4  152.06    9.75
   4 -11  -4  137.63    9.29
   4 -11  -4  149.86    9.59
   4 -11  -4  165.14    9.94
   4 -11  -4  154.08    9.57
   4 -11  -4  155.68    9.61
   4 -11  -3  146.05    9.36
   4 -11  -3  151.63    9.52
   4 -11  -3  147.17    9.27
   4 -11  -3  120.92    8.87
   4 -11  -3  114.58    8.84
   4 -11  -3  150.62    9.28
   4 -11  -3  137.44    8.99
   4 -11  -3  147.89    9.00
   4 -11  -2   47.55    5.14
   4 -11  -2   25.44    7.00
   4 -11  -2   29.62    4.28
   4 -11  -2   20.95    3.97
   4 -11  -2   38.02    4.92
   4 -11  -2   29.70    4.19
   4 -11  -2   30.16    4.22
   4 -11  -2   48.73    4.69
   4 -11  -1   62.56    6.08
   4 -11  -1   74.15    6.66
   4 -11  -1   71.35    6.36
   4 -11  -1   49.45    9.57
   4 -11  -1   55.80    6.02
   4 -11  -1   65.71    5.61
   4 -11  -1   71.34    6.32
   4 -11  -1   76.18    5.79
   4 -11  -1   71.02    5.93
   4 -11   0  142.15    8.92
   4 -11   0  115.31    8.77
   4 -11   0   96.35   13.68
   4 -11   0  132.88    8.67
   4 -11   0  117.38    7.88
   4 -11   0  111.64    7.77
   4 -11   0  122.50    8.31
   4 -11   1   -1.81    3.44
   4 -11   1    4.97    4.26
   4 -11   1   -0.34    3.06
   4 -11   1    0.34    3.37
   4 -11   1   -0.41    2.18
   4 -11   1   -1.85    2.31
   4 -11   1    0.86    2.81
   4 -11   2   78.58    7.01
   4 -11   2   88.03    7.03
   4 -11   2   89.13    6.59
   4 -11   2   68.93    5.26
   4 -11   2   75.15    5.33
   4 -11   2   86.03    6.94
   4 -11   2   81.68    6.82
   4 -11   3   41.63    5.47
   4 -11   3   40.91    4.74
   4 -11   3   40.43    5.45
   4 -11   3   21.20    6.99
   4 -11   3   43.95    4.90
   4 -11   3   40.02    4.91
   4 -11   3   24.65    6.10
   4 -11   4   20.11    4.69
   4 -11   4   13.88    4.51
   4 -11   4   15.06    3.52
   4 -11   4    6.28    5.24
   4 -11   4   12.08    3.55
   4 -11   4   13.96    3.43
   4 -11   5   -1.13    2.75
   4 -11   5    5.55    3.00
   4 -11   5   -1.71    2.81
   4 -11   5    1.19    4.68
   4 -11   6  222.58   12.43
   4 -11   6  226.94   12.88
   4 -11   6  225.11   12.98
   4 -11   6  248.88   13.78
   4 -11   7   73.70    5.27
   4 -11   7   73.08    5.70
   4 -11   7   76.84    5.70
   4 -11   7   69.90    6.52
   4 -11   8   30.95    4.48
   4 -11   9   19.05    2.99
   4 -11   9   11.67    3.66
   4 -11  10   13.58    2.57
   4 -11  10   15.42    3.45
   4 -11  11  176.43    9.03
   4 -11  11  152.43    8.86
   4 -10 -12   65.96    4.29
   4 -10 -11   24.55    3.19
   4 -10 -11   22.46    3.22
   4 -10 -10   20.52    3.30
   4 -10 -10   23.66    3.40
   4 -10 -10   19.67    3.33
   4 -10 -10   16.86    2.76
   4 -10  -9   34.66    4.10
   4 -10  -9   31.76    4.11
   4 -10  -9   28.45    3.44
   4 -10  -9   40.92    4.15
   4 -10  -8  140.72    8.69
   4 -10  -8  127.42    8.68
   4 -10  -8  155.64    9.26
   4 -10  -8  153.02    9.05
   4 -10  -8  156.35    9.22
   4 -10  -8  143.63    8.96
   4 -10  -7    3.11    3.48
   4 -10  -7    3.58    2.70
   4 -10  -7    2.55    3.02
   4 -10  -7    2.05    3.12
   4 -10  -7    5.40    3.66
   4 -10  -7    0.25    3.34
   4 -10  -7    6.20    2.28
   4 -10  -7    3.21    2.83
   4 -10  -6   19.65    4.25
   4 -10  -6   26.98    3.91
   4 -10  -6   29.39    3.18
   4 -10  -6   31.26    3.42
   4 -10  -6   28.69    4.42
   4 -10  -6   25.35    4.74
   4 -10  -6   33.97    4.98
   4 -10  -6   31.52    3.66
   4 -10  -6   24.83    4.22
   4 -10  -5   86.96    6.20
   4 -10  -5   80.01    5.99
   4 -10  -5   73.73    5.99
   4 -10  -5   89.97    6.65
   4 -10  -5   88.53    6.71
   4 -10  -5   80.34    6.31
   4 -10  -5   75.59    6.08
   4 -10  -4  279.85   15.97
   4 -10  -4  269.11   15.13
   4 -10  -4  284.83   15.87
   4 -10  -4  293.64   16.10
   4 -10  -4  242.67   21.33
   4 -10  -4  290.09   15.91
   4 -10  -4  279.36   15.92
   4 -10  -4  306.72   16.16
   4 -10  -4  301.06   15.88
   4 -10  -4  332.78   16.21
   4 -10  -3   28.65    4.52
   4 -10  -3   29.78    7.41
   4 -10  -3   30.54    4.32
   4 -10  -3   33.59    4.43
   4 -10  -3   32.71    4.45
   4 -10  -3   31.35    4.36
   4 -10  -3   35.91    4.61
   4 -10  -3   30.14    4.03
   4 -10  -2  366.54   18.45
   4 -10  -2  328.96   18.39
   4 -10  -2  290.38   24.74
   4 -10  -2  312.82   18.34
   4 -10  -2  316.55   18.29
   4 -10  -2  347.87   18.15
   4 -10  -2  334.94   17.96
   4 -10  -2  334.92   17.91
   4 -10  -2  367.62   18.32
   4 -10  -1   75.09    6.52
   4 -10  -1   69.95    6.55
   4 -10  -1   67.08    6.40
   4 -10  -1   76.51    6.71
   4 -10  -1   80.65   11.71
   4 -10  -1   77.22    6.37
   4 -10  -1   70.78    5.90
   4 -10  -1   86.12    6.16
   4 -10  -1   76.25    6.23
   4 -10   0   25.25    4.44
   4 -10   0   30.38    4.89
   4 -10   0   36.45    3.99
   4 -10   0   26.97    3.62
   4 -10   0   24.54    3.97
   4 -10   1   24.42    5.89
   4 -10   1   20.07    4.23
   4 -10   1   21.70    4.42
   4 -10   1   19.02    3.94
   4 -10   1   20.48    4.22
   4 -10   1   17.86    7.20
   4 -10   1   19.19    3.89
   4 -10   1   16.01    2.91
   4 -10   1   18.36    3.03
   4 -10   1   20.44    3.52
   4 -10   2  241.76   13.64
   4 -10   2  218.22   13.27
   4 -10   2  166.15   18.73
   4 -10   2  216.36   13.10
   4 -10   2  240.79   13.50
   4 -10   2  243.99   12.94
   4 -10   2  211.32   11.73
   4 -10   2  200.70   11.63
   4 -10   2  204.43   17.40
   4 -10   3    1.03    3.04
   4 -10   3    3.76    3.92
   4 -10   3   -2.03    4.73
   4 -10   3    7.95    6.04
   4 -10   3   -0.66    2.60
   4 -10   3   -2.98    3.25
   4 -10   4  146.23   14.69
   4 -10   4  157.01    9.50
   4 -10   4  156.10   10.36
   4 -10   4  142.84    9.81
   4 -10   4  166.27   10.22
   4 -10   4  152.57    9.94
   4 -10   5   -2.19    4.77
   4 -10   5   -0.23    2.57
   4 -10   5    4.38    4.15
   4 -10   5    0.84    3.49
   4 -10   5   -1.19    4.67
   4 -10   5   -0.30    2.63
   4 -10   5   -1.18    2.80
   4 -10   6   -2.24    3.98
   4 -10   6   -0.31    3.95
   4 -10   6    0.27    3.42
   4 -10   6   -0.55    2.48
   4 -10   6    1.09    4.51
   4 -10   6    0.53    2.51
   4 -10   6    2.71    2.42
   4 -10   7    8.41    4.41
   4 -10   7    9.67    2.43
   4 -10   7    0.26    3.51
   4 -10   7    8.62    2.54
   4 -10   7    5.93    2.45
   4 -10   8    2.77    3.87
   4 -10   8    0.85    4.21
   4 -10   8    1.04    2.70
   4 -10   9  191.03   10.57
   4 -10   9  200.40   11.17
   4 -10  10   48.91    4.40
   4 -10  10   46.39    4.95
   4 -10  11    8.38    2.34
   4 -10  11    6.08    3.27
   4 -10  12   19.90    2.55
   4 -10  12   18.88    3.17
  -4  10 -12   14.02    2.71
   4  -9 -13   40.81    3.47
   4  -9 -11   21.29    3.24
   4  -9 -11   18.55    2.83
   4  -9 -11   20.90    3.32
   4  -9 -11   26.00    3.30
   4  -9 -10    3.52    2.87
   4  -9 -10    1.38    2.35
   4  -9 -10    2.58    2.90
   4  -9 -10    1.71    2.43
   4  -9 -10   -0.45    3.07
   4  -9  -9    4.19    2.50
   4  -9  -9    0.47    3.22
   4  -9  -9    3.71    3.30
   4  -9  -9    2.60    2.70
   4  -9  -9    1.40    3.34
   4  -9  -9   -0.46    3.03
   4  -9  -8   -0.26    3.72
   4  -9  -8    1.18    2.42
   4  -9  -8    4.77    2.72
   4  -9  -8    3.15    3.83
   4  -9  -8    1.30    3.59
   4  -9  -8   -0.25    3.07
   4  -9  -8    7.51    3.91
   4  -9  -8    4.17    3.13
   4  -9  -7    0.27    3.18
   4  -9  -7    1.31    3.17
   4  -9  -7    1.25    2.63
   4  -9  -7   -0.91    2.97
   4  -9  -7   -1.10    3.62
   4  -9  -7    0.58    2.13
   4  -9  -7    1.91    3.59
   4  -9  -7    1.87    2.82
   4  -9  -7   -0.23    2.02
   4  -9  -6  170.71   10.61
   4  -9  -6  180.33   10.55
   4  -9  -6  161.18    9.79
   4  -9  -6  159.17    9.93
   4  -9  -6  174.82   10.39
   4  -9  -6  197.75   11.05
   4  -9  -6  174.53   10.77
   4  -9  -6  168.66   10.38
   4  -9  -6  168.55   10.23
   4  -9  -5   17.22    3.78
   4  -9  -5   14.71    3.31
   4  -9  -5   12.94    2.84
   4  -9  -5   10.28    4.73
   4  -9  -5   14.95    3.02
   4  -9  -5   19.03    3.97
   4  -9  -5   11.74    3.51
   4  -9  -5   16.08    3.72
   4  -9  -5   16.08    3.24
   4  -9  -5   13.45    3.29
   4  -9  -4 1084.70   53.12
   4  -9  -4 1098.36   61.30
   4  -9  -4 1085.47   53.67
   4  -9  -4 1090.71   53.73
   4  -9  -4 1169.96   53.65
   4  -9  -4 1128.86   53.81
   4  -9  -4 1233.25   53.72
   4  -9  -4 1139.26   53.68
   4  -9  -3  969.08   45.29
   4  -9  -3  901.96   44.31
   4  -9  -3  950.56   45.04
   4  -9  -3  967.09   45.13
   4  -9  -3  927.60   45.29
   4  -9  -3  841.42   52.50
   4  -9  -3  923.05   45.32
   4  -9  -3  960.37   45.11
   4  -9  -3  958.37   45.12
   4  -9  -2   44.50    5.07
   4  -9  -2   33.17    4.50
   4  -9  -2   33.43    4.58
   4  -9  -2   24.85    7.41
   4  -9  -2   47.42    4.94
   4  -9  -2   41.38    4.63
   4  -9  -2   36.09    4.48
   4  -9  -2   54.68    4.84
   4  -9  -1  340.17   18.08
   4  -9  -1  339.62   17.98
   4  -9  -1  308.64   18.01
   4  -9  -1  304.25   24.71
   4  -9  -1  352.79   18.18
   4  -9  -1  329.77   17.53
   4  -9  -1  338.31   17.61
   4  -9  -1  322.61   17.44
   4  -9  -1  325.50   17.54
   4  -9   0   34.24    6.66
   4  -9   0   47.98    5.97
   4  -9   0   43.34    4.94
   4  -9   0   39.06    4.28
   4  -9   0   43.03    4.30
   4  -9   0   46.27    4.62
   4  -9   1   32.57    6.82
   4  -9   1   45.92    5.84
   4  -9   1   51.31    5.26
   4  -9   1   50.85    5.35
   4  -9   1   44.78    9.20
   4  -9   1   47.80    5.19
   4  -9   1   59.36    5.58
   4  -9   1   47.69    4.52
   4  -9   1   45.48    4.71
   4  -9   1   46.27    4.47
   4  -9   1   52.89    4.82
   4  -9   2  112.72    8.24
   4  -9   2  104.71   13.30
   4  -9   2  112.16    8.22
   4  -9   2  129.52    8.33
   4  -9   2  114.76    8.54
   4  -9   2  129.10    8.21
   4  -9   2  102.35    6.93
   4  -9   2  106.28    7.67
   4  -9   2  113.51    7.08
   4  -9   2  116.17   12.06
   4  -9   3    1.54    2.73
   4  -9   3    2.17    2.88
   4  -9   3    3.73    5.54
   4  -9   3    0.30    3.44
   4  -9   3    1.02    4.19
   4  -9   3    0.72    3.07
   4  -9   3   -0.27    3.38
   4  -9   3    4.86    4.43
   4  -9   4  136.52   14.83
   4  -9   4  170.80    9.97
   4  -9   4  156.69   10.79
   4  -9   4  153.77   10.34
   4  -9   4  146.66   15.85
   4  -9   4  183.65   10.65
   4  -9   4  175.80   10.54
   4  -9   5    6.47    5.03
   4  -9   5    4.40    2.55
   4  -9   5   12.33    4.06
   4  -9   5    3.61    3.36
   4  -9   5    8.01    4.75
   4  -9   5    5.76    2.72
   4  -9   5    5.98    2.85
   4  -9   6   64.07    9.93
   4  -9   6   77.94    5.54
   4  -9   6   85.91    7.11
   4  -9   6   69.76    6.27
   4  -9   6   59.24    9.25
   4  -9   6   70.07    5.82
   4  -9   6   70.44    5.89
   4  -9   7  174.53   16.42
   4  -9   7  160.88   10.73
   4  -9   7  157.36    9.05
   4  -9   7  162.14   10.16
   4  -9   7  158.37    9.50
   4  -9   7  155.67    9.61
   4  -9   8  267.31   15.08
   4  -9   8  294.37   15.81
   4  -9   8  267.66   14.98
   4  -9   8  243.29   21.15
   4  -9   9   25.22    4.09
   4  -9   9   34.19    5.67
   4  -9   9   37.28    4.58
   4  -9  10   81.84    6.47
   4  -9  10  100.08    6.81
   4  -9  10   98.24    7.51
   4  -9  11   67.42    5.09
   4  -9  11   55.43    5.64
   4  -9  12   34.08    3.33
   4  -9  12   32.87    4.14
  -4   9 -12   29.24    3.47
   4  -9  13   -1.68    2.88
  -4   9 -13    4.35    2.33
   4  -8 -14   10.68    2.55
   4  -8 -13  205.83   10.84
   4  -8 -13  210.29   11.26
   4  -8 -12    1.68    2.46
   4  -8 -12   -1.37    2.51
   4  -8 -12    3.90    3.15
   4  -8 -11  261.63   14.19
   4  -8 -11  291.53   14.48
   4  -8 -11  258.71   14.00
   4  -8 -11  260.23   14.14
   4  -8 -11  293.34   14.83
   4  -8 -10   55.33    5.04
   4  -8 -10   61.06    5.33
   4  -8 -10   50.78    4.67
   4  -8 -10   55.01    5.07
   4  -8 -10   52.05    5.20
   4  -8  -9   78.01    6.55
   4  -8  -9   76.02    5.94
   4  -8  -9   79.94    7.02
   4  -8  -9   81.51    6.59
   4  -8  -9   65.96    6.35
   4  -8  -9   71.99    6.19
   4  -8  -8   15.19    3.93
   4  -8  -8   21.12    3.97
   4  -8  -8   13.91    3.13
   4  -8  -8   17.66    3.39
   4  -8  -8   21.01    3.59
   4  -8  -8   26.30    4.28
   4  -8  -8   17.13    4.05
   4  -8  -8   22.37    2.97
   4  -8  -8   12.05    3.45
   4  -8  -7  149.96    9.65
   4  -8  -7  145.37    9.47
   4  -8  -7  126.96    8.82
   4  -8  -7  147.45    9.48
   4  -8  -7  156.82    9.56
   4  -8  -7  140.21    9.16
   4  -8  -7  143.58    8.79
   4  -8  -6    8.70    3.48
   4  -8  -6    4.90    3.10
   4  -8  -6    6.10    2.27
   4  -8  -6    4.40    4.19
   4  -8  -6    7.75    2.21
   4  -8  -6    5.48    3.66
   4  -8  -6    4.32    3.06
   4  -8  -6    7.59    3.68
   4  -8  -6    7.17    2.83
   4  -8  -6   10.96    2.70
   4  -8  -5   48.36    5.13
   4  -8  -5   47.13    5.04
   4  -8  -5   43.77    4.47
   4  -8  -5   44.01    7.97
   4  -8  -5   44.02    4.55
   4  -8  -5   53.59    5.15
   4  -8  -5   46.06    4.87
   4  -8  -5   51.76    5.14
   4  -8  -5   44.95    4.58
   4  -8  -5   60.90    5.06
   4  -8  -4  533.93   26.36
   4  -8  -4  524.20   33.36
   4  -8  -4  509.04   26.64
   4  -8  -4  534.99   26.79
   4  -8  -4  564.89   26.91
   4  -8  -4  543.20   27.07
   4  -8  -4  526.05   26.53
   4  -8  -3   17.22    5.01
   4  -8  -3   17.67    2.83
   4  -8  -3   25.57    4.10
   4  -8  -3   24.51    3.61
   4  -8  -3   13.09    2.91
   4  -8  -3   26.54    4.11
   4  -8  -3   16.75    3.30
   4  -8  -3    9.78    5.81
   4  -8  -3   12.59    3.18
   4  -8  -2   66.10    5.77
   4  -8  -2   69.04   10.22
   4  -8  -2   74.54    6.05
   4  -8  -2   71.32    7.22
   4  -8  -2   73.89    5.64
   4  -8  -2   73.07    5.99
   4  -8  -2   67.99    5.84
   4  -8  -2   74.42    5.79
   4  -8  -1  741.75   45.11
   4  -8  -1  937.57   42.42
   4  -8  -1  888.17   42.36
   4  -8  -1  883.12   50.20
   4  -8  -1  899.74   42.52
   4  -8  -1  889.06   42.50
   4  -8  -1  852.85   41.66
   4  -8  -1  898.76   41.98
   4  -8  -1  865.63   41.67
   4  -8  -1  876.89   42.02
   4  -8   0  218.92   16.99
   4  -8   0  250.61   14.03
   4  -8   0  265.10   14.15
   4  -8   0  264.86   14.13
   4  -8   0  249.71   13.37
   4  -8   0  249.40   13.36
   4  -8   0  251.93   13.75
   4  -8   1    1.53    3.09
   4  -8   1    0.25    2.41
   4  -8   1    2.04    2.37
   4  -8   1    3.92    2.61
   4  -8   1    5.69    3.12
   4  -8   1    2.27    4.57
   4  -8   1    1.43    1.79
   4  -8   1    5.50    2.58
   4  -8   1    2.86    2.31
   4  -8   1    4.08    1.92
   4  -8   1   -0.47    2.44
   4  -8   2   32.25    3.99
   4  -8   2   45.36    4.57
   4  -8   2   41.60    4.64
   4  -8   2   37.18    8.56
   4  -8   2   43.61    4.64
   4  -8   2   42.06    4.03
   4  -8   2   39.98    3.45
   4  -8   2   35.88    4.08
   4  -8   2   42.96    4.35
   4  -8   2   43.26    3.54
   4  -8   2   42.91    7.08
   4  -8   3   10.63    5.46
   4  -8   3    4.71    2.26
   4  -8   3    5.37    2.84
   4  -8   3    0.28    2.50
   4  -8   3    3.03    2.43
   4  -8   3    3.32    5.05
   4  -8   3    1.71    2.21
   4  -8   3    3.72    2.59
   4  -8   3    2.27    2.27
   4  -8   4  206.72   12.14
   4  -8   4  221.71   13.07
   4  -8   4  233.74   12.26
   4  -8   4  211.36   17.57
   4  -8   4  218.17   12.94
   4  -8   4  214.54   12.96
   4  -8   4  187.89   17.44
   4  -8   4  217.32   12.60
   4  -8   4  238.24   12.80
   4  -8   5    2.08    4.20
   4  -8   5    4.72    2.56
   4  -8   5    3.68    2.35
   4  -8   5    4.58    2.82
   4  -8   5    4.83    3.92
   4  -8   5   11.37    5.35
   4  -8   5    1.01    4.52
   4  -8   6    1.08    4.81
   4  -8   6    6.31    3.46
   4  -8   6   -0.97    3.93
   4  -8   6    5.26    2.59
   4  -8   6    3.91    2.47
   4  -8   6    1.48    2.23
   4  -8   7  374.74   26.39
   4  -8   7  332.86   18.87
   4  -8   7  388.01   18.61
   4  -8   7  351.80   18.57
   4  -8   8  181.38   10.76
   4  -8   8  169.17   16.44
   4  -8   8  170.39   10.70
   4  -8   9  285.25   15.69
   4  -8   9  307.00   23.20
   4  -8   9  293.20   15.98
   4  -8  10   42.07    4.57
   4  -8  10   48.25    4.73
   4  -8  11  110.78    7.40
  -4   8 -12   30.31    3.95
  -4   8 -12   35.71    4.00
   4  -8  13   16.32    3.45
  -4   8 -13   12.56    2.60
  -4   8 -13   15.95    3.07
   4  -8  14   20.14    3.45
  -4   8 -14   24.23    2.89
   4  -7 -14   14.11    2.94
   4  -7 -14   12.21    3.19
   4  -7 -13   40.97    4.15
   4  -7 -13   46.48    4.59
   4  -7 -13   36.91    3.60
   4  -7 -12   24.58    3.72
   4  -7 -12   21.24    3.29
   4  -7 -12   29.16    3.95
   4  -7 -12   32.54    4.41
   4  -7 -11  415.63   20.15
   4  -7 -11  356.00   19.57
   4  -7 -11  385.12   19.75
   4  -7 -11  412.24   20.52
   4  -7 -11  410.66   20.41
   4  -7 -11  366.58   19.60
   4  -7 -10  143.91    9.61
   4  -7 -10  159.21    9.84
   4  -7 -10  170.19   10.27
   4  -7 -10  153.76   10.17
   4  -7 -10  157.69    9.69
   4  -7  -9  365.72   18.86
   4  -7  -9  364.74   18.93
   4  -7  -9  365.14   18.95
   4  -7  -9  346.95   19.26
   4  -7  -9  351.71   19.05
   4  -7  -8  134.86    9.47
   4  -7  -8  147.98    9.25
   4  -7  -8  147.26    9.39
   4  -7  -8  127.00    8.68
   4  -7  -8  157.74    9.78
   4  -7  -8  142.69    9.30
   4  -7  -8  147.60    9.29
   4  -7  -7   83.40    7.04
   4  -7  -7   88.73    7.01
   4  -7  -7   90.20    6.78
   4  -7  -7   80.16    6.51
   4  -7  -7   86.17    6.68
   4  -7  -7   92.55    6.75
   4  -7  -6  287.94   15.28
   4  -7  -6  273.38   14.89
   4  -7  -6  242.22   18.65
   4  -7  -6  264.75   14.04
   4  -7  -6  240.34   14.02
   4  -7  -6  267.53   14.52
   4  -7  -6  258.48   14.38
   4  -7  -6  276.18   14.57
   4  -7  -6  271.87   14.52
   4  -7  -5  234.95   13.93
   4  -7  -5  229.72   12.41
   4  -7  -5  200.19   12.05
   4  -7  -5  227.76   17.43
   4  -7  -5  214.01   12.09
   4  -7  -5  218.32   13.04
   4  -7  -5  214.54   12.31
   4  -7  -5  222.38   12.35
   4  -7  -5  231.56   12.26
   4  -7  -4  371.07   18.10
   4  -7  -4  346.83   18.25
   4  -7  -4  351.60   24.00
   4  -7  -4  349.05   18.20
   4  -7  -4  349.92   18.27
   4  -7  -4  337.97   18.03
   4  -7  -4  365.03   18.44
   4  -7  -4  349.10   18.04
   4  -7  -3  351.19   17.62
   4  -7  -3  320.29   16.92
   4  -7  -3  344.22   17.55
   4  -7  -3  341.12   17.59
   4  -7  -3  320.18   23.05
   4  -7  -3  327.03   17.49
   4  -7  -3  332.62   17.27
   4  -7  -3  343.26   17.39
   4  -7  -3  331.52   17.30
   4  -7  -3  343.66   17.33
   4  -7  -2  197.27   14.51
   4  -7  -2  253.20   12.96
   4  -7  -2  214.75   12.76
   4  -7  -2  234.62   12.72
   4  -7  -2  228.29   12.47
   4  -7  -2  227.85   12.44
   4  -7  -2  244.87   12.60
   4  -7  -2  240.02   12.52
   4  -7  -2  228.29   12.85
   4  -7  -2  226.04   18.12
   4  -7  -2  227.36   12.84
   4  -7  -1  367.43   22.54
   4  -7  -1  378.18   19.98
   4  -7  -1  387.31   20.00
   4  -7  -1  435.44   20.16
   4  -7  -1  371.36   19.89
   4  -7  -1  400.15   19.55
   4  -7  -1  382.32   19.68
   4  -7  -1  384.10   19.61
   4  -7  -1  384.77   19.44
   4  -7  -1  397.99   19.68
   4  -7   0   43.75    6.37
   4  -7   0   45.64    4.54
   4  -7   0   53.14    4.63
   4  -7   0   63.49    4.68
   4  -7   0   59.47    4.35
   4  -7   0   53.40    4.20
   4  -7   0   65.96    4.85
   4  -7   0   53.87    4.38
   4  -7   1    0.88    2.18
   4  -7   1   -0.74    2.33
   4  -7   1    2.93    4.54
   4  -7   1    0.24    2.21
   4  -7   1    1.33    1.83
   4  -7   1   -0.80    1.88
   4  -7   1    0.66    3.14
   4  -7   2    0.72    3.14
   4  -7   2    0.22    2.01
   4  -7   2    3.42    2.47
   4  -7   2    2.43    2.03
   4  -7   2    3.92    2.33
   4  -7   2    1.22    2.03
   4  -7   2    3.16    2.12
   4  -7   2    2.65    2.31
   4  -7   2    4.66    2.51
   4  -7   2    5.84    4.89
   4  -7   3  134.72    8.29
   4  -7   3  137.97    8.10
   4  -7   3  115.16   12.65
   4  -7   3  126.02    8.47
   4  -7   3  139.11    8.56
   4  -7   3  146.03    8.59
   4  -7   3  148.49    8.58
   4  -7   3  118.40   11.76
   4  -7   4   51.99    4.28
   4  -7   4   55.22    4.74
   4  -7   4   58.63    4.68
   4  -7   4   47.99    8.00
   4  -7   4   49.14    4.40
   4  -7   4   41.85    4.29
   4  -7   4   48.61    7.71
   4  -7   4   43.00    3.95
   4  -7   5  181.66   15.52
   4  -7   5  182.88   10.75
   4  -7   5  213.86   11.15
   4  -7   5  167.25   10.17
   4  -7   5  180.61   10.64
   4  -7   5  190.19   17.06
   4  -7   5  141.01    9.37
   4  -7   6  170.27   15.76
   4  -7   6  177.94   14.88
   4  -7   6  207.70   10.60
   4  -7   6  201.18   10.46
   4  -7   6  149.97   10.94
   4  -7   6  146.42   11.31
   4  -7   7  411.89   21.74
   4  -7   7  415.80   21.24
   4  -7   7  449.96   29.08
   4  -7   8  585.61   28.54
   4  -7   8  561.91   28.57
   4  -7   8  574.00   36.15
   4  -7   9  198.60   11.56
   4  -7   9  198.09   11.73
   4  -7  10   87.00    6.73
   4  -7  10  101.43    7.01
   4  -7  11    8.10    2.99
  -4   7 -11   12.39    3.02
   4  -7  11   10.36    3.06
  -4   7 -12   18.47    3.41
  -4   7 -12   28.82    3.73
   4  -7  12   26.67    3.34
  -4   7 -13   34.37    3.75
  -4   7 -13   31.93    3.42
  -4   7 -14   17.60    2.71
  -4   7 -14   12.81    2.99
   4  -6 -15   17.03    2.25
   4  -6 -15   21.54    2.94
   4  -6 -14   53.98    4.90
   4  -6 -14   44.37    4.05
   4  -6 -13    4.85    2.78
   4  -6 -13    6.59    3.41
   4  -6 -13    4.52    3.06
   4  -6 -12   53.76    5.59
   4  -6 -12   45.50    4.79
   4  -6 -12   44.72    5.05
   4  -6 -12   56.66    5.33
   4  -6 -11   88.20    6.45
[truncated: 776,137 more chars]
